# Supplementary material for: Site‐Selective Ligand Functionalization Reverses Hypsochromic Luminescence Shifts in Platinum(II) Complexes of Benzannulated NCN‐Coordinating Ligands
Source: Chemistry. 2024 Dec 16;31(6):e202403766. doi: 10.1002/chem.202403766 (PMC11771731; doi:10.1002/chem.202403766)
Supplement: Supplementary file 1 — Supporting Information [file CHEM-31-e202403766-s002.cif]

data_deh577-final
_audit_creation_date               2023-11-02
_audit_creation_method
;
Olex2 1.5
(compiled 2023.08.17 svn.r577a77a9 for OlexSys, GUI svn.r6817)
;
_shelx_SHELXL_version_number       '2018/3'
_audit_contact_author_address      ?
_audit_contact_author_email        ?
_audit_contact_author_name         ''
_audit_contact_author_phone        ?
_publ_contact_author_id_orcid      ?
_publ_section_references
;
Dolomanov, O.V., Bourhis, L.J., Gildea, R.J, Howard, J.A.K. & Puschmann, H.
 (2009), J. Appl. Cryst. 42, 339-341.

Sheldrick, G.M. (2015). Acta Cryst. A71, 3-8.

Sheldrick, G.M. (2015). Acta Cryst. C71, 3-8.
;
_chemical_name_common              ?
_chemical_name_systematic          ?
_chemical_formula_moiety           'C24 H15 Cl N2 Pt'
_chemical_formula_sum              'C24 H15 Cl N2 Pt'
_chemical_formula_weight           561.92
_chemical_melting_point            ?
loop_
  _atom_type_symbol
  _atom_type_description
  _atom_type_scat_dispersion_real
  _atom_type_scat_dispersion_imag
  _atom_type_scat_source
 'C' 'C' 0.0033 0.0016 'International Tables Vol C Tables 4.2.6.8 and 6.1.1.4'
 'H' 'H' 0.0000 0.0000 'International Tables Vol C Tables 4.2.6.8 and 6.1.1.4'
 'Cl' 'Cl' 0.1484 0.1585 'International Tables Vol C Tables 4.2.6.8 and 6.1.1.4'
 'N' 'N' 0.0061 0.0033 'International Tables Vol C Tables 4.2.6.8 and 6.1.1.4'
 'Pt' 'Pt' -1.7033 8.3905
 'International Tables Vol C Tables 4.2.6.8 and 6.1.1.4'

_shelx_space_group_comment
;
The symmetry employed for this shelxl refinement is uniquely defined
by the following loop, which should always be used as a source of
symmetry information in preference to the above space-group names.
They are only intended as comments.
;
_space_group_crystal_system        'monoclinic'
_space_group_IT_number             14
_space_group_name_H-M_alt          'P 1 21/c 1'
_space_group_name_Hall             '-P 2ybc'
loop_
  _space_group_symop_operation_xyz
 'x, y, z'
 '-x, y+1/2, -z+1/2'
 '-x, -y, -z'
 'x, -y-1/2, z-1/2'

_cell_length_a                     9.499(2)
_cell_length_b                     13.015(3)
_cell_length_c                     14.6129(14)
_cell_angle_alpha                  90
_cell_angle_beta                   101.376(12)
_cell_angle_gamma                  90
_cell_volume                       1771.1(6)
_cell_formula_units_Z              4
_cell_measurement_reflns_used      9973
_cell_measurement_temperature      150.00
_cell_measurement_theta_max        27.50
_cell_measurement_theta_min        2.83
_shelx_estimated_absorpt_T_max     0.855
_shelx_estimated_absorpt_T_min     0.342
_exptl_absorpt_coefficient_mu      8.086
_exptl_absorpt_correction_T_max    0.7456
_exptl_absorpt_correction_T_min    0.5714
_exptl_absorpt_correction_type     multi-scan
_exptl_absorpt_process_details
;
SADABS-2016/2 (Bruker,2016/2) was used for absorption correction.
wR2(int) was 0.0691 before and 0.0438 after correction.
The Ratio of minimum to maximum transmission is 0.7664.
The \l/2 correction factor is Not present.
;
_exptl_absorpt_special_details     ?
_exptl_crystal_colour              orange
_exptl_crystal_colour_primary      orange
_exptl_crystal_density_diffrn      2.107
_exptl_crystal_density_meas        ?
_exptl_crystal_density_method      ?
_exptl_crystal_description         needle
_exptl_crystal_F_000               1072
_exptl_crystal_size_max            0.169
_exptl_crystal_size_mid            0.024
_exptl_crystal_size_min            0.02
_exptl_transmission_factor_max     ?
_exptl_transmission_factor_min     ?
_diffrn_reflns_av_R_equivalents    0.0280
_diffrn_reflns_av_unetI/netI       0.0210
_diffrn_reflns_Laue_measured_fraction_full  0.997
_diffrn_reflns_Laue_measured_fraction_max  0.991
_diffrn_reflns_limit_h_max         12
_diffrn_reflns_limit_h_min         -12
_diffrn_reflns_limit_k_max         16
_diffrn_reflns_limit_k_min         -16
_diffrn_reflns_limit_l_max         17
_diffrn_reflns_limit_l_min         -18
_diffrn_reflns_number              21226
_diffrn_reflns_point_group_measured_fraction_full  0.997
_diffrn_reflns_point_group_measured_fraction_max  0.991
_diffrn_reflns_theta_full          25.242
_diffrn_reflns_theta_max           27.486
_diffrn_reflns_theta_min           2.833
_diffrn_ambient_temperature        150.00
_diffrn_detector_area_resol_mean   ?
_diffrn_measured_fraction_theta_full  0.997
_diffrn_measured_fraction_theta_max  0.991
_diffrn_measurement_device_type    'Bruker APEX-II CCD'
_diffrn_measurement_method         '\f and \w scans'
_diffrn_radiation_type             MoK\a
_diffrn_radiation_wavelength       0.71073
_diffrn_source                     ?
_diffrn_source_current             20.0
_diffrn_source_power               1.0
_diffrn_source_voltage             50.0
_diffrn_standards_number           0
_reflns_Friedel_coverage           0.000
_reflns_Friedel_fraction_full      .
_reflns_Friedel_fraction_max       .
_reflns_number_gt                  3741
_reflns_number_total               4023
_reflns_special_details
;
 Reflections were merged by SHELXL according to the crystal
 class for the calculation of statistics and refinement.
 
 _reflns_Friedel_fraction is defined as the number of unique
 Friedel pairs measured divided by the number that would be
 possible theoretically, ignoring centric projections and
 systematic absences.
;
_reflns_threshold_expression       'I > 2\s(I)'
_computing_cell_refinement         'SAINT V8.40B (?, 2016)'
_computing_data_collection         ?
_computing_data_reduction          'SAINT V8.40B (?, 2016)'
_computing_molecular_graphics      'Olex2 1.5 (Dolomanov et al., 2009)'
_computing_publication_material    'Olex2 1.5 (Dolomanov et al., 2009)'
_computing_structure_refinement    'SHELXL 2018/3 (Sheldrick, 2015)'
_computing_structure_solution      'SHELXT 2018/2 (Sheldrick, 2018)'
_refine_diff_density_max           0.563
_refine_diff_density_min           -0.673
_refine_diff_density_rms           0.111
_refine_ls_extinction_coef         .
_refine_ls_extinction_method       none
_refine_ls_goodness_of_fit_ref     1.071
_refine_ls_hydrogen_treatment      constr
_refine_ls_matrix_type             full
_refine_ls_number_parameters       253
_refine_ls_number_reflns           4023
_refine_ls_number_restraints       0
_refine_ls_R_factor_all            0.0212
_refine_ls_R_factor_gt             0.0183
_refine_ls_restrained_S_all        1.071
_refine_ls_shift/su_max            0.002
_refine_ls_shift/su_mean           0.000
_refine_ls_structure_factor_coef   Fsqd
_refine_ls_weighting_details      
 'w=1/[\s^2^(Fo^2^)+(0.0125P)^2^+3.9816P] where P=(Fo^2^+2Fc^2^)/3'
_refine_ls_weighting_scheme        calc
_refine_ls_wR_factor_gt            0.0410
_refine_ls_wR_factor_ref           0.0419
_refine_special_details            ?
_olex2_refinement_description
;
1. Fixed Uiso
 At 1.2 times of:
  All C(H) groups
2.a Aromatic/amide H refined with riding coordinates:
 C21(H21), C17(H17), C22(H22), C13(H13), C6(H6), C15(H15), C14(H14), C2(H2),
 C3(H3), C18(H18), C8(H8), C23(H23), C9(H9), C24(H24), C7(H7)
;
_atom_sites_solution_hydrogens     geom
_atom_sites_solution_primary       dual
_atom_sites_solution_secondary     ?
loop_
  _atom_site_label
  _atom_site_type_symbol
  _atom_site_fract_x
  _atom_site_fract_y
  _atom_site_fract_z
  _atom_site_U_iso_or_equiv
  _atom_site_adp_type
  _atom_site_occupancy
  _atom_site_site_symmetry_order
  _atom_site_calc_flag
  _atom_site_refinement_flags_posn
  _atom_site_refinement_flags_adp
  _atom_site_refinement_flags_occupancy
  _atom_site_disorder_assembly
  _atom_site_disorder_group
 Pt1 Pt 0.28807(2) 0.61897(2) 0.55525(2) 0.01481(4) Uani 1 1 d . . . . .
 Cl1 Cl 0.21545(8) 0.78514(5) 0.60758(5) 0.01880(14) Uani 1 1 d . . . . .
 N1 N 0.4190(2) 0.66243(19) 0.46246(16) 0.0146(5) Uani 1 1 d . . . . .
 N2 N 0.1740(2) 0.52430(18) 0.62807(16) 0.0134(5) Uani 1 1 d . . . . .
 C11 C 0.2771(3) 0.4976(2) 0.48067(19) 0.0141(5) Uani 1 1 d . . . . .
 C10 C 0.3354(3) 0.5005(2) 0.4006(2) 0.0163(6) Uani 1 1 d . . . . .
 C12 C 0.1827(3) 0.4203(2) 0.4961(2) 0.0148(5) Uani 1 1 d . . . . .
 C16 C 0.1283(3) 0.4360(2) 0.5816(2) 0.0139(5) Uani 1 1 d . . . . .
 C1 C 0.4177(3) 0.5928(2) 0.3931(2) 0.0170(6) Uani 1 1 d . . . . .
 C5 C 0.5076(3) 0.7472(2) 0.4665(2) 0.0168(6) Uani 1 1 d . . . . .
 C21 C 0.2036(3) 0.6221(2) 0.7715(2) 0.0160(6) Uani 1 1 d . . . . .
 H21 H 0.272408 0.664969 0.751265 0.019 Uiso 1 1 calc R U . . .
 C17 C 0.0378(3) 0.3654(2) 0.6154(2) 0.0178(6) Uani 1 1 d . . . . .
 H17 H 0.008283 0.304247 0.581548 0.021 Uiso 1 1 calc R U . . .
 C20 C 0.1402(3) 0.5403(2) 0.7146(2) 0.0135(5) Uani 1 1 d . . . . .
 C4 C 0.5893(3) 0.7646(3) 0.3963(2) 0.0207(6) Uani 1 1 d . . . . .
 C22 C 0.1657(3) 0.6398(2) 0.8564(2) 0.0171(6) Uani 1 1 d . . . . .
 H22 H 0.209815 0.694440 0.894704 0.021 Uiso 1 1 calc R U . . .
 C13 C 0.1492(3) 0.3411(2) 0.4303(2) 0.0187(6) Uani 1 1 d . . . . .
 H13 H 0.083795 0.288391 0.438716 0.022 Uiso 1 1 calc R U . . .
 C6 C 0.5218(3) 0.8162(2) 0.5423(2) 0.0203(6) Uani 1 1 d . . . . .
 H6 H 0.470197 0.804571 0.590857 0.024 Uiso 1 1 calc R U . . .
 C15 C 0.3056(3) 0.4189(3) 0.3371(2) 0.0210(6) Uani 1 1 d . . . . .
 H15 H 0.348602 0.416786 0.283736 0.025 Uiso 1 1 calc R U . . .
 C14 C 0.2129(3) 0.3410(2) 0.3526(2) 0.0221(6) Uani 1 1 d . . . . .
 H14 H 0.192701 0.286302 0.308915 0.027 Uiso 1 1 calc R U . . .
 C2 C 0.4930(3) 0.6094(3) 0.3203(2) 0.0226(6) Uani 1 1 d . . . . .
 H2 H 0.485415 0.561268 0.270669 0.027 Uiso 1 1 calc R U . . .
 C3 C 0.5765(3) 0.6946(3) 0.3215(2) 0.0238(7) Uani 1 1 d . . . . .
 H3 H 0.626049 0.706849 0.272030 0.029 Uiso 1 1 calc R U . . .
 C19 C 0.0444(3) 0.4736(2) 0.7495(2) 0.0160(6) Uani 1 1 d . . . . .
 C18 C -0.0072(3) 0.3853(2) 0.6965(2) 0.0187(6) Uani 1 1 d . . . . .
 H18 H -0.072835 0.340224 0.717447 0.022 Uiso 1 1 calc R U . . .
 C8 C 0.6908(4) 0.9174(3) 0.4753(3) 0.0302(8) Uani 1 1 d . . . . .
 H8 H 0.751324 0.975951 0.478500 0.036 Uiso 1 1 calc R U . . .
 C23 C 0.0626(3) 0.5781(2) 0.8871(2) 0.0186(6) Uani 1 1 d . . . . .
 H23 H 0.033334 0.593899 0.944020 0.022 Uiso 1 1 calc R U . . .
 C9 C 0.6816(3) 0.8505(3) 0.4033(2) 0.0275(7) Uani 1 1 d . . . . .
 H9 H 0.737750 0.861510 0.357157 0.033 Uiso 1 1 calc R U . . .
 C24 C 0.0047(3) 0.4957(2) 0.8354(2) 0.0189(6) Uani 1 1 d . . . . .
 H24 H -0.062680 0.453030 0.857426 0.023 Uiso 1 1 calc R U . . .
 C7 C 0.6104(4) 0.9001(3) 0.5458(2) 0.0265(7) Uani 1 1 d . . . . .
 H7 H 0.617771 0.947240 0.596151 0.032 Uiso 1 1 calc R U . . .

loop_
  _atom_site_aniso_label
  _atom_site_aniso_U_11
  _atom_site_aniso_U_22
  _atom_site_aniso_U_33
  _atom_site_aniso_U_23
  _atom_site_aniso_U_13
  _atom_site_aniso_U_12
 Pt1 0.01459(6) 0.01434(6) 0.01619(6) -0.00051(4) 0.00469(4) 0.00034(4)
 Cl1 0.0226(3) 0.0134(3) 0.0227(3) -0.0011(3) 0.0101(3) 0.0014(3)
 N1 0.0129(11) 0.0160(12) 0.0149(11) 0.0026(9) 0.0033(9) 0.0022(9)
 N2 0.0123(11) 0.0129(11) 0.0154(12) 0.0001(9) 0.0042(9) 0.0010(9)
 C11 0.0136(13) 0.0139(13) 0.0147(13) -0.0023(11) 0.0025(10) 0.0029(10)
 C10 0.0139(13) 0.0187(14) 0.0156(14) -0.0008(11) 0.0014(11) 0.0041(11)
 C12 0.0129(13) 0.0136(13) 0.0172(14) -0.0016(11) 0.0016(11) 0.0023(10)
 C16 0.0108(13) 0.0132(13) 0.0173(14) -0.0006(11) 0.0014(10) 0.0033(10)
 C1 0.0137(13) 0.0227(15) 0.0142(14) 0.0020(11) 0.0014(11) 0.0028(11)
 C5 0.0110(13) 0.0219(15) 0.0166(14) 0.0057(11) 0.0009(11) 0.0016(11)
 C21 0.0161(13) 0.0157(14) 0.0164(13) 0.0024(11) 0.0037(11) 0.0003(11)
 C17 0.0173(14) 0.0131(14) 0.0217(15) -0.0013(11) 0.0008(11) -0.0017(11)
 C20 0.0118(13) 0.0126(13) 0.0161(13) 0.0014(11) 0.0029(10) 0.0019(10)
 C4 0.0139(14) 0.0290(17) 0.0181(14) 0.0083(13) 0.0009(11) -0.0011(12)
 C22 0.0195(14) 0.0157(14) 0.0159(14) -0.0001(11) 0.0025(11) 0.0007(11)
 C13 0.0175(14) 0.0148(14) 0.0226(15) -0.0036(12) 0.0006(11) 0.0007(11)
 C6 0.0174(14) 0.0211(15) 0.0230(15) 0.0012(12) 0.0051(12) -0.0013(12)
 C15 0.0191(15) 0.0273(16) 0.0168(15) -0.0044(12) 0.0037(12) 0.0043(12)
 C14 0.0216(15) 0.0221(15) 0.0213(15) -0.0098(13) 0.0007(12) 0.0031(12)
 C2 0.0201(15) 0.0349(18) 0.0136(14) -0.0007(13) 0.0055(11) 0.0016(13)
 C3 0.0183(15) 0.0393(19) 0.0148(14) 0.0061(13) 0.0053(12) -0.0017(13)
 C19 0.0147(13) 0.0148(14) 0.0188(14) 0.0022(11) 0.0038(11) 0.0004(11)
 C18 0.0169(14) 0.0160(14) 0.0241(15) 0.0032(12) 0.0066(11) -0.0021(11)
 C8 0.0243(17) 0.0294(18) 0.0340(19) 0.0114(15) -0.0013(14) -0.0111(14)
 C23 0.0209(15) 0.0201(15) 0.0161(14) 0.0030(12) 0.0066(11) 0.0037(12)
 C9 0.0226(16) 0.041(2) 0.0170(15) 0.0111(14) 0.0000(12) -0.0098(14)
 C24 0.0184(14) 0.0206(15) 0.0195(15) 0.0040(12) 0.0077(12) -0.0006(12)
 C7 0.0234(16) 0.0249(17) 0.0302(18) 0.0017(14) 0.0028(14) -0.0056(13)

_geom_special_details
;
 All esds (except the esd in the dihedral angle between two l.s. planes)
 are estimated using the full covariance matrix.  The cell esds are taken
 into account individually in the estimation of esds in distances, angles
 and torsion angles; correlations between esds in cell parameters are only
 used when they are defined by crystal symmetry.  An approximate (isotropic)
 treatment of cell esds is used for estimating esds involving l.s. planes.
;
loop_
  _geom_bond_atom_site_label_1
  _geom_bond_atom_site_label_2
  _geom_bond_distance
  _geom_bond_site_symmetry_2
  _geom_bond_publ_flag
 Pt1 Cl1 2.4384(8) . ?
 Pt1 N1 2.090(2) . ?
 Pt1 N2 2.069(2) . ?
 Pt1 C11 1.910(3) . ?
 N1 C1 1.358(4) . ?
 N1 C5 1.382(4) . ?
 N2 C16 1.362(4) . ?
 N2 C20 1.380(4) . ?
 C11 C10 1.390(4) . ?
 C11 C12 1.395(4) . ?
 C10 C1 1.449(4) . ?
 C10 C15 1.402(4) . ?
 C12 C16 1.458(4) . ?
 C12 C13 1.403(4) . ?
 C16 C17 1.411(4) . ?
 C1 C2 1.411(4) . ?
 C5 C4 1.421(4) . ?
 C5 C6 1.412(4) . ?
 C21 H21 0.9500 . ?
 C21 C20 1.410(4) . ?
 C21 C22 1.378(4) . ?
 C17 H17 0.9500 . ?
 C17 C18 1.361(4) . ?
 C20 C19 1.423(4) . ?
 C4 C3 1.409(5) . ?
 C4 C9 1.412(5) . ?
 C22 H22 0.9500 . ?
 C22 C23 1.406(4) . ?
 C13 H13 0.9500 . ?
 C13 C14 1.387(4) . ?
 C6 H6 0.9500 . ?
 C6 C7 1.374(4) . ?
 C15 H15 0.9500 . ?
 C15 C14 1.390(5) . ?
 C14 H14 0.9500 . ?
 C2 H2 0.9500 . ?
 C2 C3 1.362(5) . ?
 C3 H3 0.9500 . ?
 C19 C18 1.418(4) . ?
 C19 C24 1.411(4) . ?
 C18 H18 0.9500 . ?
 C8 H8 0.9500 . ?
 C8 C9 1.355(5) . ?
 C8 C7 1.416(5) . ?
 C23 H23 0.9500 . ?
 C23 C24 1.364(4) . ?
 C9 H9 0.9500 . ?
 C24 H24 0.9500 . ?
 C7 H7 0.9500 . ?

loop_
  _geom_angle_atom_site_label_1
  _geom_angle_atom_site_label_2
  _geom_angle_atom_site_label_3
  _geom_angle
  _geom_angle_site_symmetry_1
  _geom_angle_site_symmetry_3
  _geom_angle_publ_flag
 N1 Pt1 Cl1 101.81(7) . . ?
 N2 Pt1 Cl1 99.07(7) . . ?
 N2 Pt1 N1 159.03(9) . . ?
 C11 Pt1 Cl1 157.72(8) . . ?
 C11 Pt1 N1 79.99(11) . . ?
 C11 Pt1 N2 79.97(11) . . ?
 C1 N1 Pt1 112.61(19) . . ?
 C1 N1 C5 118.7(2) . . ?
 C5 N1 Pt1 128.6(2) . . ?
 C16 N2 Pt1 113.22(18) . . ?
 C16 N2 C20 118.4(2) . . ?
 C20 N2 Pt1 128.41(19) . . ?
 C10 C11 Pt1 118.1(2) . . ?
 C10 C11 C12 122.1(3) . . ?
 C12 C11 Pt1 117.9(2) . . ?
 C11 C10 C1 113.4(3) . . ?
 C11 C10 C15 118.3(3) . . ?
 C15 C10 C1 128.3(3) . . ?
 C11 C12 C16 112.7(2) . . ?
 C11 C12 C13 119.0(3) . . ?
 C13 C12 C16 128.3(3) . . ?
 N2 C16 C12 114.4(2) . . ?
 N2 C16 C17 122.1(3) . . ?
 C17 C16 C12 123.5(3) . . ?
 N1 C1 C10 115.0(3) . . ?
 N1 C1 C2 122.0(3) . . ?
 C2 C1 C10 123.0(3) . . ?
 N1 C5 C4 120.7(3) . . ?
 N1 C5 C6 120.3(3) . . ?
 C6 C5 C4 119.0(3) . . ?
 C20 C21 H21 120.0 . . ?
 C22 C21 H21 120.0 . . ?
 C22 C21 C20 120.0(3) . . ?
 C16 C17 H17 120.1 . . ?
 C18 C17 C16 119.9(3) . . ?
 C18 C17 H17 120.1 . . ?
 N2 C20 C21 120.3(2) . . ?
 N2 C20 C19 121.1(3) . . ?
 C21 C20 C19 118.6(3) . . ?
 C3 C4 C5 118.8(3) . . ?
 C3 C4 C9 121.7(3) . . ?
 C9 C4 C5 119.5(3) . . ?
 C21 C22 H22 119.5 . . ?
 C21 C22 C23 120.9(3) . . ?
 C23 C22 H22 119.5 . . ?
 C12 C13 H13 120.5 . . ?
 C14 C13 C12 119.0(3) . . ?
 C14 C13 H13 120.5 . . ?
 C5 C6 H6 120.1 . . ?
 C7 C6 C5 119.8(3) . . ?
 C7 C6 H6 120.1 . . ?
 C10 C15 H15 120.1 . . ?
 C14 C15 C10 119.8(3) . . ?
 C14 C15 H15 120.1 . . ?
 C13 C14 C15 121.6(3) . . ?
 C13 C14 H14 119.2 . . ?
 C15 C14 H14 119.2 . . ?
 C1 C2 H2 120.1 . . ?
 C3 C2 C1 119.7(3) . . ?
 C3 C2 H2 120.1 . . ?
 C4 C3 H3 120.1 . . ?
 C2 C3 C4 119.8(3) . . ?
 C2 C3 H3 120.1 . . ?
 C18 C19 C20 118.4(3) . . ?
 C24 C19 C20 119.8(3) . . ?
 C24 C19 C18 121.8(3) . . ?
 C17 C18 C19 119.7(3) . . ?
 C17 C18 H18 120.2 . . ?
 C19 C18 H18 120.2 . . ?
 C9 C8 H8 120.0 . . ?
 C9 C8 C7 120.1(3) . . ?
 C7 C8 H8 120.0 . . ?
 C22 C23 H23 119.9 . . ?
 C24 C23 C22 120.2(3) . . ?
 C24 C23 H23 119.9 . . ?
 C4 C9 H9 119.7 . . ?
 C8 C9 C4 120.7(3) . . ?
 C8 C9 H9 119.7 . . ?
 C19 C24 H24 119.9 . . ?
 C23 C24 C19 120.3(3) . . ?
 C23 C24 H24 119.9 . . ?
 C6 C7 C8 120.9(3) . . ?
 C6 C7 H7 119.5 . . ?
 C8 C7 H7 119.5 . . ?

loop_
  _geom_torsion_atom_site_label_1
  _geom_torsion_atom_site_label_2
  _geom_torsion_atom_site_label_3
  _geom_torsion_atom_site_label_4
  _geom_torsion
  _geom_torsion_site_symmetry_1
  _geom_torsion_site_symmetry_2
  _geom_torsion_site_symmetry_3
  _geom_torsion_site_symmetry_4
  _geom_torsion_publ_flag
 Pt1 N1 C1 C10 -4.1(3) . . . . ?
 Pt1 N1 C1 C2 176.8(2) . . . . ?
 Pt1 N1 C5 C4 -179.9(2) . . . . ?
 Pt1 N1 C5 C6 2.2(4) . . . . ?
 Pt1 N2 C16 C12 6.9(3) . . . . ?
 Pt1 N2 C16 C17 -174.1(2) . . . . ?
 Pt1 N2 C20 C21 -10.2(4) . . . . ?
 Pt1 N2 C20 C19 171.5(2) . . . . ?
 Pt1 C11 C10 C1 9.2(3) . . . . ?
 Pt1 C11 C10 C15 -168.8(2) . . . . ?
 Pt1 C11 C12 C16 -12.2(3) . . . . ?
 Pt1 C11 C12 C13 166.4(2) . . . . ?
 N1 C1 C2 C3 3.8(5) . . . . ?
 N1 C5 C4 C3 1.1(4) . . . . ?
 N1 C5 C4 C9 -178.5(3) . . . . ?
 N1 C5 C6 C7 179.9(3) . . . . ?
 N2 C16 C17 C18 0.4(4) . . . . ?
 N2 C20 C19 C18 4.8(4) . . . . ?
 N2 C20 C19 C24 -175.9(3) . . . . ?
 C11 C10 C1 N1 -2.7(4) . . . . ?
 C11 C10 C1 C2 176.4(3) . . . . ?
 C11 C10 C15 C14 3.8(4) . . . . ?
 C11 C12 C16 N2 2.7(3) . . . . ?
 C11 C12 C16 C17 -176.3(3) . . . . ?
 C11 C12 C13 C14 1.2(4) . . . . ?
 C10 C11 C12 C16 -176.5(3) . . . . ?
 C10 C11 C12 C13 2.1(4) . . . . ?
 C10 C1 C2 C3 -175.2(3) . . . . ?
 C10 C15 C14 C13 -0.6(5) . . . . ?
 C12 C11 C10 C1 173.4(3) . . . . ?
 C12 C11 C10 C15 -4.6(4) . . . . ?
 C12 C16 C17 C18 179.3(3) . . . . ?
 C12 C13 C14 C15 -2.0(5) . . . . ?
 C16 N2 C20 C21 170.0(2) . . . . ?
 C16 N2 C20 C19 -8.2(4) . . . . ?
 C16 C12 C13 C14 179.6(3) . . . . ?
 C16 C17 C18 C19 -3.9(4) . . . . ?
 C1 N1 C5 C4 3.8(4) . . . . ?
 C1 N1 C5 C6 -174.2(3) . . . . ?
 C1 C10 C15 C14 -173.9(3) . . . . ?
 C1 C2 C3 C4 1.2(5) . . . . ?
 C5 N1 C1 C10 172.9(2) . . . . ?
 C5 N1 C1 C2 -6.2(4) . . . . ?
 C5 C4 C3 C2 -3.5(5) . . . . ?
 C5 C4 C9 C8 -1.3(5) . . . . ?
 C5 C6 C7 C8 -1.5(5) . . . . ?
 C21 C20 C19 C18 -173.4(3) . . . . ?
 C21 C20 C19 C24 5.8(4) . . . . ?
 C21 C22 C23 C24 3.9(4) . . . . ?
 C20 N2 C16 C12 -173.3(2) . . . . ?
 C20 N2 C16 C17 5.7(4) . . . . ?
 C20 C21 C22 C23 -0.9(4) . . . . ?
 C20 C19 C18 C17 1.3(4) . . . . ?
 C20 C19 C24 C23 -2.9(4) . . . . ?
 C4 C5 C6 C7 1.9(4) . . . . ?
 C22 C21 C20 N2 177.8(3) . . . . ?
 C22 C21 C20 C19 -3.9(4) . . . . ?
 C22 C23 C24 C19 -1.9(4) . . . . ?
 C13 C12 C16 N2 -175.8(3) . . . . ?
 C13 C12 C16 C17 5.3(5) . . . . ?
 C6 C5 C4 C3 179.0(3) . . . . ?
 C6 C5 C4 C9 -0.6(4) . . . . ?
 C15 C10 C1 N1 175.0(3) . . . . ?
 C15 C10 C1 C2 -5.9(5) . . . . ?
 C3 C4 C9 C8 179.2(3) . . . . ?
 C18 C19 C24 C23 176.3(3) . . . . ?
 C9 C4 C3 C2 176.0(3) . . . . ?
 C9 C8 C7 C6 -0.3(5) . . . . ?
 C24 C19 C18 C17 -177.9(3) . . . . ?
 C7 C8 C9 C4 1.7(5) . . . . ?

_shelx_res_file
;
TITL deh577-final_a.res in P2(1)/c
    deh577-final.res
    created by SHELXL-2018/3 at 09:28:22 on 02-Nov-2023
REM Old TITL deh577-final in P2(1)/c
REM SHELXT solution in P2(1)/c: R1 0.045, Rweak 0.004, Alpha 0.031
REM <I/s> 0.727 for 171 systematic absences, Orientation as input
REM Formula found by SHELXT: C23 Cl N3 Pt
CELL 0.71073 9.499 13.0148 14.6129 90 101.376 90
ZERR 4 0.002 0.0033 0.0014 0 0.012 0
LATT 1
SYMM -X,0.5+Y,0.5-Z
SFAC C H Cl N Pt
UNIT 96 60 4 8 4

L.S. 10
PLAN  5
SIZE 0.02 0.024 0.169
TEMP -123.15
CONF
BOND
LIST 6
fmap 2
MORE -1
BOND $H
ACTA
OMIT -11 1 11
OMIT -2 0 2
REM <olex2.extras>
REM <HklSrc "%.\\deh577-final.hkl">
REM </olex2.extras>

WGHT    0.012500    3.981600
FVAR       0.31219
PT1   5    0.288071    0.618973    0.555249    11.00000    0.01459    0.01434 =
         0.01619   -0.00051    0.00469    0.00034
CL1   3    0.215446    0.785144    0.607579    11.00000    0.02260    0.01339 =
         0.02273   -0.00107    0.01007    0.00144
N1    4    0.418982    0.662429    0.462460    11.00000    0.01293    0.01603 =
         0.01494    0.00258    0.00325    0.00216
N2    4    0.173994    0.524299    0.628069    11.00000    0.01235    0.01290 =
         0.01541    0.00006    0.00419    0.00104
C11   1    0.277093    0.497603    0.480669    11.00000    0.01359    0.01392 =
         0.01469   -0.00230    0.00250    0.00287
C10   1    0.335411    0.500513    0.400605    11.00000    0.01393    0.01874 =
         0.01561   -0.00078    0.00137    0.00412
C12   1    0.182730    0.420342    0.496108    11.00000    0.01292    0.01360 =
         0.01722   -0.00162    0.00156    0.00233
C16   1    0.128312    0.435960    0.581637    11.00000    0.01080    0.01324 =
         0.01725   -0.00055    0.00141    0.00333
C1    1    0.417652    0.592805    0.393110    11.00000    0.01366    0.02266 =
         0.01422    0.00201    0.00143    0.00277
C5    1    0.507576    0.747194    0.466471    11.00000    0.01103    0.02192 =
         0.01661    0.00565    0.00086    0.00161
C21   1    0.203582    0.622085    0.771489    11.00000    0.01608    0.01569 =
         0.01644    0.00236    0.00373    0.00032
AFIX  43
H21   2    0.272408    0.664969    0.751265    11.00000   -1.20000
AFIX   0
C17   1    0.037782    0.365444    0.615368    11.00000    0.01731    0.01312 =
         0.02167   -0.00126    0.00079   -0.00172
AFIX  43
H17   2    0.008283    0.304247    0.581548    11.00000   -1.20000
AFIX   0
C20   1    0.140211    0.540306    0.714594    11.00000    0.01176    0.01263 =
         0.01605    0.00141    0.00288    0.00186
C4    1    0.589280    0.764553    0.396266    11.00000    0.01391    0.02903 =
         0.01807    0.00833    0.00085   -0.00112
C22   1    0.165702    0.639792    0.856380    11.00000    0.01946    0.01566 =
         0.01588   -0.00014    0.00247    0.00070
AFIX  43
H22   2    0.209815    0.694440    0.894704    11.00000   -1.20000
AFIX   0
C13   1    0.149179    0.341132    0.430253    11.00000    0.01749    0.01476 =
         0.02261   -0.00356    0.00064    0.00067
AFIX  43
H13   2    0.083795    0.288391    0.438716    11.00000   -1.20000
AFIX   0
C6    1    0.521767    0.816174    0.542337    11.00000    0.01735    0.02107 =
         0.02304    0.00123    0.00510   -0.00125
AFIX  43
H6    2    0.470197    0.804571    0.590857    11.00000   -1.20000
AFIX   0
C15   1    0.305591    0.418869    0.337142    11.00000    0.01905    0.02732 =
         0.01683   -0.00445    0.00371    0.00434
AFIX  43
H15   2    0.348602    0.416786    0.283736    11.00000   -1.20000
AFIX   0
C14   1    0.212910    0.340986    0.352598    11.00000    0.02158    0.02210 =
         0.02131   -0.00983    0.00072    0.00312
AFIX  43
H14   2    0.192701    0.286302    0.308915    11.00000   -1.20000
AFIX   0
C2    1    0.492956    0.609362    0.320304    11.00000    0.02015    0.03493 =
         0.01362   -0.00075    0.00547    0.00164
AFIX  43
H2    2    0.485415    0.561268    0.270669    11.00000   -1.20000
AFIX   0
C3    1    0.576537    0.694606    0.321466    11.00000    0.01829    0.03930 =
         0.01478    0.00612    0.00533   -0.00168
AFIX  43
H3    2    0.626049    0.706849    0.272030    11.00000   -1.20000
AFIX   0
C19   1    0.044419    0.473567    0.749475    11.00000    0.01467    0.01477 =
         0.01884    0.00220    0.00375    0.00036
C18   1   -0.007183    0.385302    0.696469    11.00000    0.01693    0.01598 =
         0.02410    0.00323    0.00656   -0.00206
AFIX  43
H18   2   -0.072835    0.340224    0.717447    11.00000   -1.20000
AFIX   0
C8    1    0.690827    0.917401    0.475304    11.00000    0.02430    0.02943 =
         0.03396    0.01135   -0.00128   -0.01113
AFIX  43
H8    2    0.751324    0.975951    0.478500    11.00000   -1.20000
AFIX   0
C23   1    0.062650    0.578113    0.887118    11.00000    0.02087    0.02015 =
         0.01614    0.00303    0.00664    0.00375
AFIX  43
H23   2    0.033334    0.593899    0.944020    11.00000   -1.20000
AFIX   0
C9    1    0.681585    0.850502    0.403334    11.00000    0.02265    0.04107 =
         0.01704    0.01112   -0.00002   -0.00979
AFIX  43
H9    2    0.737750    0.861510    0.357157    11.00000   -1.20000
AFIX   0
C24   1    0.004706    0.495708    0.835447    11.00000    0.01836    0.02061 =
         0.01953    0.00400    0.00775   -0.00058
AFIX  43
H24   2   -0.062680    0.453030    0.857426    11.00000   -1.20000
AFIX   0
C7    1    0.610371    0.900118    0.545778    11.00000    0.02338    0.02486 =
         0.03023    0.00169    0.00284   -0.00562
AFIX  43
H7    2    0.617771    0.947240    0.596151    11.00000   -1.20000
AFIX   0
HKLF 4


REM  deh577-final_a.res in P2(1)/c
REM wR2 = 0.0419, GooF = S = 1.071, Restrained GooF = 1.071 for all data
REM R1 = 0.0183 for 3741 Fo > 4sig(Fo) and 0.0212 for all 4023 data
REM 253 parameters refined using 0 restraints

END

WGHT      0.0125      3.9836

REM Highest difference peak  0.563,  deepest hole -0.673,  1-sigma level  0.111
Q1    1   0.4540  0.6001  0.3597  11.00000  0.05    0.56
Q2    1   0.3613  0.5470  0.3965  11.00000  0.05    0.51
Q3    1   0.2211  0.6425  0.4977  11.00000  0.05    0.47
Q4    1   0.2133  0.7420  0.6148  11.00000  0.05    0.47
Q5    1   0.1206  0.6041  0.8695  11.00000  0.05    0.47
;
_shelx_res_checksum                97744
_shelx_hkl_file
;
  -3   0   0 1378.26   40.30
  -3   0   0 1374.96   40.30
   3   0   0 1351.86   40.20
   3   0   0 1370.36   40.30
  -5   0   0 1814.12   54.59
  -5   0   0 1872.71   54.69
   5   0   0 1789.02   54.49
   5   0   0 1841.42   54.69
  -6   0   0   39.60    8.30
  -6   0   0   36.10    6.90
   6   0   0   30.60    6.00
   6   0   0   54.99   10.70
  -7   0   0 3236.58   94.89
  -7   0   0 3233.48   95.09
   7   0   0 3248.07   95.39
   7   0   0 3258.27   95.19
  -8   0   0  557.74   28.40
  -8   0   0  604.14   32.60
   8   0   0  563.14   24.20
   8   0   0  583.64   24.80
  -9   0   0 1405.56   48.90
  -9   0   0 1619.04   61.19
   9   0   0 1362.26   48.70
   9   0   0 1497.95   49.80
 -10   0   0 1434.46   49.99
  10   0   0 1426.36   49.80
  10   0   0 1462.35   50.59
 -11   0   0   26.90   10.20
  11   0   0   35.30    8.80
  11   0   0   16.60   10.70
 -12   0   0  745.83   34.20
  12   0   0  787.82   35.50
  12  -1   0   43.30   11.80
 -12   1   0   56.79   12.10
  11  -1   0  383.16   21.80
  11  -1   0  378.76   24.00
 -11   1   0  393.96   23.40
  10  -1   0  222.78   18.50
  10  -1   0  227.68   17.00
 -10   1   0  246.38   18.00
   9  -1   0  386.46   20.60
   9  -1   0  395.36   21.30
   8  -1   0  624.24   25.90
  -8   1   0  615.24   25.00
  -8   1   0  613.04   25.20
   7  -1   0   -1.30    5.70
   7  -1   0    5.60    6.30
  -7   1   0    7.40    6.10
  -7   1   0  -11.50    5.40
   6  -1   0  906.21   29.60
   6  -1   0  796.52   28.80
  -6   1   0  844.42   29.10
  -6   1   0  846.12   28.90
  -5   1   0  545.05   20.00
   4  -1   0  784.22   25.60
   4  -1   0  796.12   25.60
  -4   1   0  773.32   25.40
  -4   1   0  787.92   25.60
   3  -1   0 3536.35   96.59
   3  -1   0 3499.85   96.39
  -3   1   0 3397.06   96.39
  -3   1   0 3322.27   96.19
   2  -1   0   56.79    5.80
   2  -1   0   52.29    5.80
  -2   1   0   52.49    5.30
  -2   1   0   48.80    5.40
  -2  -1   0   52.29    5.90
   2   1   0   63.39    6.00
   2   1   0   49.10    5.90
  -3  -1   0 3497.25   97.79
   3   1   0 3456.75   97.79
   3   1   0 3497.45   97.69
  -4  -1   0  783.92   25.20
  -4  -1   0  764.22   25.30
   4   1   0  772.12   25.30
   4   1   0  761.72   25.30
  -5  -1   0  528.45   20.00
  -5  -1   0  537.65   20.20
   5   1   0  547.45   20.30
   5   1   0  547.85   20.20
  -6  -1   0  833.72   29.50
  -6  -1   0  875.71   29.60
   6   1   0  884.51   29.80
   6   1   0  838.12   29.40
  -7  -1   0   -3.70   11.60
  -7  -1   0   -5.00    5.50
   7   1   0    0.60    6.70
  -8  -1   0  621.64   25.00
  -8  -1   0  596.24   25.40
   8   1   0  595.44   25.00
   8   1   0  601.04   25.70
  -9  -1   0  417.26   21.60
  -9  -1   0  361.16   20.10
   9   1   0  398.56   21.80
 -10  -1   0  224.38   18.40
  10   1   0  246.08   19.00
  10   1   0  239.48   17.50
 -11  -1   0  409.56   24.40
  11   1   0  353.96   35.00
  11   1   0  456.95   25.20
 -12  -1   0   52.99   12.90
  12   1   0   49.10   12.80
  12  -2   0    4.80    9.90
  11  -2   0   30.70    8.40
  11  -2   0   34.30   11.20
 -11   2   0   64.89   11.50
  10  -2   0   26.90    9.00
  10  -2   0   14.30    8.10
 -10   2   0   23.80   10.80
   9  -2   0   69.99   11.00
   9  -2   0   67.29    9.10
  -9   2   0   63.59   10.10
   8  -2   0   -4.00    7.00
   8  -2   0   20.40    7.30
  -8   2   0   -4.70    5.80
  -8   2   0    7.40    6.70
   7  -2   0  287.37   15.60
   7  -2   0  252.07   14.80
  -7   2   0  274.67   15.20
  -7   2   0  264.27   14.50
   6  -2   0  124.29   10.30
  -6   2   0  136.19   11.00
  -6   2   0  132.69   10.20
   5  -2   0  278.77   13.50
   5  -2   0  270.37   13.30
  -5   2   0  292.57   13.20
  -5   2   0  289.17   13.40
   4  -2   0   57.89    6.20
  -4   2   0   62.69    6.50
  -4   2   0   49.10    5.50
   3  -2   0  944.11   29.00
  -3   2   0  951.60   28.90
   2  -2   0   66.69    6.30
  -2   2   0   63.49    6.30
  -2   2   0   62.49    6.20
   1  -2   0 1014.90   29.40
  -1   2   0 1025.80   29.30
  -1   2   0 1010.80   29.40
   0  -2   0  321.37   10.50
   0   2   0  321.37   10.40
  -1  -2   0 1032.50   30.20
  -1  -2   0 1024.40   30.20
   1   2   0 1063.29   30.20
  -2  -2   0   56.89    6.70
  -2  -2   0   65.29    6.40
   2   2   0   53.69    6.50
   2   2   0   75.09    7.00
  -3  -2   0  956.10   29.60
   3   2   0  958.70   29.60
  -4  -2   0   54.39    6.40
  -4  -2   0   89.19    9.00
   4   2   0   66.59    7.80
   4   2   0   66.59    6.80
  -5  -2   0  298.47   13.90
   5   2   0  289.87   13.80
   5   2   0  255.27   13.40
  -6  -2   0  154.98   11.40
  -6  -2   0  142.69   10.90
   6   2   0  118.49   11.20
   6   2   0  145.49   11.30
  -7  -2   0  245.28   15.30
  -7  -2   0  269.47   15.30
   7   2   0  252.27   15.10
   7   2   0  264.47   15.40
  -8  -2   0    4.10    6.00
  -8  -2   0  -10.20    6.30
   8   2   0   -4.20    5.90
   8   2   0   13.00    7.60
  -9  -2   0   71.99    9.70
  -9  -2   0   69.69   11.20
   9   2   0   78.49   11.00
   9   2   0   74.19   11.20
 -10  -2   0   18.90    9.50
  10   2   0   28.20    8.90
  10   2   0    7.50    8.60
 -11  -2   0   43.10   11.40
  11   2   0   65.19   12.40
  11   2   0   66.19   12.40
  12   2   0   15.60   10.90
  11  -3   0  269.47   18.70
  11  -3   0  299.67   21.10
 -11   3   0  267.27   19.90
  10  -3   0  589.84   26.60
  10  -3   0  629.64   28.70
 -10   3   0  606.24   27.50
   9  -3   0  284.27   18.60
   9  -3   0  298.87   18.40
  -9   3   0  282.97   18.00
   8  -3   0 1588.04   51.49
   8  -3   0 1619.94   51.99
  -8   3   0 1610.94   51.49
  -8   3   0 1552.64   51.09
   7  -3   0    3.50    5.50
   7  -3   0   -2.80    6.10
  -7   3   0    6.30    6.60
  -7   3   0   15.20    6.50
   6  -3   0 2572.34   76.09
   6  -3   0 2551.84   75.79
  -6   3   0 2550.34   75.59
  -6   3   0 2604.14   75.79
   5  -3   0  595.64   21.60
   5  -3   0  585.54   21.30
  -5   3   0  583.24   21.10
  -5   3   0  591.44   21.40
   4  -3   0 1219.18   37.90
   4  -3   0 1232.18   38.10
  -4   3   0 1264.77   38.10
  -4   3   0 1255.47   38.20
   3  -3   0  490.05   16.90
   3  -3   0  462.35   16.60
  -3   3   0  469.35   16.70
  -3   3   0  472.55   16.70
   2  -3   0 1007.30   30.20
  -2   3   0  998.60   30.00
  -2   3   0  996.20   30.00
   1  -3   0 2114.99   59.99
  -1   3   0 2149.58   60.09
  -1   3   0 2099.69   59.89
   0  -3   0   -1.00    3.50
   0   3   0    0.30    3.00
   0   3   0   -5.30    4.70
  -1  -3   0 2164.58   59.69
  -1  -3   0 2082.29   59.69
   1   3   0 2098.39   59.49
   1   3   0 2070.89   60.69
  -2  -3   0  932.11   29.20
  -2  -3   0  945.71   29.20
   2   3   0  999.40   29.40
  -3  -3   0  460.35   17.20
  -3  -3   0  480.35   17.10
   3   3   0  466.05   17.00
   3   3   0  467.25   17.00
  -4  -3   0 1284.07   41.90
  -4  -3   0 1270.97   41.80
   4   3   0 1581.44   43.90
  -5  -3   0  594.44   23.00
  -5  -3   0  599.24   24.90
   5   3   0  740.93   25.80
  -6  -3   0 2647.34   78.29
   6   3   0 2704.83   78.59
   6   3   0 2594.74   78.29
  -7  -3   0    8.00    5.60
  -7  -3   0   25.20    9.40
   7   3   0    0.40    5.90
   7   3   0    8.10    6.90
  -8  -3   0 1690.83   54.39
  -8  -3   0 1684.53   54.19
   8   3   0 1650.93   54.19
   8   3   0 1652.13   54.09
  -9  -3   0  288.47   19.20
   9   3   0  296.87   18.60
   9   3   0  320.87   19.10
 -10  -3   0  631.34   29.20
  10   3   0  597.84   28.60
 -11  -3   0  316.97   22.10
  11   3   0  298.67   21.50
  11   3   0  240.18   19.50
  11  -4   0  258.07   20.50
 -11   4   0  200.18   18.00
  10  -4   0  814.62   35.20
 -10   4   0  754.32   32.00
   9  -4   0 1402.16   46.90
   9  -4   0 1301.07   45.90
  -9   4   0 1311.57   45.50
   8  -4   0  365.66   19.60
   8  -4   0  371.26   18.90
  -8   4   0  352.06   18.60
   7  -4   0 3004.30   87.99
   7  -4   0 2867.41   87.29
  -7   4   0 3017.20   87.49
  -7   4   0 2939.91   87.29
   6  -4   0   44.90    7.40
  -6   4   0   47.30    7.40
  -6   4   0   34.90    6.30
  -5   4   0 3280.07   93.89
  -5   4   0 3252.37   93.79
   4  -4   0 1098.59   34.80
   4  -4   0 1097.89   34.80
  -4   4   0 1162.98   35.00
  -4   4   0 1102.39   34.80
   3  -4   0 2510.95   72.39
   3  -4   0 2487.55   72.19
  -3   4   0 2544.55   72.19
  -3   4   0 2553.74   72.29
   2  -4   0 4051.39  112.89
  -2   4   0 4047.59  112.79
  -2   4   0 3999.10  112.69
   1  -4   0  379.66   14.30
  -1   4   0  377.96   13.90
  -1   4   0  391.46   14.70
   0  -4   0 8029.00  218.08
   0   4   0 7664.93  216.88
  -1  -4   0  397.06   14.80
  -1  -4   0  398.16   14.60
   1   4   0  390.86   14.40
   1   4   0  412.36   16.50
  -2  -4   0 4079.69  112.79
  -2  -4   0 3949.80  112.69
   2   4   0 4117.99  112.79
   2   4   0 3933.21  112.49
  -3  -4   0 2482.55   73.49
  -3  -4   0 2486.75   73.29
   3   4   0 2643.44   73.39
   3   4   0 2569.04   73.39
  -4  -4   0 1135.59   36.00
  -4  -4   0 1143.19   36.10
   4   4   0 1152.78   36.00
   4   4   0 1113.59   37.60
  -6  -4   0   36.60    7.30
  -6  -4   0   39.30    7.90
   6   4   0   44.40    7.90
   6   4   0   39.10    6.50
  -7  -4   0 3122.19   90.89
  -7  -4   0 3010.70   90.49
   7   4   0 2997.70   90.49
   7   4   0 3053.59   90.69
  -8  -4   0  396.76   20.30
  -8  -4   0  410.56   20.90
   8   4   0  342.07   19.60
  -9  -4   0 1358.96   47.50
  -9  -4   0 1381.26   47.90
   9   4   0 1376.96   47.80
   9   4   0 1361.06   47.50
 -10  -4   0  832.32   34.50
  10   4   0  809.12   34.20
  10   4   0  787.22   33.10
 -11  -4   0  251.07   21.10
  11   4   0  278.07   21.30
  11  -5   0  280.67   21.40
 -11   5   0  262.67   19.60
  10  -5   0  235.38   17.00
  10  -5   0  233.88   18.90
 -10   5   0  211.28   17.40
   9  -5   0  262.87   16.90
   9  -5   0  280.57   18.70
  -9   5   0  229.48   17.00
   8  -5   0  784.22   30.30
   8  -5   0  782.62   31.10
  -8   5   0  818.72   30.30
   7  -5   0    2.50    6.40
   7  -5   0   -1.90    6.90
  -7   5   0    6.30    5.90
  -7   5   0   12.90    6.60
   6  -5   0 1241.28   41.30
   6  -5   0 1251.77   41.00
  -6   5   0 1259.67   40.90
  -6   5   0 1330.47   41.80
   5  -5   0  162.28   10.90
   5  -5   0  140.99   10.90
  -5   5   0  153.08   10.70
  -5   5   0  153.98   10.80
   4  -5   0  869.21   29.10
   4  -5   0  886.51   29.00
  -4   5   0  876.31   28.80
  -4   5   0  888.71   28.90
   3  -5   0  465.75   17.60
   3  -5   0  435.36   17.00
  -3   5   0  451.95   16.90
  -3   5   0  455.35   16.90
   2  -5   0 1080.59   34.10
  -2   5   0 1118.19   33.90
  -2   5   0 1087.39   33.60
   1  -5   0 1478.85   43.30
  -1   5   0 1394.06   43.60
  -1   5   0 1473.35   43.00
   0  -5   0    3.50    4.40
   0  -5   0   -3.70    4.50
   0   5   0    8.20    5.50
   0   5   0   -6.50    3.90
  -1  -5   0 1502.15   44.00
  -1  -5   0 1479.05   44.20
   1   5   0 1448.56   45.20
   1   5   0 1486.85   43.70
  -2  -5   0 1020.50   33.30
  -2  -5   0 1100.99   33.50
   2   5   0 1093.39   33.30
   2   5   0 1064.79   33.40
  -3  -5   0  437.46   17.60
  -3  -5   0  484.05   18.30
   3   5   0  460.95   17.60
  -4  -5   0  849.81   29.00
  -4  -5   0  869.21   29.20
   4   5   0  905.71   29.40
   4   5   0  842.32   28.90
  -5  -5   0  159.58   11.60
  -5  -5   0  156.58   11.60
   5   5   0  160.38   11.40
  -6  -5   0 1246.18   41.40
  -6  -5   0 1244.78   41.30
   6   5   0 1228.88   41.00
   6   5   0 1278.27   41.40
  -7  -5   0   -1.20    6.00
  -7  -5   0   -1.10    6.40
   7   5   0   -1.40    6.10
   7   5   0   -0.30    6.20
  -8  -5   0  828.42   32.40
   8   5   0  822.12   32.00
   8   5   0  823.12   32.20
  -9  -5   0  237.38   18.40
  -9  -5   0  242.88   18.50
   9   5   0  265.77   18.00
   9   5   0  253.77   18.60
 -10  -5   0  227.78   19.50
  10   5   0  229.88   19.20
 -11  -5   0  253.07   21.20
  11   5   0  247.28   21.10
  11  -6   0    4.20    9.40
 -11   6   0   10.80   12.10
  10  -6   0  139.79   14.60
  10  -6   0  121.09   13.90
 -10   6   0  164.08   15.80
   9  -6   0  101.59   16.10
   9  -6   0   86.09   11.40
  -9   6   0   85.09   11.10
   8  -6   0   15.00    8.80
  -8   6   0   16.40    7.30
   7  -6   0   31.40    8.00
   7  -6   0   33.00    8.10
   6  -6   0   36.50    7.60
   6  -6   0   27.50    7.50
  -6   6   0   27.00    7.00
  -6   6   0   24.00    6.50
   5  -6   0  218.88   12.80
   5  -6   0  218.08   13.10
  -5   6   0  219.58   12.60
  -5   6   0  220.58   12.60
   4  -6   0   32.80    5.60
   4  -6   0   34.60    6.30
  -4   6   0   27.00    5.50
  -4   6   0   31.70    6.00
   3  -6   0   53.09    6.50
   3  -6   0   55.39    6.80
  -3   6   0   48.80    6.10
   2  -6   0  104.29    9.40
   2  -6   0   98.79    8.90
  -2   6   0   93.09    9.00
  -2   6   0   83.89    8.30
   1  -6   0  134.39   10.00
   1  -6   0  138.49   10.70
  -1   6   0  143.39    9.10
  -1   6   0  127.29   10.70
   0  -6   0  236.28   11.90
   0  -6   0  206.28   12.00
   0   6   0  218.68   11.00
   0   6   0  259.97   13.80
  -1  -6   0  136.19    9.80
  -1  -6   0  146.39   10.10
   1   6   0  142.29    9.40
   1   6   0  138.29   10.90
  -2  -6   0   92.39    9.00
   2   6   0   88.79    8.50
   2   6   0   72.69    8.60
  -3  -6   0   56.79    7.00
  -3  -6   0   53.09    7.10
   3   6   0   51.49    6.20
   3   6   0   64.89    7.50
  -4  -6   0   67.29   11.50
  -4  -6   0   19.00    5.30
   4   6   0   34.60    5.80
   4   6   0   60.49   11.20
  -5  -6   0  236.78   14.30
  -5  -6   0  205.98   13.30
   5   6   0  234.58   13.40
  -6  -6   0   21.30    8.20
  -6  -6   0   37.80    7.90
   6   6   0   32.00   11.60
   6   6   0   27.70    7.30
  -7  -6   0   28.20    8.30
  -7  -6   0   37.30    8.40
   7   6   0   35.20    8.70
   7   6   0   43.00    8.90
  -8  -6   0   24.10    7.90
  -8  -6   0    7.90    7.90
   8   6   0   12.60    7.40
   8   6   0   15.40    8.70
  -9  -6   0   94.79   12.90
  -9  -6   0  101.79   12.60
   9   6   0   76.69   10.70
   9   6   0   83.39   11.50
 -10  -6   0  164.08   16.60
  10   6   0  125.19   14.50
 -11  -6   0   -1.70    8.70
  11   6   0   10.20    9.80
  11  -7   0  606.84   30.50
  10  -7   0  290.37   21.80
  10  -7   0  339.37   22.70
   9  -7   0  234.98   16.50
   9  -7   0  264.57   19.50
  -9   7   0  258.97   18.50
   8  -7   0  945.41   34.90
   8  -7   0  863.01   33.40
  -8   7   0  858.41   33.00
   7  -7   0   48.90    8.60
   7  -7   0   42.20    8.70
  -7   7   0   46.70    8.00
   6  -7   0 1737.83   54.19
   6  -7   0 1732.93   53.79
  -6   7   0 1658.03   52.89
  -6   7   0 1657.33   53.09
   5  -7   0  592.84   23.60
   5  -7   0  582.34   23.10
  -5   7   0  586.44   22.70
  -5   7   0  620.14   23.30
   4  -7   0 1831.92   56.09
   4  -7   0 1867.11   56.49
  -4   7   0 1835.12   55.69
  -4   7   0 1828.72   55.59
   3  -7   0 1803.82   55.19
   3  -7   0 1813.22   54.89
  -3   7   0 1811.62   54.19
  -3   7   0 1811.02   54.59
   2  -7   0  463.15   18.80
   2  -7   0  436.36   20.00
  -2   7   0  479.25   17.90
  -2   7   0  476.15   18.70
   1  -7   0 3004.00   84.49
   1  -7   0 2958.00   83.89
  -1   7   0 3027.00   83.29
  -1   7   0 2576.24   83.79
   0  -7   0   -8.70    4.60
   0  -7   0    0.20    5.10
   0   7   0   -5.20    4.00
   0   7   0    0.30    6.00
  -1  -7   0 3060.89   86.89
  -1  -7   0 3121.99   87.29
   1   7   0 2939.61   88.89
   1   7   0 2898.71   86.09
  -2  -7   0  455.35   18.90
  -2  -7   0  482.25   19.00
   2   7   0  493.15   19.30
   2   7   0  492.55   18.60
  -3  -7   0 1823.42   55.39
  -3  -7   0 1857.21   55.49
   3   7   0 1806.62   55.29
   3   7   0 1779.12   54.79
  -4  -7   0 1877.41   57.19
  -4  -7   0 1852.81   56.79
   4   7   0 1793.42   56.19
   4   7   0 1863.81   56.79
  -5  -7   0  595.04   26.60
  -5  -7   0  601.54   24.00
   5   7   0  599.54   26.20
   5   7   0  570.24   23.20
  -6  -7   0 1789.42   55.69
  -6  -7   0 1685.53   54.99
   6   7   0 1670.23   54.59
   6   7   0 1760.92   55.29
  -7  -7   0   51.09    9.70
  -7  -7   0   51.69   10.60
   7   7   0   35.70   13.70
   7   7   0   28.70    8.10
  -8  -7   0  887.11   35.10
  -8  -7   0  912.71   34.80
   8   7   0  881.11   34.60
  -9  -7   0  265.77   19.10
  -9  -7   0  258.37   20.00
   9   7   0  273.87   19.40
 -10  -7   0  328.37   23.10
  10   7   0  315.37   21.90
  10  -8   0  656.73   31.00
  10  -8   0  528.85   36.40
 -10   8   0  624.24   28.20
   9  -8   0  993.20   38.40
   9  -8   0  947.41   36.90
  -9   8   0  919.31   35.90
   8  -8   0   95.79   15.40
   8  -8   0  106.39   11.50
  -8   8   0   75.29   10.50
   7  -8   0 1707.83   55.89
   7  -8   0 1799.02   57.09
  -7   8   0 1683.43   55.09
   6  -8   0   16.70    7.10
   6  -8   0   -2.90    6.90
  -6   8   0   -5.70    5.70
   5  -8   0 1776.72   55.79
   5  -8   0 1786.42   55.49
  -5   8   0 1704.23   54.49
  -5   8   0 1786.22   54.79
   4  -8   0 1604.84   49.90
   4  -8   0 1508.05   49.00
  -4   8   0 1546.95   51.19
  -4   8   0 1569.44   48.70
   3  -8   0 1946.31   60.79
   3  -8   0 2033.20   61.09
  -3   8   0 2021.70   60.49
  -3   8   0 1985.50   59.89
   2  -8   0 2215.18   68.09
   2  -8   0 2357.96   68.29
  -2   8   0 2286.07   66.79
  -2   8   0 2195.58   67.59
   1  -8   0  133.39   11.20
   1  -8   0  137.39   11.20
  -1   8   0  143.19    9.80
  -1   8   0  138.09   11.70
   0  -8   0 4599.94  130.59
   0  -8   0 4466.05  130.29
   0   8   0 4671.33  131.19
   0   8   0 4558.14  129.19
  -1  -8   0  140.39   12.90
  -1  -8   0  141.49   11.10
   1   8   0  137.99   10.00
   1   8   0  140.49   13.80
  -2  -8   0 2297.87   68.59
  -2  -8   0 2248.77   68.49
   2   8   0 2308.27   67.89
   2   8   0 2319.67   68.89
  -3  -8   0 1984.40   61.29
  -3  -8   0 2019.00   61.49
   3   8   0 2005.90   60.79
   3   8   0 2042.50   61.59
  -4  -8   0 1461.35   48.60
  -4  -8   0 1568.14   49.10
   4   8   0 1570.84   49.00
   4   8   0 1524.05   48.30
  -5  -8   0 1843.72   57.49
   5   8   0 1804.62   56.59
   5   8   0 1762.22   56.99
  -6  -8   0  -11.20    5.70
  -6  -8   0    2.00    7.70
   6   8   0   11.80    6.90
   6   8   0    1.90    7.40
  -7  -8   0 1750.22   57.49
   7   8   0 1793.82   57.49
   7   8   0 1700.23   56.79
  -8  -8   0  123.29   14.10
  -8  -8   0  111.39   13.10
  -9  -8   0 1012.90   39.70
  -9  -8   0  976.40   38.80
   9   8   0  966.20   38.80
 -10  -8   0  631.04   31.90
  10   8   0  672.53   31.70
  10  -9   0  149.29   17.40
   9  -9   0  132.29   14.50
   9  -9   0  109.89   14.10
  -9   9   0  119.29   13.00
   8  -9   0  279.07   18.60
   8  -9   0  338.17   21.70
  -8   9   0  350.26   19.40
   7  -9   0    9.90    6.90
   7  -9   0   19.40    9.20
  -7   9   0   19.90    7.60
   6  -9   0  740.03   29.40
   6  -9   0  749.73   30.30
  -6   9   0  752.92   28.60
   5  -9   0   28.70    7.30
   5  -9   0   27.80    8.20
  -5   9   0   30.90    7.60
   4  -9   0  157.28   13.70
   4  -9   0  107.09   12.00
  -4   9   0  135.99   11.60
  -4   9   0  121.49   11.70
   3  -9   0  370.96   18.70
   3  -9   0  334.47   18.00
  -3   9   0  357.86   16.60
  -3   9   0  373.36   17.40
   2  -9   0  112.99   11.80
   2  -9   0  126.59   12.10
  -2   9   0  101.59   10.10
  -2   9   0  109.09   10.00
   1  -9   0  907.71   31.80
   1  -9   0  889.71   31.90
  -1   9   0  923.51   32.30
  -1   9   0  901.51   30.30
   0  -9   0   12.70    6.30
   0  -9   0    8.80    5.60
   0   9   0    7.50    6.30
   0   9   0    8.70    4.80
  -1  -9   0  928.91   31.70
  -1  -9   0  886.61   31.70
   1   9   0  903.81   30.60
  -2  -9   0  118.19   11.10
  -2  -9   0  108.59   11.40
   2   9   0  117.59   11.60
   2   9   0  121.59   10.40
  -3  -9   0  369.36   17.70
  -3  -9   0  384.46   18.30
   3   9   0  325.47   16.60
   3   9   0  353.16   17.80
  -4  -9   0  134.19   12.80
  -4  -9   0  131.59   13.30
   4   9   0  135.89   12.90
  -5  -9   0   27.10    8.00
  -5  -9   0   36.80    8.40
   5   9   0   28.40    8.20
   5   9   0   35.50    8.50
  -6  -9   0  789.32   31.10
  -6  -9   0  721.73   30.10
   6   9   0  808.82   30.90
   6   9   0  724.53   29.70
  -7  -9   0   25.70    9.40
  -7  -9   0   29.50    9.20
   7   9   0   24.90    8.90
  -8  -9   0  347.87   21.20
  -8  -9   0  384.46   23.00
   8   9   0  334.77   21.70
  -9  -9   0  141.09   16.40
  -9  -9   0  118.29   15.10
   9   9   0  131.69   14.90
 -10  -9   0  212.48   21.20
  10   9   0  164.98   18.70
   9 -10   0   18.10   11.20
   9 -10   0   23.30    8.90
  -9  10   0   42.50   10.10
   8 -10   0   32.00   11.20
   8 -10   0   32.30    8.90
  -8  10   0   28.90    8.80
   7 -10   0  119.79   12.90
   7 -10   0  119.09   14.00
  -7  10   0  124.59   14.00
   6 -10   0   25.20    8.30
   6 -10   0   35.20   10.10
  -6  10   0   30.20    8.40
   5 -10   0  105.59   12.80
   5 -10   0  129.49   15.00
  -5  10   0  125.49   12.90
   4 -10   0  324.87   18.60
   4 -10   0  377.66   19.90
  -4  10   0  349.96   17.90
   3 -10   0  363.86   19.20
   3 -10   0  370.46   19.70
  -3  10   0  343.77   17.10
  -3  10   0  375.36   18.20
   2 -10   0  375.06   18.90
   2 -10   0  384.16   19.50
  -2  10   0  368.36   17.10
  -2  10   0  358.86   18.40
   1 -10   0   91.69   10.20
   1 -10   0   85.59    9.90
  -1  10   0   69.59    9.70
  -1  10   0   83.29    9.70
   0 -10   0  755.92   28.70
   0 -10   0  742.03   28.60
   0  10   0  806.72   29.50
   0  10   0  787.32   27.50
  -1 -10   0   98.09   10.30
  -1 -10   0   74.29    9.20
   1  10   0   79.29   15.70
   1  10   0   66.69    8.40
  -2 -10   0  360.36   18.30
  -2 -10   0  373.36   18.80
   2  10   0  364.76   17.30
   2  10   0  374.36   19.30
  -3 -10   0  394.56   19.30
  -3 -10   0  357.86   18.70
   3  10   0  359.16   18.90
   3  10   0  345.67   17.60
  -4 -10   0  376.86   19.40
  -4 -10   0  357.56   19.50
   4  10   0  348.37   19.10
   4  10   0  328.57   17.80
  -5 -10   0  126.89   13.70
  -5 -10   0  134.79   14.70
   5  10   0  125.39   17.30
   5  10   0  115.99   13.80
  -6 -10   0   15.50    9.00
  -6 -10   0   10.40    7.80
   6  10   0    9.30    7.70
  -7 -10   0  128.59   15.20
  -7 -10   0  148.89   16.30
   7  10   0  150.98   16.50
  -8 -10   0   22.90   10.50
   8  10   0   36.20   10.20
  -9 -10   0   46.80   12.30
   9  10   0   48.80   11.40
   9 -11   0  318.87   24.50
   8 -11   0  577.64   27.50
   8 -11   0  605.54   30.70
  -8  11   0  593.74   26.60
   7 -11   0   61.19   11.80
   7 -11   0   60.99   10.40
  -7  11   0   48.40    9.30
   6 -11   0 1219.28   44.70
   6 -11   0 1302.07   46.60
  -6  11   0 1275.17   43.70
   5 -11   0   89.39   10.70
   5 -11   0   75.99   11.00
  -5  11   0  105.19   11.30
   4 -11   0  628.84   27.70
   4 -11   0  607.54   26.80
  -4  11   0  621.44   25.70
   3 -11   0 1907.81   61.29
   3 -11   0 1855.01   60.69
  -3  11   0 1909.71   59.89
   2 -11   0  149.09   14.60
   2 -11   0  118.59   13.30
  -2  11   0  126.49   13.10
   1 -11   0 3788.82  109.29
   1 -11   0 3635.14  108.79
  -1  11   0 3755.62  108.99
  -1  11   0 3594.34  109.89
   0 -11   0   10.30    7.50
   0 -11   0    7.80    6.80
   0  11   0    1.80    5.90
   0  11   0    7.10    6.80
  -1 -11   0 3586.64  105.79
  -1 -11   0 3509.45  105.59
   1  11   0 3817.02  107.09
   1  11   0 3426.86  104.19
  -2 -11   0  181.28   14.70
  -2 -11   0  149.99   13.40
   2  11   0  136.79   14.20
   2  11   0  134.09   12.10
  -3 -11   0 1889.01   60.69
  -3 -11   0 1974.60   61.29
   3  11   0 1848.81   60.69
  -4 -11   0  598.24   26.20
  -4 -11   0  644.94   27.20
   4  11   0  597.04   26.50
  -5 -11   0   74.69   10.80
  -5 -11   0   72.09   10.90
   5  11   0   86.39   11.70
  -6 -11   0 1301.77   46.60
  -6 -11   0 1336.17   47.30
   6  11   0 1304.27   46.80
  -7 -11   0   58.89   10.90
  -7 -11   0   52.69   12.00
   7  11   0   50.19   11.20
  -8 -11   0  525.85   27.60
  -8 -11   0  557.24   34.40
   8  11   0  605.94   29.00
  -9 -11   0  290.37   23.40
   9  11   0  343.47   23.40
   8 -12   0   58.19   13.50
   7 -12   0  578.34   27.50
   7 -12   0  584.34   30.10
  -7  12   0  580.54   26.20
   6 -12   0   31.60    8.90
   6 -12   0   26.70   11.00
  -6  12   0   33.00    9.10
   5 -12   0  598.54   27.80
   5 -12   0  603.44   29.20
  -5  12   0  614.24   26.40
   4 -12   0  601.54   27.60
   4 -12   0  683.93   33.50
  -4  12   0  645.14   27.00
   3 -12   0  353.66   21.30
   3 -12   0  305.87   18.80
  -3  12   0  334.67   18.80
   2 -12   0 1530.55   51.59
   2 -12   0 1644.34   53.09
  -2  12   0 1500.15   51.19
   1 -12   0   -1.00    7.00
   1 -12   0   17.50    8.60
  -1  12   0   10.60    7.40
   0 -12   0 1498.35   49.60
   0 -12   0 1407.26   48.80
   0  12   0 1516.55   49.60
  -1 -12   0    9.20    7.80
  -1 -12   0   12.10    7.00
   1  12   0   14.30    7.90
  -2 -12   0 1580.34   51.99
  -2 -12   0 1534.85   51.59
   2  12   0 1558.24   52.69
  -3 -12   0  355.66   20.00
  -3 -12   0  398.86   21.30
   3  12   0  377.66   21.30
  -4 -12   0  644.24   29.20
   4  12   0  670.13   28.80
  -5 -12   0  632.74   29.20
  -5 -12   0  616.74   27.90
   5  12   0  643.44   28.90
  -6 -12   0   28.30    8.80
  -6 -12   0   12.70    9.60
   6  12   0   34.90   10.40
  -7 -12   0  586.84   30.00
  -7 -12   0  641.04   29.20
   7  12   0  601.84   29.70
  -8 -12   0   33.80   10.20
  -8 -12   0   44.80   11.80
   8  12   0   44.00   11.50
   7 -13   0    1.70    6.30
   7 -13   0    0.30   10.40
   6 -13   0   20.60    7.90
   6 -13   0    6.80   11.00
  -6  13   0   28.60    9.00
   5 -13   0   31.40    9.20
   5 -13   0   26.50   10.60
  -5  13   0   50.89    9.70
   4 -13   0   27.50    9.20
   4 -13   0   23.60   10.90
  -4  13   0   20.70    8.50
   3 -13   0  294.97   20.90
   3 -13   0  260.77   18.00
  -3  13   0  277.07   17.80
   2 -13   0   -4.70   14.30
   2 -13   0    6.80    7.40
  -2  13   0    7.90    7.70
   1 -13   0  423.26   23.10
   1 -13   0  416.66   21.10
  -1  13   0  404.46   21.30
   0 -13   0    7.20    6.90
   0 -13   0   11.30    8.40
   0  13   0   12.20    7.70
  -1 -13   0  428.96   22.60
  -1 -13   0  403.26   20.80
   1  13   0  413.26   22.00
  -2 -13   0   12.50    7.30
  -2 -13   0   14.60    9.30
   2  13   0    2.60   12.30
  -3 -13   0  273.07   17.70
  -3 -13   0  288.37   19.70
   3  13   0  260.67   19.50
  -4 -13   0   22.20    8.40
  -4 -13   0   23.80   10.10
   4  13   0   22.00    9.70
  -5 -13   0   55.69   10.10
  -5 -13   0   30.80   10.70
   5  13   0   43.40   10.30
  -6 -13   0   19.40    8.70
  -6 -13   0   14.40   10.10
   6  13   0   38.50   13.90
  -7 -13   0   -7.70    7.50
  -7 -13   0    0.30   10.30
   7  13   0   -1.80    9.20
   6 -14   0   14.00   11.30
   6 -14   0    1.60    5.20
   5 -14   0  330.17   24.30
   5 -14   0  338.07   20.70
  -5  14   0  339.47   20.40
   4 -14   0   80.59   13.30
   4 -14   0   72.79   11.60
  -4  14   0   95.29   11.70
   3 -14   0  107.89   12.70
   3 -14   0  103.59   14.20
  -3  14   0  112.19   12.70
   2 -14   0   41.50    9.60
   2 -14   0   28.30   10.20
  -2  14   0   37.70    9.20
   1 -14   0  120.99   13.30
   1 -14   0  127.99   14.40
  -1  14   0  139.09   15.00
   0 -14   0  123.49   13.70
   0 -14   0  126.89   14.00
   0  14   0  129.99   14.90
  -1 -14   0  111.99   12.30
  -1 -14   0  108.19   12.90
   1  14   0  136.49   14.80
  -2 -14   0   41.70   10.00
  -2 -14   0   36.30    8.80
   2  14   0   28.90    9.50
  -3 -14   0  135.59   15.40
  -3 -14   0  123.69   14.10
   3  14   0  138.39   16.50
  -4 -14   0   72.69   11.50
  -4 -14   0   82.89   12.40
   4  14   0   68.49   12.30
  -5 -14   0  341.97   21.20
  -5 -14   0  416.66   24.90
   5  14   0  327.17   22.50
  -6 -14   0    3.00   10.20
  -6 -14   0  -15.30    7.80
   6  14   0   -0.40   11.30
   5 -15   0   66.69   14.40
   4 -15   0 1051.49   42.30
  -4  15   0  971.40   39.20
   3 -15   0  609.84   31.00
   3 -15   0  612.84   27.70
  -3  15   0  612.74   27.70
   2 -15   0  246.38   17.80
   2 -15   0  293.87   21.90
  -2  15   0  274.87   18.30
   1 -15   0  993.60   38.70
   1 -15   0 1076.19   41.20
  -1  15   0 1037.10   38.70
   0 -15   0   11.80    7.00
   0 -15   0    5.10   10.30
   0  15   0   15.60    8.40
  -1 -15   0 1031.90   40.20
  -1 -15   0  990.60   38.30
   1  15   0 1006.30   38.50
  -2 -15   0  271.27   18.40
  -2 -15   0  256.07   21.00
   2  15   0  268.07   19.30
  -3 -15   0  617.64   30.50
  -3 -15   0  657.93   32.20
   3  15   0  625.44   41.00
  -4 -15   0 1059.69   42.20
  -4 -15   0 1036.20   40.80
   4  15   0 1069.59   42.30
  -5 -15   0   45.60   13.10
   5  15   0   55.49   13.20
   1 -16   0   78.49   13.50
  -1  16   0   62.59   11.60
   0 -16   0  543.85   27.90
   0 -16   0  422.46   23.10
   0  16   0  470.75   24.70
  -1 -16   0   44.00   11.40
   1  16   0   45.70   10.00
  -2 -16   0  237.98   17.40
  -2 -16   0  292.27   22.30
   2  16   0  268.67   23.10
  -3 -16   0  464.75   27.10
  -3 -16   1  246.68   22.00
   2  16  -1    1.00    9.00
  -2 -16   1  -14.30    5.90
  -2 -16   1   12.30    8.90
   1  16  -1  411.46   24.00
  -1 -16   1  437.96   25.80
  -1 -16   1  429.76   26.00
   0  16  -1   41.10   10.40
   0 -16   1   55.29   12.50
   0 -16   1   35.10    8.50
  -1  16  -1  364.56   22.70
   1 -16   1  344.47   21.00
   1 -16   1  426.46   26.00
   3 -16   1   51.99   13.20
   5  15  -1   46.70   14.10
  -5 -15   1   63.79   13.50
   4  15  -1   22.90   10.40
  -4 -15   1   21.10   10.60
   3  15  -1   91.09   13.50
  -3 -15   1  106.69   14.50
  -3 -15   1   83.89   11.50
   2  15  -1   71.59   11.90
  -2 -15   1   60.09   10.80
  -2 -15   1   58.39   12.00
  -1 -15   1   22.00   10.40
  -1 -15   1    0.90    7.10
   0  15  -1   65.89   11.10
   0 -15   1   65.39   12.40
   0 -15   1   44.60    9.00
  -1  15  -1   18.90    8.60
   1 -15   1   26.40    8.80
   1 -15   1   36.00   11.30
  -2  15  -1   46.30    9.50
   2 -15   1   29.70    9.50
   2 -15   1   44.60   12.40
  -3  15  -1   70.69   11.20
   3 -15   1   73.99   11.50
   3 -15   1   95.39   14.80
  -4  15  -1   18.10   10.00
   4 -15   1   15.70   12.00
   5 -15   1  126.29   16.60
   6  14  -1  548.35   29.20
  -6 -14   1  534.15   28.40
  -6 -14   1  579.34   30.50
   5  14  -1  287.67   32.40
  -5 -14   1  287.17   21.80
  -5 -14   1  267.77   19.80
   4  14  -1  335.67   23.00
  -4 -14   1  375.26   23.60
  -4 -14   1  363.96   21.70
   3  14  -1 1127.59   43.20
  -3 -14   1 1136.49   42.80
  -3 -14   1 1074.19   41.60
   2  14  -1    0.10    8.40
  -2 -14   1    6.20   10.10
  -2 -14   1   15.00    8.80
   1  14  -1 1074.39   39.90
  -1 -14   1  999.20   42.00
  -1 -14   1 1056.39   39.50
   0  14  -1   97.19   12.90
   0 -14   1   67.89    9.90
   0 -14   1   69.79   12.50
  -1  14  -1  715.43   30.50
   1 -14   1  680.33   29.90
   1 -14   1  716.73   31.50
  -2  14  -1  414.36   22.90
   2 -14   1  413.26   24.50
   2 -14   1  383.76   22.20
  -3  14  -1  407.36   22.50
   3 -14   1  419.06   22.70
   3 -14   1  409.26   25.30
   4 -14   1  874.41   37.60
   4 -14   1  873.91   35.90
  -5  14  -1    1.80    8.70
   5 -14   1    3.90   10.80
   5 -14   1    0.30    7.50
   7  13  -1  941.81   39.20
  -7 -13   1  916.41   38.90
  -7 -13   1  879.51   37.90
   6  13  -1  235.08   20.10
  -6 -13   1  246.08   19.40
  -6 -13   1  252.07   20.70
   5  13  -1  628.24   30.70
  -5 -13   1  639.44   30.80
  -5 -13   1  713.03   30.40
   4  13  -1  867.01   35.80
  -4 -13   1  834.92   34.10
  -4 -13   1  830.62   35.10
   3  13  -1  237.58   19.60
  -3 -13   1  291.37   19.60
  -3 -13   1  232.88   17.60
   2  13  -1 1443.36   50.69
  -2 -13   1 1417.16   49.50
  -2 -13   1 1475.65   50.39
   1  13  -1  250.07   18.20
  -1 -13   1  236.38   16.90
  -1 -13   1  250.97   18.70
   0  13  -1 1213.08   54.49
   0 -13   1 1243.68   43.90
   0 -13   1 1253.67   44.50
  -1  13  -1  800.32   32.10
   1 -13   1  800.32   32.00
   1 -13   1  766.52   32.70
  -2  13  -1  530.85   25.70
   2 -13   1  549.74   25.50
   2 -13   1  592.14   27.60
  -3  13  -1 1294.57   47.40
   3 -13   1 1397.36   48.20
   3 -13   1 1404.76   50.39
   4 -13   1  193.48   16.70
   4 -13   1  165.28   18.70
  -5  13  -1 1013.90   37.80
   5 -13   1  913.71   38.20
   5 -13   1  994.80   40.50
  -6  13  -1   24.10    9.10
   6 -13   1   38.30   10.60
   6 -13   1   31.70   12.30
   8  12  -1  221.58   19.80
  -8 -12   1  180.88   19.80
  -8 -12   1  157.48   17.60
   7  12  -1   21.30    9.90
  -7 -12   1    5.00   12.50
  -7 -12   1   -6.00    9.50
   6  12  -1  117.19   14.20
  -6 -12   1  140.79   15.90
  -6 -12   1  161.08   17.50
   5  12  -1  133.69   14.80
  -5 -12   1  129.39   14.70
  -5 -12   1  124.09   14.20
   4  12  -1   40.60    9.80
  -4 -12   1   50.59   10.30
  -4 -12   1   46.70   10.50
   3  12  -1  175.38   16.80
  -3 -12   1  161.88   18.40
  -3 -12   1  220.38   17.40
   2  12  -1  129.99   14.20
  -2 -12   1  103.89   12.50
  -2 -12   1  119.39   13.70
   1  12  -1  688.73   28.50
  -1 -12   1  606.74   26.90
  -1 -12   1  630.74   27.60
   0  12  -1   20.60    8.60
   0 -12   1   -0.10    7.50
   0 -12   1   -1.10    7.40
  -1  12  -1  694.73   29.80
   1 -12   1  645.34   28.40
   1 -12   1  697.63   29.20
  -2  12  -1  173.18   15.40
   2 -12   1  210.88   17.40
   2 -12   1  152.88   15.00
  -3  12  -1  151.78   15.20
   3 -12   1  150.38   17.00
   3 -12   1  153.28   15.10
   4 -12   1  151.88   16.90
   4 -12   1  128.19   14.60
  -5  12  -1   -2.10    7.60
   5 -12   1   -6.90    7.20
   5 -12   1   -1.10    9.40
  -6  12  -1  189.18   16.70
   6 -12   1  185.58   16.60
   6 -12   1  191.68   19.80
  -7  12  -1   58.89   10.80
   7 -12   1   31.20   11.60
   7 -12   1   43.40   10.60
   8 -12   1   92.49   15.60
   9  11  -1  133.29   15.50
   8  11  -1   63.39   12.90
  -8 -11   1   60.69   11.60
  -8 -11   1   56.19   12.50
   7  11  -1  268.67   20.00
  -7 -11   1  274.97   20.80
  -7 -11   1  266.47   19.20
   6  11  -1   73.99   11.40
  -6 -11   1   60.59   11.10
  -6 -11   1   55.59   10.60
   5  11  -1  418.26   22.80
  -5 -11   1  432.96   23.00
  -5 -11   1  403.46   22.00
   4  11  -1  267.87   17.90
  -4 -11   1  251.17   17.30
  -4 -11   1  257.67   18.10
   3  11  -1   95.09   11.00
   3  11  -1  106.49   12.20
  -3 -11   1  136.29   13.80
  -3 -11   1  143.99   14.30
   2  11  -1   30.30    7.60
   2  11  -1   39.80    9.60
  -2 -11   1   45.30    9.20
  -2 -11   1   28.40    7.90
   1  11  -1   65.09   10.40
   1  11  -1   42.30    8.00
  -1 -11   1   31.80    7.40
   0  11  -1  136.19   13.90
   0  11  -1  140.39   11.90
   0 -11   1  123.59   13.20
   0 -11   1  130.49   14.00
  -1  11  -1   72.49    9.30
   1 -11   1   94.59   11.00
   1 -11   1   88.99   10.80
  -2  11  -1   16.60    8.10
   2 -11   1   11.90    8.30
   2 -11   1    1.70    7.30
  -3  11  -1  240.98   16.80
   3 -11   1  229.78   16.90
   3 -11   1  262.17   18.20
   4 -11   1    0.20    8.70
   4 -11   1   16.60    8.70
  -5  11  -1  244.98   17.50
   5 -11   1  261.37   17.70
   5 -11   1  259.97   19.40
  -6  11  -1   53.89   10.90
   6 -11   1   67.49   11.40
   6 -11   1   47.20   11.00
  -7  11  -1   70.49   10.80
   7 -11   1   72.79   12.70
   7 -11   1   82.89   11.70
  -8  11  -1   51.29   10.10
   8 -11   1   43.10   10.10
   8 -11   1   55.79   13.30
   9 -11   1   96.39   15.80
   9  10  -1   22.00   10.70
  -9 -10   1   33.80   10.60
   8  10  -1 1424.36   50.89
  -8 -10   1 1377.26   50.29
  -8 -10   1 1406.26   50.59
   7  10  -1  185.98   17.70
  -7 -10   1  187.98   16.80
  -7 -10   1  170.58   17.30
   6  10  -1 1470.05   50.49
  -6 -10   1 1487.05   50.79
  -6 -10   1 1457.35   50.49
   5  10  -1  508.05   24.00
   5  10  -1  504.85   22.80
  -5 -10   1  494.65   23.60
  -5 -10   1  498.15   24.10
   4  10  -1 1350.56   45.00
   4  10  -1 1319.27   45.90
  -4 -10   1 1390.36   46.20
  -4 -10   1 1364.36   46.70
   3  10  -1 1083.49   38.90
   3  10  -1 1099.19   38.00
  -3 -10   1 1137.59   39.10
  -3 -10   1 1115.99   38.90
   2  10  -1    3.80    6.60
  -2 -10   1    3.50    6.40
  -2 -10   1    2.00    6.70
   1  10  -1 2643.44   86.99
   1  10  -1 2966.00   87.89
  -1 -10   1 2986.40   86.99
  -1 -10   1 3026.30   87.39
   0  10  -1  165.38   14.00
   0 -10   1  132.69   13.00
   0 -10   1  132.39   13.30
  -1  10  -1 1252.07   41.40
  -1  10  -1 1308.57   44.80
   1 -10   1 1295.07   43.20
   1 -10   1 1255.47   42.90
  -2  10  -1 1102.99   36.80
  -2  10  -1  998.00   38.40
   2 -10   1 1175.68   39.00
   2 -10   1 1069.89   38.30
  -3  10  -1  667.33   27.60
  -3  10  -1  689.33   26.40
   3 -10   1  687.83   28.30
   3 -10   1  703.83   28.40
  -4  10  -1 1228.88   41.70
   4 -10   1 1243.58   42.90
   4 -10   1 1170.78   42.10
  -5  10  -1   46.10    9.20
   5 -10   1   31.80    9.10
   5 -10   1   15.70    7.80
  -6  10  -1 1661.93   54.09
   6 -10   1 1609.14   54.49
   6 -10   1 1634.04   55.49
  -7  10  -1  450.55   22.30
   7 -10   1  379.86   21.70
   7 -10   1  443.76   24.80
  -8  10  -1  819.92   33.30
   8 -10   1  832.42   36.30
   8 -10   1  815.82   33.80
  -9  10  -1  559.04   28.60
   9 -10   1  605.94   31.20
   9 -10   1  612.44   31.40
  10   9  -1   63.79   12.70
 -10  -9   1   52.19   12.80
   9   9  -1 1334.07   48.40
  -9  -9   1 1272.07   48.30
   8   9  -1    2.40    8.50
  -8  -9   1   -6.00   14.70
  -8  -9   1   -0.80    8.30
   7   9  -1 1575.34   51.99
   7   9  -1 1474.35   51.49
  -7  -9   1 1455.55   51.39
  -7  -9   1 1532.45   51.69
   6   9  -1  181.68   14.80
   6   9  -1  214.08   16.70
  -6  -9   1  218.48   16.80
  -6  -9   1  209.38   16.60
   5   9  -1 2234.08   69.39
  -5  -9   1 2196.48   69.19
  -5  -9   1 2239.38   69.59
   4   9  -1 1949.41   60.39
   4   9  -1 1981.50   61.39
  -4  -9   1 1917.71   64.19
  -4  -9   1 1926.81   60.99
   3   9  -1  739.23   27.70
   3   9  -1  753.32   28.80
  -3  -9   1  787.72   28.90
   2   9  -1 2118.79   65.39
   2   9  -1 2153.28   64.19
  -2  -9   1 2133.09   64.79
  -2  -9   1 2084.89   65.09
   1   9  -1    3.40    5.30
   1   9  -1   17.10    7.00
  -1  -9   1   14.30    6.50
  -1  -9   1    3.00    6.10
   0   9  -1 1736.63   52.39
   0   9  -1 1718.33   54.09
   0  -9   1 1698.03   53.69
   0  -9   1 1635.14   52.89
  -1   9  -1  809.22   30.80
  -1   9  -1  880.81   29.30
   1  -9   1  789.42   30.30
   1  -9   1  871.21   30.60
  -2   9  -1  823.72   28.60
   2  -9   1  807.72   30.30
   2  -9   1  796.32   30.00
  -3   9  -1 2666.83   79.49
  -3   9  -1 2499.15   76.49
   3  -9   1 2578.94   77.39
   3  -9   1 2480.25   77.29
  -4   9  -1  191.58   14.10
  -4   9  -1  190.48   13.50
   4  -9   1  202.68   15.80
   4  -9   1  198.18   14.60
  -5   9  -1 2989.70   88.69
   5  -9   1 2977.60   89.19
   5  -9   1 2855.81   88.39
  -6   9  -1  135.29   14.30
   6  -9   1  144.69   14.00
   6  -9   1  169.78   16.00
  -7   9  -1 1039.10   44.50
   7  -9   1 1118.49   40.80
   7  -9   1 1075.29   39.30
   8  -9   1  593.44   28.90
   8  -9   1  573.04   26.40
   9  -9   1  452.55   25.80
   9  -9   1  405.36   23.30
  10  -9   1  687.43   33.50
  10   8  -1   77.39   13.50
 -10  -8   1   69.59   13.60
   9   8  -1   29.40   10.40
  -9  -8   1   35.10   10.90
   8   8  -1  397.96   22.10
   8   8  -1  436.26   23.00
  -8  -8   1  424.96   23.70
  -8  -8   1  468.85   34.40
   7   8  -1   75.69   11.10
   7   8  -1   68.19   10.80
  -7  -8   1   60.19   10.10
  -7  -8   1   59.39   10.90
   6   8  -1  208.88   15.60
   6   8  -1  163.18   14.00
  -6  -8   1  208.58   15.30
  -6  -8   1  194.68   15.40
   5   8  -1  231.08   15.30
   5   8  -1  205.48   14.20
  -5  -8   1  183.68   14.30
  -5  -8   1  208.68   15.00
   4   8  -1  219.18   13.40
   4   8  -1  222.38   14.40
  -4  -8   1  202.18   14.20
  -4  -8   1  203.98   14.00
   3   8  -1  620.64   23.60
   3   8  -1  624.34   24.50
  -3  -8   1  622.04   24.20
  -3  -8   1  633.74   26.60
   2   8  -1  379.46   16.50
   2   8  -1  355.66   17.40
  -2  -8   1  374.66   17.30
  -2  -8   1  370.06   17.20
   1   8  -1   90.09   10.30
   1   8  -1   85.59    9.00
  -1  -8   1   89.19    9.10
  -1  -8   1   83.99    9.00
   0   8  -1   81.39   10.10
   0   8  -1   75.29    8.10
   0  -8   1   49.10    7.90
   0  -8   1   50.69    7.50
  -1   8  -1   80.49    9.80
  -1   8  -1   71.79    7.80
   1  -8   1   84.39   10.80
   1  -8   1   68.29    8.60
  -2   8  -1   67.79    7.50
  -2   8  -1   64.09    9.80
   2  -8   1   59.39    7.60
   2  -8   1   50.39    7.50
  -3   8  -1  140.49   11.10
   3  -8   1  149.88   12.70
   3  -8   1  133.49   12.10
  -4   8  -1  394.76   24.00
   4  -8   1  387.76   19.10
   4  -8   1  376.76   18.40
  -5   8  -1   91.89   12.10
  -5   8  -1   88.39    9.90
   5  -8   1   88.19   10.60
   5  -8   1  126.79   12.50
  -6   8  -1  482.85   22.00
   6  -8   1  486.15   22.90
   6  -8   1  493.05   22.30
  -7   8  -1   22.10    8.10
   7  -8   1    5.90    7.10
   7  -8   1   15.10    8.70
  -8   8  -1  168.48   15.90
   8  -8   1  129.79   15.00
   8  -8   1  164.08   15.00
  -9   8  -1   70.49   10.50
   9  -8   1   54.29   10.00
   9  -8   1   54.69   10.80
 -10   8  -1   50.59   11.30
  10  -8   1   39.00   10.40
  10  -8   1   59.99   11.90
  11   7  -1  121.89   15.80
 -11  -7   1  138.79   16.20
  10   7  -1   91.09   13.80
 -10  -7   1  108.79   14.50
   9   7  -1  379.26   22.10
   9   7  -1  348.37   21.50
  -9  -7   1  411.56   23.30
  -9  -7   1  384.86   22.90
   8   7  -1   16.30    8.00
   8   7  -1    3.30    8.10
  -8  -7   1   -0.40   15.40
  -8  -7   1    3.60    7.90
   7   7  -1  376.26   20.50
   7   7  -1  391.16   20.10
  -7  -7   1  376.66   20.30
  -7  -7   1  404.16   21.00
   6   7  -1  105.49   12.50
   6   7  -1   93.79   10.50
  -6  -7   1   93.39   13.00
  -6  -7   1  106.79   11.40
   5   7  -1  134.79   11.90
   5   7  -1  159.38   12.80
  -5  -7   1  159.08   13.10
  -5  -7   1  132.19   11.80
   4   7  -1  648.24   24.40
   4   7  -1  624.64   23.70
  -4  -7   1  614.04   24.10
  -4  -7   1  617.74   24.00
   3   7  -1   44.50    8.10
   3   7  -1   31.10    6.50
  -3  -7   1   34.90    6.50
  -3  -7   1   35.10    6.60
   2   7  -1 1163.38   36.90
   2   7  -1 1170.68   37.70
  -2  -7   1 1138.19   37.60
  -2  -7   1 1179.88   37.60
   1   7  -1   97.29    8.90
   1   7  -1  104.29   11.00
  -1  -7   1  114.49    9.90
  -1  -7   1   92.69   10.10
   0   7  -1 2396.06   71.59
   0   7  -1 2484.65   73.49
   0  -7   1 2462.75   72.89
   0  -7   1 2502.15   72.39
  -1   7  -1  645.54   26.30
  -1   7  -1  757.92   25.20
   1  -7   1  764.92   26.90
   1  -7   1  778.52   26.30
  -2   7  -1 1145.79   37.90
  -2   7  -1 1153.68   36.90
   2  -7   1 1193.08   38.00
   2  -7   1 1150.18   37.60
  -3   7  -1 1250.47   40.10
  -3   7  -1 1213.38   39.00
   3  -7   1 1177.58   39.50
   3  -7   1 1279.87   40.20
  -4   7  -1  402.46   17.90
  -4   7  -1  403.66   17.80
   4  -7   1  419.16   18.30
   4  -7   1  388.16   18.30
  -5   7  -1  629.24   24.60
   5  -7   1  647.54   25.20
   5  -7   1  643.54   24.80
  -6   7  -1   50.19    8.30
  -6   7  -1   38.10    7.70
   6  -7   1   51.19    8.50
   6  -7   1   62.29    9.80
  -7   7  -1  114.79   12.90
   7  -7   1  122.49   14.60
   7  -7   1  110.89   11.50
  -8   7  -1  232.88   16.90
   8  -7   1  245.98   18.10
   8  -7   1  217.88   16.10
  -9   7  -1   55.29   10.70
   9  -7   1   48.40   10.70
   9  -7   1   58.89   10.00
 -10   7  -1  208.08   17.90
  10  -7   1  217.08   19.60
  10  -7   1  180.58   16.20
  11   6  -1  611.94   31.40
 -11  -6   1  671.93   32.20
  10   6  -1  755.02   33.20
 -10  -6   1  769.12   33.50
   9   6  -1  282.07   19.30
   9   6  -1  291.27   18.90
  -9  -6   1  260.27   18.80
  -9  -6   1  294.37   19.80
   8   6  -1 1722.93   57.79
   8   6  -1 1837.82   57.99
  -8  -6   1 1779.52   58.09
  -8  -6   1 1734.23   57.49
   7   6  -1   74.69    9.70
   7   6  -1   69.79    9.00
  -7  -6   1   85.79   11.00
  -7  -6   1   87.29   10.50
   6   6  -1 1386.96   45.90
   6   6  -1 1435.26   46.30
  -6  -6   1 1396.46   46.10
  -6  -6   1 1439.96   46.50
   5   6  -1 1294.47   41.50
   5   6  -1 1243.88   40.90
  -5  -6   1 1269.77   41.50
  -5  -6   1 1263.07   41.30
   4   6  -1  841.22   30.10
   4   6  -1  832.62   30.50
  -4  -6   1 1045.10   33.30
   3   6  -1 3622.14  105.69
   3   6  -1 3680.33  106.09
  -3  -6   1 3698.93  106.09
  -3  -6   1 3815.82  106.19
   2   6  -1    3.90    4.80
   2   6  -1   10.70    5.40
  -2  -6   1    2.70    5.00
  -2  -6   1   -1.40    5.10
   1   6  -1 6238.28  175.38
   1   6  -1 6195.68  174.28
  -1  -6   1 6335.97  175.18
   0   6  -1 1094.29   35.50
   0   6  -1 1042.90   33.40
   0  -6   1 1080.79   34.10
  -1   6  -1 3977.80  122.99
  -1   6  -1 4404.56  122.29
   1  -6   1 4627.54  122.99
   1  -6   1 4340.77  123.39
  -2   6  -1 4342.07  122.19
  -2   6  -1 4278.07  121.39
   2  -6   1 4368.06  122.09
   2  -6   1 4214.98  121.99
  -3   6  -1 1660.63   50.09
   3  -6   1 1653.83   50.49
   3  -6   1 1657.93   50.39
  -4   6  -1 3482.15   99.59
  -4   6  -1 3468.25   99.69
   4  -6   1 3427.16   99.79
   4  -6   1 3462.25   99.99
  -5   6  -1  127.39   11.20
  -5   6  -1  126.19   10.80
   5  -6   1  124.29   11.40
   5  -6   1  142.79   11.30
  -6   6  -1 2527.05   74.79
  -6   6  -1 2424.16   74.49
   6  -6   1 2437.46   74.89
   6  -6   1 2545.35   75.39
  -7   6  -1   78.89   11.80
  -7   6  -1   75.59    9.90
   7  -6   1   72.39    8.70
   7  -6   1   60.79    8.80
  -8   6  -1  483.45   23.20
   8  -6   1  521.25   24.20
   8  -6   1  478.15   22.90
  -9   6  -1  818.72   33.00
   9  -6   1  822.92   33.00
   9  -6   1  833.82   34.10
 -10   6  -1   68.59   11.40
  10  -6   1   49.90   10.30
  10  -6   1   85.79   13.00
 -11   6  -1  773.62   46.20
  11  -6   1  891.61   37.40
  11   5  -1  397.36   24.90
 -11  -5   1  414.36   24.90
  10   5  -1  376.86   22.40
  10   5  -1  363.96   21.70
 -10  -5   1  383.06   23.00
   9   5  -1  827.52   33.60
   9   5  -1  791.02   33.80
  -9  -5   1  973.00   38.30
  -9  -5   1  886.71   38.80
   8   5  -1   40.30   14.30
   8   5  -1   43.90    8.60
  -8  -5   1   18.60    7.80
  -8  -5   1   23.40    8.50
   7   5  -1 1069.79   37.60
   7   5  -1 1121.89   38.20
  -7  -5   1 1058.69   37.60
  -7  -5   1 1112.19   38.10
   6   5  -1  155.28   12.30
   6   5  -1  130.69   11.60
  -6  -5   1  152.68   12.10
   5   5  -1  939.61   31.60
   5   5  -1  924.91   31.60
  -5  -5   1  929.81   31.70
  -5  -5   1  919.61   31.50
   4   5  -1 3046.70   87.39
  -4  -5   1 2978.60   87.29
   3   5  -1   46.20    8.00
   3   5  -1   26.80    5.50
  -3  -5   1   15.30    5.40
  -3  -5   1   28.20    7.50
   2   5  -1 2326.47   67.49
   2   5  -1 2306.47   67.79
  -2  -5   1 2393.96   68.09
  -2  -5   1 2305.97   67.79
   1   5  -1  328.87   14.60
  -1  -5   1  325.77   14.40
   0   5  -1 4050.29  116.69
   0   5  -1 4244.18  115.59
   0  -5   1 4098.69  115.89
   0  -5   1 4057.19  116.39
  -1   5  -1 1532.15   45.90
  -1   5  -1 1517.45   46.90
   1  -5   1 1553.94   47.00
   1  -5   1 1587.24   46.40
  -2   5  -1 1976.10   59.69
  -2   5  -1 2178.68   60.59
   2  -5   1 2100.29   60.39
   2  -5   1 1968.10   60.09
  -3   5  -1 2187.48   63.59
  -3   5  -1 2166.98   63.39
   3  -5   1 2198.18   63.89
   3  -5   1 2116.89   63.49
  -4   5  -1  897.81   29.40
  -4   5  -1  882.71   29.30
   4  -5   1  852.91   29.20
   4  -5   1  886.01   29.60
  -5   5  -1 1668.53   51.79
  -5   5  -1 1689.83   51.89
   5  -5   1 1686.13   52.09
   5  -5   1 1724.13   52.29
  -6   5  -1   12.30    6.30
  -6   5  -1   16.90    6.30
   6  -5   1    1.20    6.10
   6  -5   1    5.80    5.20
  -7   5  -1 1159.28   39.90
  -7   5  -1 1196.48   40.10
   7  -5   1 1184.08   40.20
   7  -5   1 1178.78   40.50
  -8   5  -1  195.18   15.10
   8  -5   1  183.98   14.70
  -9   5  -1  183.58   16.20
   9  -5   1  176.48   15.00
   9  -5   1  179.58   16.90
 -10   5  -1  863.41   35.10
  10  -5   1  873.51   35.90
  10  -5   1  862.51   34.70
 -11   5  -1    4.90    8.90
  11  -5   1   -5.80   10.20
  11  -5   1    6.70    8.10
  11   4  -1   32.80   10.80
  11   4  -1   28.20   10.90
 -11  -4   1   33.70   11.20
  10   4  -1   23.40   10.10
  10   4  -1   16.10   11.70
   9   4  -1   10.90    8.50
   9   4  -1   24.70    9.00
  -9  -4   1   20.80    8.60
  -9  -4   1   20.60    8.70
   8   4  -1  101.89   11.60
   8   4  -1  102.59   11.50
  -8  -4   1  107.19   11.70
  -8  -4   1   83.69   10.70
   7   4  -1    0.70    5.60
   7   4  -1    3.10    6.80
  -7  -4   1    1.20    6.20
  -7  -4   1    9.90    7.20
   6   4  -1    7.00    5.50
   6   4  -1    7.40    5.90
  -6  -4   1    3.30    5.30
  -6  -4   1    6.30    5.40
   5   4  -1   20.30    5.40
   5   4  -1   19.80    6.10
  -5  -4   1   30.00    9.90
  -5  -4   1   22.70    6.00
   4   4  -1   10.30    5.10
   4   4  -1   17.70    5.80
  -4  -4   1    7.60    5.50
  -4  -4   1   13.00    8.40
   3   4  -1  455.35   18.70
   3   4  -1  391.36   16.90
  -3  -4   1  494.25   19.60
  -3  -4   1  464.75   19.00
   2   4  -1   73.09    7.60
   2   4  -1   61.49    6.30
  -2  -4   1   75.09    7.80
   1   4  -1  661.03   22.60
   1   4  -1  683.63   22.10
  -1  -4   1  701.43   22.40
  -1  -4   1  691.63   22.70
   0   4  -1  178.08   11.90
   0   4  -1  181.58    9.80
   0  -4   1  206.08   10.30
   0  -4   1  235.88   15.30
  -1   4  -1  405.86   16.00
  -1   4  -1  405.66   15.10
   1  -4   1  411.26   16.00
   1  -4   1  418.56   15.40
  -2   4  -1  189.68   10.00
  -2   4  -1  188.48   10.30
   2  -4   1  194.78   10.50
   2  -4   1  183.28   10.00
  -3   4  -1  328.97   14.30
  -3   4  -1  363.86   14.60
   3  -4   1  348.77   14.30
   3  -4   1  344.67   14.40
  -4   4  -1   14.40    5.20
  -4   4  -1   11.30    4.90
   4  -4   1   10.40    9.10
   4  -4   1   15.00    5.30
  -5   4  -1    8.20    5.20
  -5   4  -1    6.50    5.30
   5  -4   1    3.90    4.40
   5  -4   1   -1.70    5.00
  -6   4  -1    1.90    5.60
  -6   4  -1    4.50    6.00
   6  -4   1    4.60    6.10
   6  -4   1    4.90    5.60
  -7   4  -1    4.10    6.20
  -7   4  -1   -5.00    6.10
   7  -4   1  -15.30    6.30
  -8   4  -1   -6.10    6.90
   8  -4   1    1.60    7.10
  -9   4  -1   23.50    9.10
   9  -4   1   23.80    9.10
 -10   4  -1   -8.30   13.70
  10  -4   1    5.20    9.60
 -11   4  -1   39.20   10.60
  11  -4   1   21.60   10.90
  11  -4   1   10.60    8.90
  12   3  -1  115.49   15.20
  11   3  -1  164.48   18.20
  11   3  -1  158.08   16.90
 -11  -3   1  179.78   20.50
  10   3  -1   57.89   11.10
  10   3  -1   68.49   12.70
 -10  -3   1   55.69   11.20
   9   3  -1  782.12   31.10
   9   3  -1  748.43   30.40
  -9  -3   1  684.83   29.80
  -9  -3   1  767.42   30.60
   8   3  -1    2.40    7.20
   8   3  -1    3.30    6.70
  -8  -3   1   -6.70    6.60
  -8  -3   1    3.20    7.00
   7   3  -1 1516.45   48.20
  -7  -3   1 1525.05   48.20
  -7  -3   1 1429.16   47.50
   6   3  -1  727.83   26.70
  -6  -3   1  772.22   31.00
  -6  -3   1  721.03   26.40
   5   3  -1  602.44   22.00
   5   3  -1  573.94   21.70
  -5  -3   1  612.04   22.10
  -5  -3   1  584.44   21.80
   4   3  -1 1729.83   54.79
  -4  -3   1 1895.11   55.49
   3   3  -1  665.23   22.00
  -3  -3   1  642.94   21.80
  -3  -3   1  654.53   22.00
   2   3  -1 1692.03   49.10
  -2  -3   1 1660.63   48.90
  -2  -3   1 1711.03   49.10
   1   3  -1   -2.20    4.00
   1   3  -1   13.30    6.00
  -1  -3   1   -0.60    4.00
  -1  -3   1    1.20    3.90
   0   3  -1 1276.97   39.00
   0   3  -1 1340.57   37.90
   0  -3   1 1272.47   38.70
  -1   3  -1   73.19    7.00
  -1   3  -1   74.99    7.90
   1  -3   1   62.99    7.30
   1  -3   1   69.69    7.00
  -2   3  -1   57.09    5.80
   2  -3   1   57.99    6.80
   2  -3   1   58.79    6.00
  -3   3  -1 2110.89   60.19
  -3   3  -1 2097.99   60.19
   3  -3   1 2078.49   60.29
   3  -3   1 2025.20   60.19
  -4   3  -1   27.00    5.90
  -4   3  -1   33.50    5.40
   4  -3   1   30.90    5.60
  -5   3  -1  991.70   32.80
  -5   3  -1 1019.40   32.70
   5  -3   1 1033.00   33.10
   5  -3   1  972.60   32.60
  -6   3  -1   28.40    7.00
  -6   3  -1   26.30    6.00
   6  -3   1   16.60    5.30
   6  -3   1   43.50    8.20
  -7   3  -1 1295.77   42.80
  -7   3  -1 1322.07   42.70
   7  -3   1 1293.67   42.70
   7  -3   1 1274.67   42.90
  -8   3  -1  286.47   17.30
  -8   3  -1  282.07   17.00
   8  -3   1  290.77   17.00
   8  -3   1  301.77   17.70
   9  -3   1  176.98   15.10
   9  -3   1  194.48   16.70
 -10   3  -1  535.35   25.70
  10  -3   1  511.15   25.00
  10  -3   1  525.25   26.20
 -11   3  -1   14.70    9.00
  11  -3   1    9.40    9.90
  12   2  -1  354.06   24.50
 -12  -2   1  346.37   23.40
  11   2  -1  471.65   24.60
  11   2  -1  441.66   25.50
 -11  -2   1  497.55   25.80
  10   2  -1 1107.69   41.10
  10   2  -1 1062.09   40.40
 -10  -2   1 1096.69   40.60
   9   2  -1  147.59   15.10
   9   2  -1  140.39   14.40
  -9  -2   1  120.79   13.70
  -9  -2   1  133.29   14.50
   8   2  -1 3339.87   98.69
   8   2  -1 3381.36   98.89
  -8  -2   1 3302.97   98.49
  -8  -2   1 3268.17  101.89
   7   2  -1  287.47   18.00
   7   2  -1  293.07   15.90
  -7  -2   1  269.57   15.40
  -7  -2   1  295.97   17.60
   6   2  -1 4444.06  126.79
   6   2  -1 4437.56  126.89
  -6  -2   1 4348.86  126.39
  -6  -2   1 4540.15  126.79
   5   2  -1 2494.65   75.29
   5   2  -1 2622.54   75.59
  -5  -2   1 2608.44   75.39
  -5  -2   1 2641.14   75.49
   4   2  -1 2866.31   83.79
  -4  -2   1 3006.30   83.99
   3   2  -1 3292.87   92.09
  -3  -2   1 3249.77   91.99
  -3  -2   1 3252.47   91.99
   2   2  -1  313.17   11.90
   2   2  -1  305.57   11.90
   1   2  -1 4657.83  129.29
  -1  -2   1 4709.83  129.29
   0   2  -1  862.21   26.90
   0  -2   1  920.31   26.30
  -1   2  -1 7106.99  195.88
  -3   2  -1 1216.78   38.20
   3  -2   1 1192.88   38.20
   3  -2   1 1438.26   39.90
  -4   2  -1 4080.49  116.29
  -4   2  -1 4145.19  114.69
   4  -2   1 3986.10  114.59
   4  -2   1 4030.60  114.69
  -5   2  -1   -2.20    3.90
  -5   2  -1    2.70    4.80
   5  -2   1    6.50    5.20
   5  -2   1    7.30    4.80
  -6   2  -1 3675.93  104.89
   6  -2   1 3559.64  104.69
   6  -2   1 3655.83  104.99
  -7   2  -1  341.37   17.10
  -7   2  -1  360.76   17.70
   7  -2   1  325.27   17.40
   7  -2   1  350.66   17.30
  -8   2  -1 1034.50   36.10
   8  -2   1 1003.80   36.60
   8  -2   1 1011.20   36.30
  -9   2  -1 1407.36   47.30
   9  -2   1 1354.26   47.40
   9  -2   1 1367.96   47.20
 -10   2  -1  241.58   18.30
  10  -2   1  237.98   19.10
  10  -2   1  264.77   17.90
 -11   2  -1 1100.09   42.80
  11  -2   1 1125.39   42.60
  11  -2   1 1178.58   44.10
  12   1  -1  277.77   22.30
 -12  -1   1  332.27   22.20
  11   1  -1  391.76   37.60
  11   1  -1  353.46   21.40
 -11  -1   1  385.86   23.10
  10   1  -1  108.99   14.10
  10   1  -1   98.19   12.00
 -10  -1   1   87.49   12.30
   9   1  -1  880.51   33.70
   9   1  -1  874.41   33.30
  -9  -1   1  852.81   33.10
   8   1  -1   50.29    9.40
   8   1  -1   33.90    8.00
  -8  -1   1   43.00    8.50
  -8  -1   1   38.00   10.00
   7   1  -1 2640.04   77.09
   7   1  -1 2537.55   76.69
  -7  -1   1 2573.44   76.69
  -7  -1   1 2532.55   76.49
   6   1  -1  168.38   11.70
   6   1  -1  163.78   11.30
  -6  -1   1  181.68   11.70
  -6  -1   1  169.08   11.30
   5   1  -1 1455.15   44.20
   5   1  -1 1426.56   44.10
  -5  -1   1 1414.56   43.80
  -5  -1   1 1468.15   44.10
   4   1  -1 1205.48   36.10
   4   1  -1 1160.58   35.90
  -4  -1   1 1140.99   35.80
  -4  -1   1 1190.28   35.80
   3   1  -1  492.55   16.50
   3   1  -1  467.85   16.30
  -3  -1   1  452.15   16.30
   2   1  -1 1787.82   50.19
  -2  -1   1 1750.92   50.19
   1   1  -1  173.58    6.80
   1   1  -1  175.48    6.60
  -1   1  -1 1591.84   44.20
   1  -1   1 1544.15   44.20
  -3   1  -1  672.53   23.90
   3  -1   1  866.71   26.00
  -4   1  -1  186.58   10.20
  -4   1  -1  180.08   10.70
   4  -1   1  177.38   10.60
   4  -1   1  182.38   10.60
  -6   1  -1   48.00    6.50
  -6   1  -1   62.19    8.10
   6  -1   1   52.79    7.60
   6  -1   1   41.40    6.90
  -7   1  -1 1667.93   53.79
   7  -1   1 1782.92   54.59
  -8   1  -1  874.61   32.30
  -8   1  -1  878.71   32.50
   8  -1   1  848.32   32.40
   8  -1   1  870.81   32.30
  -9   1  -1  571.44   26.00
   9  -1   1  616.14   26.80
   9  -1   1  609.44   26.50
 -10   1  -1  691.93   29.90
  10  -1   1  693.63   30.50
  10  -1   1  660.43   29.30
 -11   1  -1   59.89   12.00
  12   0  -1   -5.60    9.10
 -12   0   1   -9.90    8.60
  11   0  -1   10.40    8.20
  11   0  -1    7.00    9.60
 -11   0   1   -6.80    8.30
  10   0  -1    3.70    8.70
  10   0  -1    2.70    6.90
 -10   0   1    1.40    9.20
   9   0  -1   18.50    7.60
   9   0  -1   -3.40    7.80
  -9   0   1   -4.00    7.00
   8   0  -1    8.50    7.30
   8   0  -1   -0.90   10.00
  -8   0   1   10.40    6.70
  -8   0   1   11.10    6.80
   7   0  -1    3.10    5.70
   7   0  -1   -0.60    5.80
  -7   0   1   12.00    5.80
  -7   0   1   11.40    5.30
   6   0  -1    2.20    5.20
   6   0  -1   -2.70    6.20
  -6   0   1    0.90    5.10
  -6   0   1   -2.20    4.70
   5   0  -1    6.50    4.90
   5   0  -1   -2.10    8.10
  -5   0   1    0.00    3.90
  -5   0   1   -2.10    4.50
   4   0  -1   -0.10    4.10
   4   0  -1    2.90    4.50
  -4   0   1    2.70    3.90
  -4   0   1   -0.30    3.20
   3   0  -1    9.50    3.80
   3   0  -1    5.80    4.00
  -3   0   1   -1.10    3.20
   2   0  -1    3.80    3.10
  -2   0   1   -1.00    3.00
  -2   0   1    0.50    3.00
   1   0  -1    0.10    0.60
  -1   0  -1    2.80    2.10
   1   0   1    5.20    2.10
  -2   0  -1    4.10    6.70
  -2   0  -1    1.40    3.40
   2   0   1   -3.10    4.70
   2   0   1   -1.50    3.80
  -3   0  -1    3.70    4.10
  -3   0  -1    1.40    3.90
   3   0   1    0.40    3.90
   3   0   1    1.00    3.70
  -4   0  -1    2.10    3.90
  -4   0  -1   -4.10    4.50
   4   0   1    5.50    4.90
   4   0   1    5.70    6.70
  -5   0  -1   -0.90    4.60
  -5   0  -1   11.50    6.40
   5   0   1   -1.40    4.50
   5   0   1    6.50    7.10
  -6   0  -1    5.10    6.30
  -6   0  -1   -1.30    5.30
   6   0   1   -4.80    5.00
   6   0   1   -3.80    7.20
  -7   0  -1    2.50    5.90
  -7   0  -1   -4.50    8.40
   7   0   1    3.80    9.50
  -8   0  -1    6.70    6.80
  -8   0  -1   -3.30    6.40
   8   0   1   -1.70    6.60
   8   0   1    0.70    7.00
  -9   0  -1   -0.80    7.50
  -9   0  -1    1.50    7.10
   9   0   1    9.50    7.40
   9   0   1  -14.70    7.10
 -10   0  -1    1.30    8.30
  10   0   1    6.10    9.10
  10   0   1   14.60    8.70
 -11   0  -1   -9.80    9.50
  11   0   1    8.10    9.50
  11   0   1    7.40    8.40
  12  -1  -1  296.67   22.60
 -12   1   1  258.77   20.20
  11  -1  -1  345.97   20.60
  11  -1  -1  368.16   23.00
 -11   1   1  342.77   24.60
  10  -1  -1   81.49   11.00
  10  -1  -1  106.99   13.10
 -10   1   1   92.09   12.10
   9  -1  -1  808.82   32.50
  -9   1   1  876.91   32.30
   8  -1  -1   37.30    8.40
   8  -1  -1   15.90    6.80
  -8   1   1   25.00    7.80
  -8   1   1   35.50    7.60
   7  -1  -1 2657.33   75.89
   7  -1  -1 2459.65   75.19
  -7   1   1 2494.75   75.19
  -7   1   1 2504.55   75.09
   6  -1  -1  157.68   12.70
   6  -1  -1  156.18   11.10
  -6   1   1  164.98   11.00
  -6   1   1  172.18   11.20
   5  -1  -1 1398.66   43.40
   5  -1  -1 1421.36   43.50
  -5   1   1 1455.75   43.40
  -5   1   1 1442.56   43.40
   4  -1  -1 1176.18   35.40
   4  -1  -1 1145.69   35.20
   3  -1  -1  487.45   16.30
   3  -1  -1  451.45   17.60
  -3   1   1  484.95   16.10
  -3   1   1  491.95   16.20
   2  -1  -1 1810.82   50.59
  -2   1   1 1771.72   50.39
  -2   1   1 1802.22   50.49
   1  -1  -1  174.48    5.60
   1  -1  -1  164.18    5.90
  -1  -1  -1 1545.15   43.70
   1   1   1 1560.04   43.70
   1   1   1 1567.54   43.80
   2   1   1 6391.66  176.08
  -3  -1  -1  733.13   23.20
  -3  -1  -1  694.53   23.00
   3   1   1  724.43   23.20
  -4  -1  -1  222.28   12.90
  -4  -1  -1  175.38   10.70
   4   1   1  181.48   10.50
   4   1   1  222.58   13.00
  -5  -1  -1 2162.68   63.49
  -5  -1  -1 2039.80   64.29
   5   1   1 2186.98   63.29
  -6  -1  -1   51.19    7.40
  -6  -1  -1   59.29    8.10
   6   1   1   54.39    7.60
   6   1   1   63.79    8.30
  -7  -1  -1 1667.13   53.79
  -7  -1  -1 1714.43   54.19
   7   1   1 1727.03   54.09
   7   1   1 1751.62   54.29
  -8  -1  -1  908.81   33.10
  -8  -1  -1  848.22   32.40
   8   1   1  854.81   32.70
   8   1   1  922.01   33.60
  -9  -1  -1  590.14   26.70
  -9  -1  -1  592.84   26.30
   9   1   1  598.84   26.70
 -10  -1  -1  762.82   31.90
  10   1   1  694.13   30.40
  10   1   1  667.53   30.70
 -11  -1  -1   20.40   10.30
  11   1   1   19.80    8.90
  11   1   1   33.80   10.80
  12  -2  -1  372.26   24.70
 -12   2   1  285.67   31.00
  11  -2  -1  470.75   25.60
  11  -2  -1  457.75   23.50
 -11   2   1  433.36   24.20
  10  -2  -1 1102.89   40.50
  10  -2  -1 1121.69   41.30
 -10   2   1 1088.99   40.20
   9  -2  -1  130.99   14.70
   9  -2  -1  120.39   12.90
  -9   2   1  116.99   13.60
   8  -2  -1 3147.79   96.79
   8  -2  -1 3430.06   97.69
  -8   2   1 3366.26   96.99
  -8   2   1 3195.88   96.49
   7  -2  -1  277.97   15.00
   7  -2  -1  299.37   15.70
  -7   2   1  285.27   14.60
  -7   2   1  271.97   14.80
   6  -2  -1 4520.15  126.49
   6  -2  -1 4414.96  126.49
  -6   2   1 4458.65  126.29
  -6   2   1 4395.86  126.09
   5  -2  -1 2636.44   74.79
   5  -2  -1 2519.05   74.79
  -5   2   1 2591.94   74.49
   4  -2  -1 2914.01   83.49
   4  -2  -1 2948.10   83.49
  -4   2   1 2987.10   83.39
  -4   2   1 2898.01   83.19
   3  -2  -1 3298.77   93.09
  -3   2   1 3263.17   92.89
  -3   2   1 3410.66   93.09
   2  -2  -1  285.67   10.50
   2  -2  -1  322.07   11.00
  -2   2   1  311.77   10.90
  -2   2   1  309.97   11.00
   0  -2  -1  948.21   26.70
   0  -2  -1  951.50   26.50
   0   2   1  933.41   26.40
   0   2   1  897.81   26.80
  -3  -2  -1 1165.38   36.40
  -3  -2  -1 1207.08   36.40
   3   2   1 1249.47   36.50
  -4  -2  -1 3913.31  113.09
  -4  -2  -1 3933.21  114.79
   4   2   1 4083.59  113.39
   4   2   1 4096.19  113.29
  -5  -2  -1    0.80    5.20
  -5  -2  -1    3.70    4.90
   5   2   1    0.50    4.70
   5   2   1   -4.50    5.50
  -7  -2  -1  366.16   18.30
   7   2   1  340.57   17.50
   7   2   1  361.56   18.30
  -8  -2  -1  985.20   36.80
  -8  -2  -1 1025.70   36.80
   8   2   1 1044.40   37.20
   8   2   1 1048.80   36.90
  -9  -2  -1 1505.85   49.90
   9   2   1 1442.26   49.60
   9   2   1 1389.96   48.90
 -10  -2  -1  258.77   19.80
  10   2   1  255.77   18.30
  10   2   1  262.87   19.70
 -11  -2  -1 1206.88   45.70
  11   2   1 1184.88   45.60
  12  -3  -1  104.09   14.60
  11  -3  -1  155.68   15.40
  11  -3  -1  207.08   18.50
 -11   3   1  174.98   16.90
  10  -3  -1   51.99   10.00
  10  -3  -1   45.10   11.40
 -10   3   1   39.00    9.30
   9  -3  -1  733.33   29.20
   9  -3  -1  732.53   30.00
  -9   3   1  746.83   29.30
   8  -3  -1   18.30    7.30
   8  -3  -1    1.80    6.40
  -8   3   1    7.90    6.50
  -8   3   1    6.50    6.30
   7  -3  -1 1456.45   47.80
   7  -3  -1 1497.75   47.70
  -7   3   1 1564.34   51.69
  -7   3   1 1519.85   47.60
   6  -3  -1  693.93   25.40
   6  -3  -1  728.33   25.80
  -6   3   1  758.72   27.80
  -6   3   1  701.63   25.10
   5  -3  -1  615.14   21.50
   5  -3  -1  592.94   21.10
  -5   3   1  591.64   21.10
  -5   3   1  584.94   20.90
   4  -3  -1 1446.56   43.40
  -4   3   1 1457.55   43.30
  -4   3   1 1454.35   43.20
   3  -3  -1  659.63   21.80
  -3   3   1  713.33   23.20
  -3   3   1  682.63   21.70
   2  -3  -1 1646.54   46.90
  -2   3   1 1648.54   46.90
  -2   3   1 1636.64   46.80
   1  -3  -1   -0.50    3.30
  -1   3   1    1.10    3.20
  -1   3   1    4.10    3.20
   0  -3  -1 1372.66   38.90
   0  -3  -1 1390.06   39.20
   0   3   1 1376.06   38.70
   0   3   1 1304.17   39.50
  -1  -3  -1   65.69    6.30
   1   3   1   67.29    6.10
   1   3   1   70.49    5.90
  -2  -3  -1   70.89    6.90
  -2  -3  -1   92.39   10.10
   2   3   1   57.39    5.70
   2   3   1   60.09    6.60
  -3  -3  -1 2083.79   60.39
   3   3   1 2030.30   60.19
   3   3   1 2140.29   60.49
  -4  -3  -1   19.40    5.30
  -4  -3  -1   26.80    5.60
   4   3   1   26.90    5.40
   4   3   1   26.90    5.70
  -5  -3  -1 1009.30   33.20
  -5  -3  -1 1010.00   33.30
   5   3   1 1028.30   35.40
   5   3   1  999.00   33.20
  -6  -3  -1   30.60    6.80
  -6  -3  -1   18.00    6.40
   6   3   1   19.00    5.50
   6   3   1   25.40    6.60
  -7  -3  -1 1325.47   43.70
  -7  -3  -1 1275.37   43.20
   7   3   1 1288.57   43.10
   7   3   1 1317.67   43.40
  -8  -3  -1  298.77   18.40
  -8  -3  -1  292.67   18.00
   8   3   1  316.67   18.10
   8   3   1  274.47   17.30
  -9  -3  -1  205.38   17.60
  -9  -3  -1  223.48   17.00
   9   3   1  209.48   17.10
   9   3   1  211.18   16.40
 -10  -3  -1  538.65   26.90
  10   3   1  496.05   25.20
  10   3   1  517.15   26.10
 -11  -3  -1   23.00   10.90
  11   3   1   18.00   11.00
  11  -4  -1   48.40   11.90
 -11   4   1   23.50    8.70
  10  -4  -1   13.20    9.20
  10  -4  -1    1.40    6.40
 -10   4   1    2.40    7.70
   9  -4  -1   13.70    6.90
   9  -4  -1   27.90    8.80
  -9   4   1   21.60    8.00
   8  -4  -1   75.09   10.10
   8  -4  -1   88.49   10.20
  -8   4   1   90.19   11.00
   7  -4  -1   -6.20    5.30
   7  -4  -1    8.30    6.80
  -7   4   1    6.40    6.00
  -7   4   1   13.60    6.20
   6  -4  -1   12.80    5.40
   6  -4  -1    0.80    4.80
  -6   4   1   14.50    5.60
  -6   4   1   14.70    5.20
   5  -4  -1   17.70    5.20
   5  -4  -1   14.40    5.00
  -5   4   1   25.60    5.40
  -5   4   1   27.30    5.50
   4  -4  -1   11.20    4.70
  -4   4   1    8.10    4.50
  -4   4   1   15.90    4.60
   3  -4  -1  342.27   13.40
  -3   4   1  341.47   13.20
  -3   4   1  340.37   13.10
   2  -4  -1   62.59    6.70
   2  -4  -1   53.39    5.80
  -2   4   1   62.29    6.20
   1  -4  -1  687.53   22.10
   1  -4  -1  700.83   21.90
  -1   4   1  670.83   21.20
  -1   4   1  701.73   21.80
   0  -4  -1  171.58    9.60
   0   4   1  193.48   10.40
   0   4   1  195.08    8.50
   1   4   1  437.36   14.80
   1   4   1  412.16   15.00
  -2  -4  -1  195.98   10.00
  -2  -4  -1  182.08    9.80
   2   4   1  196.78    9.60
   2   4   1  199.48   10.00
  -3  -4  -1  356.06   14.50
  -3  -4  -1  335.87   14.30
   3   4   1  346.87   14.30
  -4  -4  -1    1.90    4.80
  -4  -4  -1   14.70    5.20
   4   4   1   14.20    4.90
   4   4   1    9.10    4.50
  -5  -4  -1    6.70    5.40
  -5  -4  -1   -0.80    4.90
   5   4   1   12.50    6.50
   5   4   1   -0.40    4.90
  -6  -4  -1    4.20    6.20
  -6  -4  -1    8.30    5.90
   6   4   1    0.20    5.90
   6   4   1   11.20    8.60
  -7  -4  -1   -1.50    6.50
  -7  -4  -1   11.90    7.00
   7   4   1    7.30    6.20
   7   4   1   10.10    6.80
  -8  -4  -1   -7.20    8.70
  -8  -4  -1   -0.30    7.40
   8   4   1   -5.40    6.70
  -9  -4  -1   -5.90    8.40
  -9  -4  -1   21.20    9.00
   9   4   1   18.00    8.10
   9   4   1   21.60    8.20
 -10  -4  -1    6.50    9.40
  10   4   1   -3.40    8.20
 -11  -4  -1   20.70   10.40
  11   4   1    4.90   10.10
  11  -5  -1  332.17   20.80
  11  -5  -1  428.36   24.20
 -11   5   1  386.66   32.00
  10  -5  -1  380.26   22.30
  10  -5  -1  394.76   20.70
 -10   5   1  332.47   27.90
   9  -5  -1  816.22   32.40
  -9   5   1  822.82   31.50
   8  -5  -1   25.80    8.40
  -8   5   1   31.60    7.50
   7  -5  -1 1089.89   36.50
   7  -5  -1 1073.69   36.90
  -7   5   1 1102.69   36.30
  -7   5   1 1032.00   36.00
   6  -5  -1  127.79   10.50
   6  -5  -1  132.29   11.30
  -6   5   1  154.38   16.90
  -6   5   1  141.59   10.70
   5  -5  -1  874.41   29.80
   5  -5  -1  920.61   29.80
  -5   5   1  877.81   29.30
  -5   5   1  917.21   29.60
   4  -5  -1 3053.29   88.19
  -4   5   1 2886.01   84.49
  -4   5   1 2958.00   84.79
   3  -5  -1   17.30    5.00
   3  -5  -1   14.50    3.20
  -3   5   1   24.20    4.90
  -3   5   1   21.10    4.50
   2  -5  -1 2343.67   66.79
   2  -5  -1 2287.07   66.49
  -2   5   1 2269.87   66.19
  -2   5   1 2388.76   66.39
   1  -5  -1  288.37   13.00
   1  -5  -1  339.87   13.10
  -1   5   1  328.17   13.30
  -1   5   1  318.07   12.20
   0  -5  -1 4150.28  116.09
   0   5   1 4050.79  116.89
   0   5   1 4257.57  116.99
  -1  -5  -1 1609.94   47.40
   1   5   1 1619.44   47.70
  -2  -5  -1 2088.29   61.59
  -2  -5  -1 2192.38   61.89
   2   5   1 2107.09   61.39
   2   5   1 2107.69   63.59
  -3  -5  -1 2167.18   63.29
  -3  -5  -1 2067.39   62.99
   3   5   1 2153.48   63.09
   3   5   1 2225.08   62.99
  -4  -5  -1  886.01   29.90
  -4  -5  -1  902.71   30.20
   4   5   1  871.71   29.60
   4   5   1  924.11   30.10
  -5  -5  -1 1624.44   52.09
  -5  -5  -1 1729.63   52.49
   5   5   1 1732.83   52.29
   5   5   1 1664.83   51.89
  -6  -5  -1   16.60    6.90
  -6  -5  -1   10.90    6.30
   6   5   1    9.60    6.50
   6   5   1   -0.40    5.70
  -7  -5  -1 1158.58   42.60
   7   5   1 1434.26   45.90
   7   5   1 1208.58   42.60
  -8  -5  -1  230.88   17.20
  -8  -5  -1  170.98   15.70
   8   5   1  195.78   16.10
  -9  -5  -1  148.59   15.90
  -9  -5  -1  182.88   17.30
   9   5   1  151.38   15.10
   9   5   1  188.38   17.10
 -10  -5  -1  860.41   36.30
 -11  -5  -1   -6.70   10.00
  11   5   1    3.40   10.30
  11  -6  -1  582.04   28.50
  11  -6  -1  465.65   26.30
  10  -6  -1  744.23   30.50
  10  -6  -1  731.73   31.60
 -10   6   1  700.83   29.70
   9  -6  -1  257.27   16.80
   9  -6  -1  306.67   20.20
  -9   6   1  279.27   17.60
   8  -6  -1 1820.22   57.19
   8  -6  -1 1729.03   56.09
  -8   6   1 1722.63   55.49
   7  -6  -1   61.29    8.20
   7  -6  -1   92.19   10.90
  -7   6   1   70.79    8.80
   6  -6  -1 1446.36   45.50
   6  -6  -1 1445.86   45.90
  -6   6   1 1406.76   45.00
  -6   6   1 1407.26   44.70
   5  -6  -1 1393.46   48.50
   5  -6  -1 1267.27   41.20
  -5   6   1 1299.87   40.80
  -5   6   1 1262.07   40.40
   4  -6  -1  825.82   27.80
  -4   6   1  834.62   27.20
  -4   6   1  800.42   26.90
   3  -6  -1 3656.83  105.49
  -3   6   1 3645.44  103.39
  -3   6   1 3665.93  103.29
   2  -6  -1    1.50    4.10
   2  -6  -1   -0.60    4.70
  -2   6   1    5.90    4.40
  -2   6   1    4.90    4.40
   1  -6  -1 6192.48  172.98
   1  -6  -1 6459.75  172.78
  -1   6   1 6253.67  171.98
  -1   6   1 5898.11  172.78
   0  -6  -1 1088.69   33.60
   0   6   1 1068.29   32.90
   0   6   1 1092.59   34.80
  -1  -6  -1 4503.05  125.89
  -1  -6  -1 4334.07  126.49
   1   6   1 4561.24  126.39
   1   6   1 4518.15  125.39
  -2  -6  -1 4388.86  123.09
  -2  -6  -1 4314.27  122.99
   2   6   1 4373.76  122.69
  -3  -6  -1 1619.04   50.59
  -3  -6  -1 1715.03   50.99
   3   6   1 1696.53   50.69
   3   6   1 1670.83   50.39
  -4  -6  -1 3429.06   99.69
  -4  -6  -1 3499.15   99.79
   4   6   1 3462.75   99.69
   4   6   1 3416.86   99.39
  -5  -6  -1  139.69   11.30
   5   6   1  125.49   10.90
   5   6   1  128.99   11.20
  -6  -6  -1 2444.86   75.49
  -6  -6  -1 2511.05   75.59
   6   6   1 2545.05   75.49
   6   6   1 2460.25   74.99
  -7  -6  -1   66.39    9.50
  -7  -6  -1   77.29    9.90
   7   6   1  103.89   13.00
   7   6   1   70.89    9.60
  -8  -6  -1  507.35   24.50
   8   6   1  513.75   24.10
   8   6   1  515.95   24.40
  -9  -6  -1  843.22   34.20
   9   6   1  810.22   33.60
 -10  -6  -1   47.40   11.60
  10   6   1   36.80   10.00
 -11  -6  -1  960.00   40.40
  11   6   1  921.41   39.60
  11  -7  -1  125.19   15.60
  10  -7  -1   51.69    9.20
  10  -7  -1   80.59   12.60
   9  -7  -1  379.26   19.80
   9  -7  -1  385.06   21.80
  -9   7   1  347.87   19.50
   8  -7  -1    3.40    5.50
   8  -7  -1    9.00    8.60
  -8   7   1   24.40    7.70
   7  -7  -1  389.86   18.80
   7  -7  -1  378.56   19.60
  -7   7   1  366.96   18.00
   6  -7  -1   95.29   10.00
   6  -7  -1   81.69    9.20
  -6   7   1  104.09   10.30
  -6   7   1   86.79    9.30
   5  -7  -1  127.69   11.30
  -5   7   1  140.49   10.40
  -5   7   1  134.99   10.60
   4  -7  -1  608.54   22.80
  -4   7   1  607.14   21.70
  -4   7   1  593.24   21.60
   3  -7  -1   35.60    6.70
   3  -7  -1   21.00    3.90
  -3   7   1   42.10    6.00
   2  -7  -1 1123.19   36.60
   2  -7  -1 1152.38   37.10
  -2   7   1 1152.98   35.80
  -2   7   1 1214.28   36.60
   1  -7  -1  106.09    9.30
  -1   7   1   91.09    7.70
  -1   7   1   83.29    9.50
   0  -7  -1 2492.45   72.29
   0   7   1 2512.15   73.29
   0   7   1 2456.15   71.59
  -1  -7  -1  771.82   26.30
  -1  -7  -1  790.92   26.40
   1   7   1  796.82   26.90
   1   7   1  753.62   25.50
  -2  -7  -1 1167.78   37.00
  -2  -7  -1 1148.69   36.80
   2   7   1 1138.69   39.00
   2   7   1 1179.08   36.40
  -3  -7  -1 1183.98   38.50
   3   7   1 1201.28   38.10
   3   7   1 1221.68   38.60
  -4  -7  -1  397.06   18.30
  -4  -7  -1  402.76   17.80
   4   7   1  404.96   17.50
   4   7   1  406.36   17.90
  -5  -7  -1  647.84   25.70
  -5  -7  -1  714.23   26.70
   5   7   1  681.73   26.10
   5   7   1  660.73   25.50
  -6  -7  -1   57.39    9.10
  -6  -7  -1   42.60    7.80
   6   7   1   49.50    8.90
   6   7   1   56.59   10.70
  -7  -7  -1  109.39   12.50
  -7  -7  -1  107.89   11.60
   7   7   1  122.59   13.70
   7   7   1  127.19   12.10
  -8  -7  -1  244.98   17.90
  -8  -7  -1  229.38   18.20
   8   7   1  227.48   17.10
  -9  -7  -1   42.70   10.20
   9   7   1   42.40   10.50
 -10  -7  -1  229.58   20.40
  10   7   1  210.38   19.20
  10  -8  -1   84.69   13.70
  10  -8  -1   65.69   10.70
 -10   8   1   71.19   10.70
   9  -8  -1   19.20    8.80
   9  -8  -1   18.30    7.50
  -9   8   1   22.90    8.30
   8  -8  -1  409.26   21.00
   8  -8  -1  441.66   22.70
  -8   8   1  412.16   20.50
   7  -8  -1   58.69    8.90
   7  -8  -1   56.09   10.00
  -7   8   1   64.09    9.10
   6  -8  -1  196.68   13.40
   6  -8  -1  190.28   14.30
  -6   8   1  181.98   12.70
   5  -8  -1  206.48   14.10
  -5   8   1  204.48   12.60
  -5   8   1  197.58   12.60
   4  -8  -1  199.88   13.80
  -4   8   1  205.98   12.10
  -4   8   1  210.18   12.10
   3  -8  -1  593.54   23.20
  -3   8   1  589.74   21.90
  -3   8   1  594.14   21.50
   2  -8  -1  382.76   17.10
  -2   8   1  350.96   15.30
  -2   8   1  393.06   16.50
   1  -8  -1   89.39    9.90
  -1   8   1   94.29   10.10
  -1   8   1   95.69    8.20
   0  -8  -1   70.29    8.00
   0   8   1   75.29    8.80
   0   8   1   58.49    6.40
  -1  -8  -1   85.89    8.70
  -1  -8  -1   60.19    6.80
   1   8   1   68.69    8.50
   1   8   1   77.69    7.60
  -2  -8  -1   90.19    9.10
  -2  -8  -1   77.09    8.50
   2   8   1   83.39    8.90
   2   8   1   83.39    8.70
  -3  -8  -1  154.08   11.80
  -3  -8  -1  134.59   11.00
   3   8   1  149.99   10.80
   3   8   1  160.48   11.40
  -4  -8  -1  396.56   18.10
  -4  -8  -1  391.96   18.70
   4   8   1  365.46   17.30
   4   8   1  389.96   18.10
  -5  -8  -1   96.79   10.80
  -5  -8  -1   90.69   10.70
   5   8   1  100.89   12.00
   5   8   1   93.59   11.40
  -6  -8  -1  468.35   22.40
  -6  -8  -1  487.35   23.00
   6   8   1  469.35   21.60
  -7  -8  -1   11.20    8.60
  -7  -8  -1   29.60    9.00
   7   8   1    7.20    7.50
  -8  -8  -1  161.78   15.60
  -8  -8  -1  164.68   17.50
   8   8   1  196.08   17.00
  -9  -8  -1   89.89   12.90
  -9  -8  -1   62.19   11.80
   9   8   1   50.09   10.80
 -10  -8  -1   40.00   12.30
  10   8   1   44.90   11.30
   9  -9  -1 1257.27   45.60
   9  -9  -1 1339.27   47.50
  -9   9   1 1260.17   44.40
   8  -9  -1    5.20    8.60
   8  -9  -1    2.20    6.70
  -8   9   1   -5.40    6.10
   7  -9  -1 1461.35   49.10
  -7   9   1 1495.35   48.20
   6  -9  -1  229.18   15.00
   6  -9  -1  238.78   16.70
  -6   9   1  220.68   14.30
   5  -9  -1 2251.77   68.69
  -5   9   1 2179.98   66.69
   4  -9  -1 1910.01   58.99
  -4   9   1 1912.31   57.39
  -4   9   1 1819.92   57.09
   3  -9  -1  739.83   27.90
  -3   9   1  737.03   26.30
  -3   9   1  716.73   25.60
   2  -9  -1 2087.09   64.09
  -2   9   1 2163.08   66.99
  -2   9   1 2075.99   63.39
   1  -9  -1   10.80    6.40
  -1   9   1    7.10    6.00
  -1   9   1    8.10    4.70
   0  -9  -1 1663.83   51.79
   0  -9  -1 1626.24   53.89
   0   9   1 1649.33   50.59
   0   9   1 1751.72   52.79
  -1  -9  -1  871.31   29.70
  -1  -9  -1  820.82   29.60
   1   9   1  842.52   28.70
   1   9   1  877.31   30.80
  -2  -9  -1  837.52   28.70
  -2  -9  -1  763.02   28.20
   2   9   1  803.72   27.50
   2   9   1  747.23   28.40
  -3  -9  -1 2618.44   77.89
  -3  -9  -1 2541.65   77.59
   3   9   1 2625.74   77.89
  -4  -9  -1  175.98   13.70
  -4  -9  -1  191.68   14.40
   4   9   1  180.48   12.90
   4   9   1  189.18   13.60
  -5  -9  -1 3021.30   90.39
  -5  -9  -1 2966.60   90.09
   5   9   1 3079.29   90.19
   5   9   1 2932.71   89.39
  -6  -9  -1  159.08   15.70
  -6  -9  -1  140.79   14.30
   6   9   1  168.18   17.10
  -7  -9  -1 1078.19   40.40
  -7  -9  -1 1104.09   41.00
   7   9   1 1115.09   40.50
  -8  -9  -1  574.44   28.30
  -8  -9  -1  577.64   27.20
   8   9   1  569.14   27.20
  -9  -9  -1  433.26   25.00
  -9  -9  -1  453.55   25.90
   9   9   1  445.06   24.90
 -10  -9  -1  649.24   32.00
  10   9   1  606.04   30.80
   9 -10  -1   20.70   11.00
  -9  10   1   34.00    9.20
   8 -10  -1 1376.96   48.50
   8 -10  -1 1442.16   50.49
  -8  10   1 1383.66   47.20
   7 -10  -1  176.18   17.20
   7 -10  -1  158.58   14.20
  -7  10   1  169.08   14.00
   6 -10  -1 1370.36   47.70
   6 -10  -1 1509.45   49.60
  -6  10   1 1413.76   46.50
   5 -10  -1  500.75   23.90
  -5  10   1  523.25   21.70
   4 -10  -1 1300.57   44.80
  -4  10   1 1351.66   43.10
   3 -10  -1 1103.09   38.60
  -3  10   1 1107.99   36.70
  -3  10   1 1066.39   36.80
   2 -10  -1    0.40    6.50
  -2  10   1    8.40    6.00
  -2  10   1    6.90    5.40
   1 -10  -1 2869.41   84.69
  -1  10   1 2849.61   84.69
  -1  10   1 2828.72   82.99
   0 -10  -1  172.68   13.00
   0 -10  -1  141.49   12.10
   0  10   1  172.68   13.30
   0  10   1  145.29   10.80
  -1 -10  -1 1248.28   42.00
  -1 -10  -1 1313.07   42.30
   1  10   1 1262.87   40.80
   1  10   1 1297.37   43.20
  -2 -10  -1 1103.19   38.00
  -2 -10  -1 1148.99   38.40
   2  10   1 1108.59   37.00
   2  10   1 1122.89   38.50
  -3 -10  -1  701.93   27.80
  -3 -10  -1  715.53   27.20
   3  10   1  693.93   27.40
   3  10   1  708.53   26.50
  -4 -10  -1 1326.57   43.90
  -4 -10  -1 1261.37   43.20
   4  10   1 1226.48   43.20
   4  10   1 1277.07   43.50
  -5 -10  -1   27.10    8.30
  -5 -10  -1   32.10    9.10
   5  10   1   27.00    8.10
  -6 -10  -1 1633.94   54.99
  -6 -10  -1 1603.64   54.49
   6  10   1 1683.93   54.99
  -7 -10  -1  396.26   23.30
  -7 -10  -1  434.76   22.90
   7  10   1  461.15   23.70
  -8 -10  -1  905.91   36.80
  -8 -10  -1  800.32   34.60
   8  10   1  829.42   35.20
  -9 -10  -1  551.14   28.60
  -9 -10  -1  605.74   30.70
   9  10   1  639.14   30.30
   9 -11  -1  149.88   16.60
   8 -11  -1   79.49   11.20
   8 -11  -1   88.19   13.50
  -8  11   1   71.09   10.50
   7 -11  -1  291.27   20.60
   7 -11  -1  272.27   17.60
  -7  11   1  272.97   16.80
   6 -11  -1   60.69   11.30
   6 -11  -1   72.39   10.40
  -6  11   1   65.39    9.30
   5 -11  -1  409.96   24.80
  -5  11   1  386.96   19.10
   4 -11  -1  212.58   17.60
  -4  11   1  262.47   15.20
   3 -11  -1  117.69   12.60
  -3  11   1  114.69   11.50
   2 -11  -1   35.10    8.90
  -2  11   1   50.69    8.40
   1 -11  -1   51.79    9.40
   1 -11  -1   53.69    9.20
  -1  11   1   44.80    8.20
   0 -11  -1  118.09   12.10
   0 -11  -1  132.29   13.30
   0  11   1  150.28   13.50
  -1 -11  -1   76.99    9.50
  -1 -11  -1   87.49   10.30
   1  11   1   90.49   10.80
  -2 -11  -1   12.80    7.40
  -2 -11  -1   14.80    7.30
   2  11   1    7.50    7.20
  -3 -11  -1  263.47   17.20
  -3 -11  -1  271.67   16.30
   3  11   1  243.18   17.20
  -4 -11  -1    6.10    6.90
  -4 -11  -1    4.80    7.60
   4  11   1    8.50    7.50
  -5 -11  -1  222.88   17.90
   5  11   1  276.37   18.00
  -6 -11  -1   78.09   12.50
  -6 -11  -1   53.59    9.70
   6  11   1   56.39   11.10
  -7 -11  -1   70.99   10.20
  -7 -11  -1   80.79   12.80
   7  11   1   80.99   12.60
  -8 -11  -1   57.09   11.80
  -8 -11  -1   64.79   12.40
   8  11   1   65.09   11.10
  -9 -11  -1   79.59   13.60
   7 -12  -1   -2.50    7.10
   7 -12  -1    4.20    9.40
  -7  12   1    8.50    7.00
   6 -12  -1  139.69   15.20
   6 -12  -1  128.89   13.50
  -6  12   1  132.19   13.30
   5 -12  -1  112.19   13.10
  -5  12   1  120.39   13.00
   4 -12  -1   26.00   12.90
  -4  12   1   38.20    8.30
   3 -12  -1  209.48   17.60
  -3  12   1  200.88   14.40
   2 -12  -1  128.59   14.70
  -2  12   1  111.69   12.60
   1 -12  -1  615.24   25.90
   1 -12  -1  619.64   27.20
  -1  12   1  655.93   26.30
   0 -12  -1   17.80    7.00
   0 -12  -1   15.40    8.10
   0  12   1   15.00    7.30
  -1 -12  -1  694.43   28.10
  -1 -12  -1  663.43   27.10
   1  12   1  681.13   28.10
  -2 -12  -1  231.58   16.50
  -2 -12  -1  173.68   14.50
   2  12   1  203.58   16.40
  -3 -12  -1  181.48   15.90
  -3 -12  -1  141.49   13.60
   3  12   1  174.38   19.60
  -4 -12  -1  138.39   14.10
  -4 -12  -1  142.29   14.30
   4  12   1  128.09   14.70
  -5 -12  -1    5.90    8.70
  -5 -12  -1   -2.20    6.40
   5  12   1   -4.50    7.40
  -6 -12  -1  215.48   17.20
  -6 -12  -1  239.68   19.90
   6  12   1  211.88   18.60
  -7 -12  -1   32.60    9.70
  -7 -12  -1   34.10   10.20
  -8 -12  -1  155.88   18.20
   8  12   1  100.89   14.90
   6 -13  -1  224.08   19.90
   6 -13  -1  216.68   17.30
  -6  13   1  225.18   15.80
   5 -13  -1  770.62   39.70
   5 -13  -1  620.84   31.30
  -5  13   1  707.33   28.20
   4 -13  -1  801.62   34.60
  -4  13   1  833.52   31.30
   3 -13  -1  230.58   19.20
  -3  13   1  239.98   15.80
   2 -13  -1 1436.56   49.99
   2 -13  -1 1382.86   47.90
  -2  13   1 1384.36   47.10
   1 -13  -1  241.48   16.30
   1 -13  -1  267.57   20.70
  -1  13   1  240.88   16.50
   0 -13  -1 1209.08   43.20
   0 -13  -1 1274.27   44.50
   0  13   1 1306.47   43.90
  -1 -13  -1  768.42   30.40
  -1 -13  -1  807.32   31.80
   1  13   1  774.02   31.20
  -2 -13  -1  584.74   26.40
  -2 -13  -1  572.94   25.20
   2  13   1  554.34   26.30
  -3 -13  -1 1462.25   48.70
  -3 -13  -1 1428.36   60.79
   3  13   1 1357.06   49.10
  -4 -13  -1  204.38   16.00
  -4 -13  -1  193.28   18.20
   4  13   1  197.28   17.20
  -5 -13  -1 1042.60   40.10
  -5 -13  -1  994.70   38.60
   5  13   1  970.90   39.20
  -6 -13  -1   13.30    8.80
  -6 -13  -1   27.30   10.70
   6  13   1   21.50    9.40
  -7 -13  -1  628.84   30.90
  -7 -13  -1  524.25   29.00
   7  13   1  706.23   43.30
   5 -14  -1  250.47   19.80
   5 -14  -1  235.68   21.70
  -5  14   1  286.07   18.60
   4 -14  -1  370.16   24.10
   4 -14  -1  409.16   23.30
  -4  14   1  338.97   19.40
   3 -14  -1 1126.89   43.00
   3 -14  -1 1111.29   40.80
  -3  14   1 1103.29   39.60
   2 -14  -1    7.90    9.40
   2 -14  -1   -7.90    6.40
  -2  14   1    7.80    7.40
   1 -14  -1 1054.49   40.30
   1 -14  -1 1066.09   38.80
  -1  14   1 1070.79   38.50
   0 -14  -1   72.09   10.60
   0 -14  -1   93.59   12.50
   0  14   1   87.39   11.20
  -1 -14  -1  722.83   29.10
  -1 -14  -1  713.53   30.80
   1  14   1  703.83   29.80
  -2 -14  -1  355.06   20.00
  -2 -14  -1  405.16   22.60
   2  14   1  396.26   21.80
  -3 -14  -1  401.36   23.30
  -3 -14  -1  398.66   21.10
   3  14   1  384.06   22.90
  -4 -14  -1  905.91   36.30
  -4 -14  -1  975.00   38.00
   4  14   1  845.92   49.70
  -5 -14  -1  -11.80    7.00
  -5 -14  -1    0.30    9.20
   5  14   1    3.50    9.20
  -6 -14  -1  728.83   33.70
  -6 -14  -1  580.84   38.10
   6  14   1  721.43   32.80
   5 -15  -1   50.49   13.00
   4 -15  -1   14.10   10.60
  -4  15   1    8.10   10.60
   3 -15  -1   98.79   11.80
   3 -15  -1   79.99   13.80
  -3  15   1   84.39   10.70
   2 -15  -1   85.59   10.50
   2 -15  -1   71.39   13.30
  -2  15   1   69.79   10.50
   1 -15  -1   15.50   10.00
   1 -15  -1   -2.20    6.30
  -1  15   1    6.70    7.60
   0 -15  -1   45.20    9.10
   0 -15  -1   62.49   11.80
   0  15   1   48.70    9.60
  -1 -15  -1   30.60    9.70
  -1 -15  -1   37.30    8.50
   1  15   1   33.60    9.00
  -2 -15  -1   32.80   10.40
  -2 -15  -1   31.00    9.40
   2  15   1   44.10    9.90
  -3 -15  -1   78.09   12.80
  -3 -15  -1   56.69   10.40
   3  15   1   89.29   12.50
  -4 -15  -1   15.20    8.60
  -4 -15  -1   39.60   11.30
   4  15   1    4.00    9.30
  -5 -15  -1  178.58   19.50
   3 -16  -1  226.08   21.50
   2 -16  -1   11.20   10.20
   1 -16  -1  509.15   27.00
  -1  16   1  456.45   31.40
   0 -16  -1   45.70   12.50
   0  16   1   40.50   10.10
  -1 -16  -1  439.86   25.60
   1  16   1  453.45   28.00
  -3 -16  -1   79.59   13.30
   3  16  -2   40.40   11.90
  -3 -16   2   52.69   12.60
   2  16  -2  634.24   30.50
  -2 -16   2  612.64   29.30
  -2 -16   2  658.73   32.10
   1  16  -2   51.79   11.50
  -1 -16   2   65.99   12.90
  -1 -16   2   46.70    9.10
   0  16  -2  419.16   23.90
   0 -16   2  379.36   24.90
   0 -16   2  365.66   21.90
  -1  16  -2  291.57   21.50
   1 -16   2  242.58   18.70
   1 -16   2  306.27   23.20
   2 -16   2   68.59   14.10
   3 -16   2  342.37   25.50
   5  15  -2  900.01   39.20
  -5 -15   2  788.62   46.30
  -5 -15   2  926.81   38.80
   4  15  -2  257.67   21.70
  -4 -15   2  211.98   18.10
  -4 -15   2  233.48   21.10
   3  15  -2 1454.75   54.29
  -3 -15   2 1522.45   53.99
  -3 -15   2 1562.34   54.99
   2  15  -2    5.40    8.80
  -2 -15   2    9.00    8.20
  -2 -15   2   13.80    9.90
   1  15  -2 1001.10   39.90
  -1 -15   2 1027.60   40.60
  -1 -15   2  998.90   39.30
   0  15  -2  241.58   18.90
   0 -15   2  227.28   20.30
   0 -15   2  226.78   17.50
  -1  15  -2  282.87   19.70
   1 -15   2  284.07   22.20
  -2  15  -2  709.63   32.00
   2 -15   2  728.93   34.00
   2 -15   2  710.63   32.10
  -3  15  -2   -0.50    8.00
   3 -15   2   -8.80   10.20
   3 -15   2   -2.10    7.50
   4 -15   2  803.72   35.80
   4 -15   2  627.64   31.50
   5 -15   2  290.07   24.70
   6  14  -2  271.97   21.70
  -6 -14   2  248.08   20.40
  -6 -14   2  311.57   22.50
   5  14  -2  175.48   19.50
  -5 -14   2  204.88   20.20
  -5 -14   2  174.28   17.60
   4  14  -2  481.35   26.50
  -4 -14   2  389.36   29.40
  -4 -14   2  450.25   24.30
   3  14  -2   18.90   10.80
  -3 -14   2   16.30   11.30
  -3 -14   2    6.80    7.40
   2  14  -2  264.77   20.40
  -2 -14   2  271.27   18.40
  -2 -14   2  262.57   20.60
   1  14  -2    7.20    8.60
  -1 -14   2   18.20   10.10
  -1 -14   2    3.60    7.90
   0  14  -2   93.79   12.70
   0 -14   2   71.99   12.00
  -1  14  -2  284.57   20.00
   1 -14   2  305.17   21.60
   1 -14   2  315.37   19.70
  -2  14  -2    3.80    8.30
   2 -14   2   13.00    8.10
   2 -14   2   17.30   10.40
  -3  14  -2  238.88   20.70
   3 -14   2  213.18   17.70
   3 -14   2  243.18   21.00
   4 -14   2   20.70   11.40
   4 -14   2   34.60   10.20
  -5  14  -2  140.89   17.00
   5 -14   2  152.78   16.80
   5 -14   2  151.68   18.90
   6 -14   2  158.98   18.80
   7  13  -2   12.00    9.50
  -7 -13   2   -0.30    9.00
  -7 -13   2   -7.10    9.10
   6  13  -2   10.50    9.90
  -6 -13   2    7.20   10.10
  -6 -13   2   19.00    9.50
   5  13  -2   40.50   11.20
  -5 -13   2   30.10   10.20
  -5 -13   2   36.90   11.20
   4  13  -2   20.10    9.80
  -4 -13   2   12.70    9.50
  -4 -13   2   22.50    8.90
   3  13  -2  152.88   16.50
  -3 -13   2  166.08   15.50
  -3 -13   2  135.19   16.30
   2  13  -2   28.30    9.90
  -2 -13   2   25.60   10.00
  -2 -13   2    9.00    8.00
   1  13  -2  275.17   19.10
  -1 -13   2  275.37   19.60
  -1 -13   2  260.17   21.10
   0  13  -2   87.69   11.90
   0 -13   2   66.19   10.60
   0 -13   2   82.99   12.50
  -1  13  -2   34.40    9.70
   1 -13   2   22.70    9.60
   1 -13   2   23.10    8.60
  -2  13  -2  254.77   18.60
   2 -13   2  274.37   20.30
   2 -13   2  211.78   17.30
  -3  13  -2   39.90   10.90
   3 -13   2   46.30    9.50
   3 -13   2   43.40   14.00
   4 -13   2  189.68   17.10
   4 -13   2  202.48   19.60
  -5  13  -2   -1.10    7.80
   5 -13   2   -9.20    8.70
   5 -13   2   -9.20    7.20
  -6  13  -2  230.08   19.30
   6 -13   2  211.68   22.10
   6 -13   2  208.28   19.20
   7 -13   2   21.40   12.60
   8  12  -2   83.09   14.00
  -8 -12   2   76.19   14.20
   7  12  -2  617.94   31.00
  -7 -12   2  622.54   30.10
  -7 -12   2  580.24   29.60
   6  12  -2  437.56   25.10
  -6 -12   2  475.25   25.10
  -6 -12   2  471.95   25.90
   5  12  -2  165.68   17.20
  -5 -12   2  168.68   16.40
  -5 -12   2  185.48   17.70
   4  12  -2 1144.69   43.00
  -4 -12   2 1164.78   42.70
  -4 -12   2 1191.08   43.20
   3  12  -2   -3.10    8.00
  -3 -12   2   13.40    8.90
  -3 -12   2   18.10    8.50
   2  12  -2 1441.66   49.80
  -2 -12   2 1347.07   52.09
  -2 -12   2 1435.36   48.80
   1  12  -2 1068.39   39.50
  -1 -12   2 1037.90   38.80
  -1 -12   2 1057.19   39.00
   0  12  -2  411.56   22.00
   0 -12   2  395.26   22.00
   0 -12   2  373.86   21.00
  -1  12  -2 1919.31   62.49
   1 -12   2 1881.61   62.09
   1 -12   2 1936.01   62.39
  -2  12  -2  310.57   20.00
   2 -12   2  364.56   21.30
   2 -12   2  301.77   19.50
  -3  12  -2 1675.33   58.59
   3 -12   2 1739.73   58.69
   3 -12   2 1862.21   59.59
   4 -12   2   -9.00    6.50
   4 -12   2    0.00    8.90
  -5  12  -2 1276.97   52.29
   5 -12   2 1244.88   46.70
   5 -12   2 1287.27   47.50
  -6  12  -2  101.09   21.10
   6 -12   2   75.59   13.70
   6 -12   2   88.09   12.30
  -7  12  -2  219.68   20.90
   7 -12   2  277.17   22.30
   7 -12   2  249.48   22.10
   8 -12   2  431.96   28.30
   9  11  -2   11.60   10.80
  -9 -11   2   23.50   11.60
   8  11  -2 1035.20   41.80
  -8 -11   2 1041.20   42.10
   7  11  -2  196.28   18.70
  -7 -11   2  208.38   20.30
  -7 -11   2  212.18   18.50
   6  11  -2  591.54   28.60
  -6 -11   2  581.44   27.70
  -6 -11   2  596.34   27.90
   5  11  -2  985.60   37.70
  -5 -11   2  963.10   37.50
  -5 -11   2  993.90   37.90
   4  11  -2  166.98   15.70
   4  11  -2  152.28   14.20
  -4 -11   2  136.69   14.80
  -4 -11   2  161.88   16.00
   3  11  -2 1605.04   53.59
   3  11  -2 1505.75   51.29
  -3 -11   2 1614.44   52.99
  -3 -11   2 1622.44   53.09
   2  11  -2  357.56   21.10
   2  11  -2  357.26   18.70
  -2 -11   2  375.36   20.00
  -2 -11   2  386.16   20.20
   1  11  -2 1702.13   54.39
   1  11  -2 1780.92   56.69
  -1 -11   2 1642.04   55.59
  -1 -11   2 1718.03   55.59
   0  11  -2 1499.45   49.00
   0  11  -2 1558.54   51.09
   0 -11   2 1481.85   50.19
   0 -11   2 1517.75   50.59
  -1  11  -2 1018.50   36.40
  -1  11  -2  895.11   33.60
   1 -11   2  915.51   35.40
   1 -11   2  992.90   35.80
  -2  11  -2 1856.61   67.09
  -2  11  -2 1663.43   58.09
   2 -11   2 1746.83   58.09
   2 -11   2 1877.01   58.79
  -3  11  -2  134.89   15.00
   3 -11   2  136.99   14.90
   3 -11   2  130.29   13.90
   4 -11   2 1553.84   54.29
   4 -11   2 1655.13   54.79
  -5  11  -2  133.89   15.30
   5 -11   2   77.09   11.00
   5 -11   2  100.09   12.80
  -6  11  -2 1015.40   39.40
   6 -11   2 1056.69   41.50
   6 -11   2 1024.40   39.80
  -7  11  -2  538.55   26.70
   7 -11   2  560.44   29.20
  -8  11  -2  187.88   18.20
   8 -11   2  228.98   18.30
   8 -11   2  183.38   21.30
   9  10  -2  262.07   22.00
  -9 -10   2  282.97   22.10
   8  10  -2    0.50    8.90
  -8 -10   2    3.90    8.80
  -8 -10   2    3.40    9.00
   7  10  -2   69.09   11.40
  -7 -10   2   94.29   11.90
  -7 -10   2  109.39   13.40
   6  10  -2   81.09   10.70
   6  10  -2   94.19   12.00
  -6 -10   2   95.39   12.20
  -6 -10   2   88.29   12.00
   5  10  -2   48.10   10.20
   5  10  -2   54.39    8.60
  -5 -10   2   57.19    9.80
  -5 -10   2   57.59   10.10
   4  10  -2   45.80    9.10
   4  10  -2   56.69    9.10
  -4 -10   2   55.89    9.60
  -4 -10   2   41.30    8.70
   3  10  -2   56.79    9.60
   3  10  -2   50.79    8.80
  -3 -10   2   71.99    9.90
  -3 -10   2   44.50   10.70
   2  10  -2  405.26   21.00
   2  10  -2  392.26   18.90
  -2 -10   2  396.66   19.90
   1  10  -2  136.59   12.00
   1  10  -2  140.19   14.50
  -1 -10   2  143.69   13.60
  -1 -10   2  126.79   13.10
   0  10  -2  264.47   15.00
   0  10  -2  287.37   17.40
   0 -10   2  243.58   16.70
   0 -10   2  250.37   16.20
  -1  10  -2  262.27   17.30
   1 -10   2  293.87   17.50
   1 -10   2  268.67   17.00
  -2  10  -2  479.35   21.00
  -2  10  -2  449.95   22.80
   2 -10   2  482.65   23.00
   2 -10   2  514.75   23.30
  -3  10  -2  667.63   28.00
  -3  10  -2  670.93   26.60
   3 -10   2  657.83   28.10
   3 -10   2  678.13   28.20
   4 -10   2   40.20    9.40
   4 -10   2   37.70   10.00
  -5  10  -2  308.57   19.10
   5 -10   2  310.37   19.00
   5 -10   2  299.47   19.90
  -6  10  -2    1.80    8.00
   6 -10   2   -0.40    7.40
   6 -10   2    0.30    8.80
  -7  10  -2   94.29   12.70
   7 -10   2  114.99   14.30
   7 -10   2   98.29   13.30
  -8  10  -2   82.79   12.20
   8 -10   2   96.69   14.50
   8 -10   2   98.39   12.00
  -9  10  -2    0.20   10.20
   9 -10   2   14.00   11.40
  10   9  -2  160.08   19.30
 -10  -9   2  174.58   19.50
   9   9  -2   14.50    9.30
  -9  -9   2   15.00   10.40
   8   9  -2  279.17   20.30
  -8  -9   2  299.37   20.30
  -8  -9   2  261.67   19.00
   7   9  -2  161.28   16.40
   7   9  -2  127.09   14.40
  -7  -9   2  151.38   15.70
  -7  -9   2  148.29   15.10
   6   9  -2   97.59   13.20
   6   9  -2   90.99   11.60
  -6  -9   2   84.39   11.10
  -6  -9   2  103.89   12.30
   5   9  -2  409.46   20.80
   5   9  -2  389.96   19.50
  -5  -9   2  380.96   20.40
  -5  -9   2  393.46   20.40
   4   9  -2  221.38   15.50
  -4  -9   2  185.08   14.50
  -4  -9   2  193.38   15.10
   3   9  -2  395.36   18.60
   3   9  -2  392.76   19.90
  -3  -9   2  391.86   19.50
  -3  -9   2  418.96   19.80
   2   9  -2    2.60    5.20
   2   9  -2   14.50    7.50
  -2  -9   2    9.20    6.60
  -2  -9   2    5.70    6.80
   1   9  -2  297.07   15.40
   1   9  -2  347.57   18.50
  -1  -9   2  307.87   16.60
  -1  -9   2  304.47   16.90
   0   9  -2  147.99   11.60
   0   9  -2  140.89   13.50
   0  -9   2  145.69   13.40
   0  -9   2  177.58   13.10
  -1   9  -2  267.37   14.60
  -1   9  -2  270.77   16.60
   1  -9   2  259.07   15.60
   1  -9   2  257.17   16.00
  -2   9  -2  388.86   18.00
  -2   9  -2  326.67   19.10
   2  -9   2  416.56   19.70
   2  -9   2  396.46   19.80
  -3   9  -2   22.40    7.80
   3  -9   2   18.20    7.80
   3  -9   2   42.20    8.80
  -4   9  -2  344.97   18.20
   4  -9   2  336.77   19.20
   4  -9   2  344.67   18.90
  -5   9  -2   47.70    9.20
   5  -9   2   38.40    9.20
   5  -9   2   29.00    8.50
  -6   9  -2  273.57   18.30
   6  -9   2  299.97   19.40
   6  -9   2  240.08   17.30
  -7   9  -2  310.17   19.70
   7  -9   2  276.07   20.30
   7  -9   2  319.07   19.50
  -8   9  -2   70.49   11.80
   8  -9   2   65.59   10.70
   8  -9   2   59.69   12.00
  -9   9  -2  222.48   19.30
   9  -9   2  199.58   16.80
   9  -9   2  217.88   20.50
  10   8  -2  -12.20    7.80
 -10  -8   2   -2.70    9.90
   9   8  -2 1611.84   56.29
  -9  -8   2 1629.94   56.39
   8   8  -2  225.28   18.50
   8   8  -2  242.38   17.80
  -8  -8   2  245.48   18.80
  -8  -8   2  269.67   18.60
   7   8  -2 1509.05   51.59
   7   8  -2 1540.25   52.19
  -7  -8   2 1552.94   51.79
  -7  -8   2 1529.55   51.69
   6   8  -2 1335.77   45.10
   6   8  -2 1330.97   45.80
  -6  -8   2 1335.27   45.50
  -6  -8   2 1360.46   45.70
   5   8  -2  672.03   26.70
  -5  -8   2  611.64   25.80
   4   8  -2 2728.73   81.29
  -4  -8   2 2774.22   81.79
  -4  -8   2 2687.83   81.79
   3   8  -2   84.79   10.10
   3   8  -2   97.99   10.20
  -3  -8   2  102.59   12.30
  -3  -8   2  121.59   13.40
   2   8  -2 3865.11  109.19
   2   8  -2 3784.92  110.19
  -2  -8   2 3730.93  109.99
  -2  -8   2 3781.32  109.59
   1   8  -2  218.48   14.70
   1   8  -2  211.48   12.40
  -1  -8   2  219.58   13.40
  -1  -8   2  198.38   13.60
   0   8  -2 1635.44   50.29
   0   8  -2 1637.04   52.19
   0  -8   2 1613.74   51.09
   0  -8   2 1669.63   51.99
  -1   8  -2 2436.56   72.49
  -1   8  -2 2258.77   73.99
   1  -8   2 2587.64   74.39
   1  -8   2 2544.95   73.79
  -2   8  -2  485.85   22.20
  -2   8  -2  528.05   20.70
   2  -8   2  517.35   21.60
   2  -8   2  520.45   22.20
  -3   8  -2 2968.30   87.69
  -3   8  -2 2896.01   86.49
   3  -8   2 3006.60   87.69
   3  -8   2 2909.11   87.49
  -4   8  -2   99.79   10.20
  -4   8  -2   78.39    9.60
   4  -8   2   80.29    9.80
   4  -8   2  121.59   12.00
  -5   8  -2 3110.79   92.49
  -5   8  -2 3062.09   91.79
   5  -8   2 3056.99   92.39
   5  -8   2 3153.58   92.99
  -6   8  -2  291.07   18.20
   6  -8   2  307.17   18.00
   6  -8   2  338.07   19.30
  -7   8  -2  763.62   31.20
   7  -8   2  773.42   31.10
   7  -8   2  804.42   32.70
  -8   8  -2 1035.90   39.00
   8  -8   2 1004.20   38.80
   8  -8   2 1053.59   40.30
  -9   8  -2   94.79   13.00
   9  -8   2  156.78   17.20
   9  -8   2  127.69   14.70
 -10   8  -2  875.91   37.30
  10  -8   2  908.91   38.90
  11   7  -2   48.90   12.70
 -11  -7   2   40.50   10.80
  10   7  -2  853.21   36.20
 -10  -7   2  863.71   36.40
   9   7  -2   22.70    8.20
   9   7  -2   32.10   10.50
  -9  -7   2   39.80   10.80
   8   7  -2 1206.08   42.70
   8   7  -2 1214.08   43.30
  -8  -7   2 1173.98   42.90
  -8  -7   2 1209.88   43.20
   7   7  -2  602.24   26.60
   7   7  -2  663.43   27.80
  -7  -7   2  646.34   27.00
  -7  -7   2  653.53   30.00
   6   7  -2 1043.40   36.90
   6   7  -2 1022.90   36.20
  -6  -7   2 1052.79   36.70
  -6  -7   2 1012.80   36.70
   5   7  -2 1626.44   51.29
   5   7  -2 1577.54   50.79
  -5  -7   2 1580.54   51.09
  -5  -7   2 1632.54   51.29
   4   7  -2  388.86   17.50
   4   7  -2  414.16   18.60
  -4  -7   2  377.36   17.90
   3   7  -2 4462.75  130.19
   3   7  -2 4608.34  131.09
  -3  -7   2 4557.54  130.89
  -3  -7   2 4694.63  130.89
   2   7  -2  583.44   22.90
   2   7  -2  568.64   21.70
  -2  -7   2  607.34   22.50
  -2  -7   2  591.64   22.80
   1   7  -2 2660.43   77.29
   1   7  -2 2685.33   78.89
  -1  -7   2 2606.94   77.59
  -1  -7   2 2643.14   78.39
   0   7  -2  396.26   17.40
   0   7  -2  411.16   19.60
   0  -7   2  512.15   21.20
  -1   7  -2  741.33   25.60
  -1   7  -2  679.53   27.00
   1  -7   2  737.43   27.20
   1  -7   2  766.52   26.40
  -2   7  -2 2513.75   74.19
  -2   7  -2 2473.55   75.19
   2  -7   2 2515.75   75.19
   2  -7   2 2593.14   74.99
  -3   7  -2   10.90    6.10
  -3   7  -2   15.90    5.80
   3  -7   2   26.10    6.80
  -4   7  -2 2317.17   69.19
  -4   7  -2 2285.07   68.69
   4  -7   2 2284.17   68.99
   4  -7   2 2246.18   68.99
  -5   7  -2  511.15   21.70
  -5   7  -2  501.35   21.90
   5  -7   2  447.76   20.90
   5  -7   2  476.65   21.60
  -6   7  -2 2274.97   70.29
  -6   7  -2 2182.38   69.79
   6  -7   2 2355.76   70.99
   6  -7   2 2309.07   70.59
  -7   7  -2  682.63   28.60
   7  -7   2  731.23   29.90
   7  -7   2  712.33   29.00
  -8   7  -2  256.97   18.20
   8  -7   2  241.38   17.50
   8  -7   2  262.47   19.40
  -9   7  -2  544.35   26.80
   9  -7   2  558.54   26.30
   9  -7   2  582.24   28.30
 -10   7  -2   12.80    9.00
  10  -7   2   18.60    9.00
  10  -7   2   11.20    9.30
  11   6  -2   31.40   10.20
 -11  -6   2   67.59   12.70
  10   6  -2   39.90   10.30
  10   6  -2   33.20   11.30
 -10  -6   2   31.00   10.90
   9   6  -2   49.99   10.10
   9   6  -2   38.40    9.70
  -9  -6   2   52.49   10.60
   8   6  -2    4.90    7.30
   8   6  -2    2.30    7.40
  -8  -6   2    5.70   10.40
  -8  -6   2   -3.80    6.80
   7   6  -2   30.80    7.30
   7   6  -2   21.50    6.80
  -7  -6   2    6.50    7.20
  -7  -6   2    7.50    9.50
   6   6  -2   86.49   12.30
   6   6  -2   66.59    8.60
  -6  -6   2   64.79    8.70
  -6  -6   2   55.89    8.80
   5   6  -2   45.80    8.10
   5   6  -2   31.60    6.90
  -5  -6   2   31.10    7.00
  -5  -6   2   26.40    7.00
   4   6  -2   35.70   10.40
   4   6  -2   22.00    6.20
  -4  -6   2   14.00    5.70
   3   6  -2   40.70    6.30
   3   6  -2   61.19    9.50
  -3  -6   2   36.30    6.30
  -3  -6   2   65.69    9.40
   2   6  -2   81.49    8.50
   2   6  -2   94.39   10.40
  -2  -6   2   58.99    7.00
  -2  -6   2   77.59    9.30
   1   6  -2  409.26   17.00
   1   6  -2  433.46   18.80
  -1  -6   2  438.86   17.30
  -1  -6   2  415.46   18.10
   0   6  -2  304.87   16.10
   0  -6   2  294.47   15.20
  -1   6  -2  124.19   11.80
  -1   6  -2  149.69   10.40
   1  -6   2  149.19   12.00
   1  -6   2  151.78   11.00
  -2   6  -2   58.49    7.20
  -2   6  -2   52.19    6.50
   2  -6   2   72.79    7.80
   2  -6   2   69.49    8.00
  -3   6  -2  262.37   13.60
  -3   6  -2  294.47   14.50
   3  -6   2  296.77   14.60
   3  -6   2  248.58   13.80
  -4   6  -2   28.40    6.70
  -4   6  -2   30.80    6.50
   4  -6   2   34.80    6.60
  -5   6  -2   30.40    6.90
  -5   6  -2   24.50    7.00
   5  -6   2   22.80    6.30
   5  -6   2   22.90    6.90
  -6   6  -2   72.99    9.70
  -6   6  -2   58.59    9.00
   6  -6   2   71.19    9.70
   6  -6   2   51.79    8.60
  -7   6  -2   28.00    8.00
  -7   6  -2   39.40    8.90
   7  -6   2   24.30    8.60
   7  -6   2   41.70    9.30
  -8   6  -2   24.50    8.80
   8  -6   2   40.30    9.60
   8  -6   2   28.20    9.10
  -9   6  -2   50.59   10.90
   9  -6   2   30.80    8.60
   9  -6   2   25.90   10.10
 -10   6  -2   51.49   14.80
  10  -6   2   34.60    9.50
  10  -6   2   43.30   11.90
  11   5  -2   50.79   11.40
  11   5  -2   48.50   12.00
 -11  -5   2   50.99   11.80
  10   5  -2  353.96   21.70
  10   5  -2  298.77   28.10
 -10  -5   2  306.47   23.50
   9   5  -2    4.00    8.40
   9   5  -2   17.00    9.10
  -9  -5   2   -2.10    7.60
   8   5  -2  427.66   21.90
   8   5  -2  462.75   21.80
  -8  -5   2  456.55   22.10
  -8  -5   2  455.75   22.10
   7   5  -2  424.36   20.40
  -7  -5   2  423.46   19.80
  -7  -5   2  402.26   20.20
   6   5  -2  463.35   19.50
  -6  -5   2  409.56   19.00
  -6  -5   2  415.86   19.50
   5   5  -2 1014.90   36.80
  -5  -5   2 1120.49   35.70
  -5  -5   2 1088.19   35.70
   4   5  -2   71.39    8.10
   4   5  -2   55.29    6.60
  -4  -5   2   64.89    9.20
  -4  -5   2   51.69    7.80
   3   5  -2  989.30   31.90
  -3  -5   2  973.00   31.80
  -3  -5   2  972.90   31.70
   2   5  -2   10.30    5.20
   2   5  -2   21.50    5.30
  -2  -5   2   25.90    5.80
  -2  -5   2   27.60    6.30
   1   5  -2 2150.78   63.09
  -1  -5   2 2193.08   63.29
  -1  -5   2 2164.38   63.89
   0   5  -2  192.98   13.10
   0  -5   2  177.68   12.10
   0  -5   2  221.98   11.30
  -1   5  -2  432.86   17.70
  -1   5  -2  414.06   16.40
   1  -5   2  418.66   16.70
  -2   5  -2 1096.59   34.40
   2  -5   2 1027.10   33.80
   2  -5   2 1063.29   33.90
  -3   5  -2   30.00    6.20
   3  -5   2   33.70    8.00
   3  -5   2   22.40    5.70
  -4   5  -2  639.34   23.10
  -4   5  -2  608.84   23.10
   4  -5   2  625.44   23.10
  -5   5  -2  302.47   15.60
  -5   5  -2  318.77   15.50
   5  -5   2  315.07   16.00
   5  -5   2  291.37   15.30
  -6   5  -2 1216.98   41.50
  -6   5  -2 1288.67   41.80
   6  -5   2 1268.97   42.10
  -7   5  -2  258.37   16.20
  -7   5  -2  232.08   15.80
   7  -5   2  241.28   16.30
  -8   5  -2  341.47   19.50
   8  -5   2  342.07   19.50
   8  -5   2  368.76   20.50
  -9   5  -2  541.85   26.30
   9  -5   2  512.75   25.80
   9  -5   2  491.35   24.50
 -10   5  -2    4.20    8.10
  10  -5   2    0.00    8.10
  10  -5   2    0.10    8.80
 -11   5  -2  233.78   19.90
  11  -5   2  229.78   20.70
  11   4  -2  815.52   35.70
  11   4  -2  803.72   34.10
 -11  -4   2  785.12   34.50
  10   4  -2    5.40    7.90
  10   4  -2    9.70   10.00
 -10  -4   2   -4.40    8.00
   9   4  -2 1441.36   48.70
   9   4  -2 1438.36   49.20
  -9  -4   2 1388.16   48.40
   8   4  -2  152.78   13.60
   8   4  -2  135.99   14.30
  -8  -4   2  139.19   13.70
  -8  -4   2  174.98   14.50
   7   4  -2 2752.82   82.29
  -7  -4   2 2757.02   82.19
  -7  -4   2 2729.53   81.99
   6   4  -2 3171.48   99.59
   6   4  -2 3463.95   97.79
  -6  -4   2 3124.19  102.49
   5   4  -2  784.62   27.50
  -5  -4   2  804.02   27.60
  -5  -4   2  781.52   27.30
   4   4  -2 6447.76  179.88
  -4  -4   2 6391.66  179.78
  -4  -4   2 6454.35  179.68
   3   4  -2   40.80    6.10
   3   4  -2   39.20    5.80
  -3  -4   2   45.30    7.60
  -3  -4   2   59.29    8.20
   2   4  -2 6398.06  176.48
   2   4  -2 6227.78  176.08
  -2  -4   2 6410.26  176.48
   1   4  -2  302.47   14.00
  -1  -4   2  323.27   13.20
   0   4  -2 3294.37   93.09
   0  -4   2 3214.58   92.79
   0  -4   2 3254.07   91.99
  -1   4  -2 1400.66   39.00
   1  -4   2 1148.09   38.10
   1  -4   2 1190.18   37.60
  -2   4  -2  144.69    9.40
  -2   4  -2  142.79    9.90
   2  -4   2  139.19    9.50
   3  -4   2 5944.71  165.88
   3  -4   2 5918.51  165.78
  -4   4  -2 2167.58   63.19
  -4   4  -2 2129.69   63.09
   4  -4   2 2090.49   62.99
  -5   4  -2 2495.45   75.09
  -5   4  -2 2567.54   75.19
   5  -4   2 2503.05   75.29
   5  -4   2 2622.04   75.59
  -6   4  -2 1021.60   34.90
  -6   4  -2  987.40   34.80
   6  -4   2 1043.50   35.10
   6  -4   2 1041.00   35.40
  -7   4  -2 1430.96   56.49
  -7   4  -2 1440.26   47.50
   7  -4   2 1453.85   47.80
   7  -4   2 1454.05   48.10
  -8   4  -2 1594.14   51.99
  -8   4  -2 1509.75   52.29
   8  -4   2 1522.45   51.59
   8  -4   2 1574.04   51.59
  -9   4  -2  298.37   19.30
   9  -4   2  283.17   19.30
   9  -4   2  292.27   18.30
 -10   4  -2  904.51   36.70
  10  -4   2  939.01   36.80
  10  -4   2  909.21   37.20
 -11   4  -2   61.29   11.50
  11  -4   2   34.00   12.60
  11  -4   2   42.60   11.00
  12   3  -2  234.58   21.30
 -12  -3   2  320.27   22.30
  11   3  -2   11.50   11.70
  11   3  -2   31.00   10.10
 -11  -3   2   26.40    9.70
  10   3  -2  964.10   37.60
  10   3  -2  973.60   38.10
 -10  -3   2 1016.20   38.10
   9   3  -2  131.99   14.60
   9   3  -2  119.79   13.70
  -9  -3   2  138.49   14.30
   8   3  -2 1226.68   42.30
   8   3  -2 1291.47   42.90
  -8  -3   2 1236.58   42.30
  -8  -3   2 1221.68   42.30
   7   3  -2 1148.09   38.20
   7   3  -2 1082.49   38.10
  -7  -3   2 1126.89   37.80
  -7  -3   2 1108.29   37.50
   6   3  -2 1199.48   39.00
   6   3  -2 1197.38   38.80
  -6  -3   2 1217.98   38.90
  -6  -3   2 1168.68   38.50
   5   3  -2 3251.97   94.59
   5   3  -2 3342.57   94.79
  -5  -3   2 3271.47   94.59
  -4  -3   2 1294.97   40.50
  -4  -3   2 1357.66   40.80
   3   3  -2 4063.59  115.39
   3   3  -2 4045.40  115.29
  -3  -3   2 4221.48  115.49
  -3  -3   2 4098.59  115.29
   2   3  -2   39.40    5.20
   2   3  -2   49.70    5.70
  -2  -3   2   47.00    5.40
  -2  -3   2   43.10    5.10
   1   3  -2 3001.80   84.99
   1   3  -2 3061.39   84.69
  -1  -3   2 2964.40   84.59
   0   3  -2  389.36   16.80
   0   3  -2  508.05   17.40
   0  -3   2  402.56   16.80
  -1   3  -2   38.30    6.40
  -1   3  -2   45.50    7.80
   1  -3   2   27.90    6.60
   1  -3   2   27.10    5.10
  -2   3  -2 4190.98  116.49
   2  -3   2 4220.88  116.39
   2  -3   2 4046.00  116.19
  -3   3  -2    7.20    4.80
  -3   3  -2    6.10    4.80
   3  -3   2    2.20    4.70
  -4   3  -2 2729.63   79.29
   4  -3   2 2718.83   79.29
   4  -3   2 2766.42   79.49
  -5   3  -2  135.29   10.70
  -5   3  -2  131.59   10.40
   5  -3   2  137.99   10.80
  -6   3  -2 1506.55   47.80
  -6   3  -2 1532.25   48.10
   6  -3   2 1503.65   50.59
  -7   3  -2 1186.38   40.20
  -7   3  -2 1169.08   47.60
   7  -3   2 1209.98   40.40
   7  -3   2 1201.08   40.70
  -8   3  -2  340.37   19.00
  -8   3  -2  310.47   18.30
   8  -3   2  329.97   18.60
   8  -3   2  339.07   19.20
  -9   3  -2 1140.89   41.10
   9  -3   2 1122.19   41.30
 -10   3  -2   28.20    9.60
  10  -3   2    8.70    9.40
 -11   3  -2  638.54   30.50
  11  -3   2  660.53   31.40
  12   2  -2   18.10   10.50
 -12  -2   2  -17.40    7.60
  11   2  -2   35.70    9.80
  11   2  -2   38.60   14.10
 -11  -2   2   36.20   10.80
  10   2  -2   55.29   10.20
  10   2  -2   74.99   12.30
 -10  -2   2   56.89   10.50
   9   2  -2   -5.10    7.60
   9   2  -2    5.90    7.30
   8   2  -2   20.70    7.90
  -8  -2   2   13.40    7.00
  -8  -2   2   23.60    7.50
   7   2  -2   69.89    8.70
   7   2  -2   61.39    8.20
  -7  -2   2   73.09    8.30
  -7  -2   2   71.89    8.70
   6   2  -2  372.36   16.90
   6   2  -2  404.36   17.30
  -6  -2   2  397.86   17.10
  -6  -2   2  378.16   16.60
   5   2  -2  266.97   12.90
  -5  -2   2  249.28   12.80
  -5  -2   2  252.37   12.50
   4   2  -2   18.80    4.70
   4   2  -2   24.10    5.20
  -4  -2   2   30.90    5.60
  -4  -2   2   31.10    5.60
   3   2  -2  134.09    8.50
  -3  -2   2  149.09    8.90
  -3  -2   2  155.48    8.60
   2   2  -2   45.70    4.90
   2   2  -2   46.60    4.90
  -2  -2   2   30.30    4.10
  -2  -2   2   40.90    4.70
   1   2  -2  364.36   13.10
   1   2  -2  367.96   12.90
  -1  -2   2  348.37   12.70
   0   2  -2   72.19    8.00
   0   2  -2   76.39    6.40
   0  -2   2   74.49    6.40
  -1   2  -2  104.19   10.30
  -1   2  -2   98.59    9.30
   1  -2   2   68.69    6.80
   1  -2   2   72.59    7.10
  -2   2  -2 2347.36   66.99
  -2   2  -2 2340.07   66.99
   2  -2   2 2367.66   66.99
  -3   2  -2  171.38   10.40
  -3   2  -2  220.98   12.20
   3  -2   2  221.68   12.70
  -4   2  -2   25.30    5.10
  -4   2  -2   34.30    6.20
   4  -2   2   23.20    4.70
   4  -2   2   33.10    7.40
  -5   2  -2   41.90    6.40
  -5   2  -2   49.40    7.40
   5  -2   2   57.29    7.10
   5  -2   2   29.60    5.30
  -6   2  -2   44.80    7.40
   6  -2   2   54.79    8.10
   6  -2   2   82.19   12.90
  -7   2  -2   31.80    7.50
  -7   2  -2   15.30    6.20
   7  -2   2   16.20    7.20
  -8   2  -2  134.29   13.80
  -8   2  -2  130.89   13.50
   8  -2   2  118.39   13.10
   8  -2   2  137.19   14.00
  -9   2  -2   32.00    9.20
   9  -2   2   51.69   10.00
   9  -2   2   49.80   10.20
 -10   2  -2   74.99   12.30
  10  -2   2   73.39   10.70
  10  -2   2   74.09   12.50
 -11   2  -2   54.79   12.10
  11  -2   2   54.69   12.70
  11  -2   2   39.40   10.60
  12   1  -2  746.33   34.00
 -12  -1   2  721.13   33.10
  11   1  -2   26.30    8.40
  11   1  -2   53.39   11.30
 -11  -1   2   30.90   10.00
  10   1  -2  604.94   27.30
  10   1  -2  531.05   25.70
 -10  -1   2  582.54   26.40
   9   1  -2   76.39   11.50
   9   1  -2   51.99    9.70
  -9  -1   2   69.19   10.70
   8   1  -2  987.60   34.80
   8   1  -2  967.60   34.30
  -8  -1   2  935.81   34.00
  -8  -1   2  961.20   34.00
   7   1  -2  202.78   13.20
   7   1  -2  171.78   12.50
  -7  -1   2  168.18   12.20
  -7  -1   2  185.78   12.70
   6   1  -2  617.44   23.00
   6   1  -2  623.04   22.90
  -6  -1   2  610.14   22.60
  -6  -1   2  623.44   22.60
   5   1  -2 1870.81   54.49
   5   1  -2 1819.22   54.59
  -5  -1   2 1844.72   54.39
  -5  -1   2 1794.62   54.19
   4   1  -2    8.20    4.20
   4   1  -2   16.10    4.70
  -4  -1   2   13.50    4.80
  -4  -1   2   13.30    4.50
   3   1  -2 1456.75   42.50
   3   1  -2 1478.05   42.50
  -3  -1   2 1445.56   42.40
  -3  -1   2 1437.56   43.40
   2   1  -2 1623.34   45.40
  -2  -1   2 1587.84   45.40
  -2  -1   2 1563.24   45.30
   1   1  -2 1252.27   35.40
  -1  -1   2 1257.07   35.40
  -1  -1   2 1221.88   35.40
   0   1  -2  832.12   25.00
   0  -1   2  854.21   25.20
   0  -1   2  842.12   24.60
  -1   1  -2 1439.96   42.00
  -1   1  -2 1511.45   42.10
   1  -1   2 1466.45   42.00
   1  -1   2 1461.95   42.00
  -3   1  -2  667.83   21.70
   3  -1   2  547.55   19.90
   3  -1   2  552.24   19.90
  -4   1  -2 3028.50   87.49
  -4   1  -2 3062.49   87.59
   4  -1   2 3089.09   87.79
   4  -1   2 3053.09   87.59
  -5   1  -2   14.20    5.60
  -5   1  -2   12.20    5.10
   5  -1   2   23.50    6.30
   5  -1   2    6.50    4.70
  -6   1  -2  875.51   29.80
  -6   1  -2  826.32   29.20
   6  -1   2  799.82   29.20
  -7   1  -2  100.19   12.00
  -7   1  -2   92.39   10.00
   7  -1   2  105.69   11.80
  -8   1  -2  333.07   19.00
   8  -1   2  350.56   18.60
   8  -1   2  340.37   19.00
  -9   1  -2  648.94   27.90
  -9   1  -2  601.14   28.00
   9  -1   2  618.14   27.90
   9  -1   2  641.14   27.50
 -10   1  -2   20.80    9.60
  10  -1   2   24.70    9.00
  10  -1   2    2.00    8.60
 -11   1  -2  399.56   24.00
  11  -1   2  370.46   24.10
  11  -1   2  379.26   22.80
  12   0  -2  251.67   22.10
 -12   0   2  301.17   23.20
  11   0  -2 1272.87   46.20
  11   0  -2 1250.97   45.10
 -11   0   2 1185.68   44.70
  10   0  -2  212.28   16.50
  10   0  -2  231.88   18.20
 -10   0   2  199.48   16.90
   9   0  -2 2429.96   76.29
   9   0  -2 2500.25   76.99
  -9   0   2 2523.85   76.29
   8   0  -2  184.58   13.30
   8   0  -2  170.28   14.30
  -8   0   2  154.18   12.80
  -8   0   2  137.29   13.00
   7   0  -2 2051.89   63.09
   7   0  -2 2094.69   62.89
  -7   0   2 2030.90   62.49
  -7   0   2 2105.69   62.59
   6   0  -2 2051.49   60.89
  -6   0   2 2043.60   60.59
  -6   0   2 2018.20   60.69
   5   0  -2 1397.66   42.50
   5   0  -2 1381.46   42.50
  -5   0   2 1411.56   42.60
  -5   0   2 1388.96   42.30
   4   0  -2 3422.56   95.79
   4   0  -2 3359.16   95.89
  -4   0   2 3314.07   95.59
  -4   0   2 3494.55   97.19
   3   0  -2  227.68   10.80
  -3   0   2  234.28    9.60
  -3   0   2  234.08    9.80
   2   0  -2 4183.18  115.29
   1   0  -2  199.08    6.60
  -1   0   2  187.28    8.20
  -1   0   2  201.88    6.50
  -2   0  -2 2987.20   84.79
   2   0   2 3007.50   84.69
   2   0   2 3074.79   84.79
  -3   0  -2 6529.85  182.48
   3   0   2 6634.44  182.38
  -4   0  -2    6.50    4.50
  -4   0  -2   14.20    4.80
   4   0   2   20.70    6.80
   4   0   2    8.30    5.10
  -5   0  -2 4813.02  140.29
  -5   0  -2 4926.41  138.59
   5   0   2 4966.20  138.59
   5   0   2 4887.21  138.49
  -6   0  -2  576.34   22.60
  -6   0  -2  554.54   22.30
   6   0   2  602.64   22.80
   6   0   2  572.54   22.40
  -7   0  -2 1478.85   48.60
  -7   0  -2 1480.45   48.80
   7   0   2 1552.54   49.20
   7   0   2 1550.74   49.00
  -8   0  -2 1498.55   49.10
  -8   0  -2 1492.65   49.40
   8   0   2 1468.75   49.10
   8   0   2 1476.65   49.50
  -9   0  -2  220.18   17.20
  -9   0  -2  257.47   18.30
   9   0   2  235.68   16.80
   9   0   2  225.48   17.70
 -10   0  -2 1062.29   41.70
  10   0   2 1214.68   43.20
  10   0   2 1070.89   44.30
 -11   0  -2  134.09   16.00
  11   0   2  114.79   15.30
  11   0   2   95.29   17.60
  12  -1  -2  731.43   33.90
 -12   1   2  749.82   33.70
  11  -1  -2   17.50    8.80
  11  -1  -2   10.00    9.40
 -11   1   2   40.70    9.60
  10  -1  -2  590.34   27.60
  10  -1  -2  602.94   31.30
 -10   1   2  573.24   26.30
   9  -1  -2   66.29    9.70
   9  -1  -2   80.89   11.20
  -9   1   2   55.49    9.40
   8  -1  -2  966.00   33.60
   8  -1  -2  945.11   33.90
  -8   1   2  927.01   33.00
  -8   1   2  941.91   33.30
   7  -1  -2  164.28   12.50
   7  -1  -2  199.58   12.50
  -7   1   2  185.18   12.10
  -7   1   2  183.28   12.20
   6  -1  -2  638.64   22.80
   6  -1  -2  656.33   23.20
  -6   1   2  602.84   22.30
   5  -1  -2 1801.22   53.29
   5  -1  -2 1744.53   53.09
  -5   1   2 1837.62   52.99
  -5   1   2 1807.02   53.09
   4  -1  -2   12.20    4.40
  -4   1   2   12.10    4.20
  -4   1   2   17.00    4.40
   3  -1  -2 1396.96   41.70
  -3   1   2 1481.35   41.70
  -3   1   2 1460.25   41.60
   2  -1  -2 1558.64   44.30
   2  -1  -2 1595.24   44.40
  -2   1   2 1590.24   44.30
  -2   1   2 1568.34   44.30
   1  -1  -2 1250.57   34.70
   1  -1  -2 1276.87   34.80
   0  -1  -2  861.81   24.00
   0  -1  -2  872.01   24.00
   0   1   2  861.11   24.20
   0   1   2  848.32   23.90
  -1  -1  -2 1488.55   43.10
   1   1   2 1573.84   43.10
   1   1   2 1510.55   43.00
  -3  -1  -2  528.95   18.90
  -3  -1  -2  548.95   18.90
   3   1   2  548.95   18.80
   3   1   2  554.04   18.80
  -4  -1  -2 2977.10   87.69
   4   1   2 3116.49   87.79
   4   1   2 3099.19   87.79
  -5  -1  -2   19.30    5.50
  -5  -1  -2   13.20    5.30
   5   1   2   24.50    5.90
  -6  -1  -2  843.92   30.20
  -6  -1  -2  875.61   30.50
   6   1   2  859.41   30.20
   6   1   2  891.61   30.60
  -7  -1  -2   82.99    9.40
  -7  -1  -2   74.29    9.00
   7   1   2   87.79    9.60
   7   1   2   82.39    9.80
  -8  -1  -2  340.27   19.30
   8   1   2  352.76   19.10
   8   1   2  321.07   18.50
  -9  -1  -2  650.73   32.00
  -9  -1  -2  631.14   28.10
   9   1   2  645.54   28.20
   9   1   2  631.24   27.90
 -10  -1  -2   23.20   10.40
  10   1   2   13.40    9.00
  10   1   2   18.40   16.30
 -11  -1  -2  420.16   25.10
  11   1   2  370.06   24.00
  12  -2  -2    8.00   10.30
  11  -2  -2   15.70   10.10
  11  -2  -2   27.40    8.60
 -11   2   2   28.00   10.10
  10  -2  -2   67.09    9.90
  10  -2  -2   55.29   10.60
 -10   2   2   60.39   10.50
   9  -2  -2    0.30    6.10
   9  -2  -2   10.60    7.00
  -9   2   2   -2.50    6.60
   8  -2  -2   12.80    6.70
   8  -2  -2   13.50    7.30
  -8   2   2   10.70    6.40
  -8   2   2   13.80    6.50
   7  -2  -2   68.19    8.00
   7  -2  -2   70.99    8.20
  -7   2   2   57.19    8.30
  -7   2   2   76.69    8.10
   6  -2  -2  388.96   16.40
   6  -2  -2  392.76   16.40
  -6   2   2  376.36   15.90
  -6   2   2  370.66   15.70
   5  -2  -2  315.87   17.70
   5  -2  -2  273.27   12.80
  -5   2   2  273.27   12.20
  -5   2   2  272.87   12.30
   4  -2  -2   30.10    5.00
  -4   2   2   19.90    4.40
  -4   2   2   25.60    4.30
   3  -2  -2  141.99    7.50
  -3   2   2  140.09    7.40
  -3   2   2  136.49    7.10
   2  -2  -2   42.20    4.50
   2  -2  -2   37.60    4.50
  -2   2   2   42.90    4.60
  -2   2   2   45.10    4.50
   1  -2  -2  340.57   10.80
   1  -2  -2  356.96   10.60
  -1   2   2  368.36   10.30
   0  -2  -2   70.19    4.20
   0  -2  -2   71.29    4.10
   0   2   2   77.39    3.90
   0   2   2   86.39    4.50
  -1  -2  -2   68.69    5.60
   1   2   2   78.69    5.60
   1   2   2   76.29    5.60
  -2  -2  -2 2417.56   67.99
  -2  -2  -2 2380.76   67.99
   2   2   2 2401.16   67.89
  -3  -2  -2  180.58   11.30
  -3  -2  -2  208.88   12.10
   3   2   2  168.18    9.40
   3   2   2  171.38    9.60
  -4  -2  -2   38.00    6.10
  -4  -2  -2   34.50    8.00
  -5  -2  -2   59.69    7.70
  -5  -2  -2   39.10    6.20
   5   2   2   49.10    6.70
   5   2   2   52.49    7.00
  -6  -2  -2   34.60    6.20
  -6  -2  -2   67.79   12.20
   6   2   2   35.50    6.20
   6   2   2   72.59   12.30
  -7  -2  -2   19.20    7.80
  -7  -2  -2   20.60    7.30
   7   2   2   25.70    7.50
   7   2   2   42.80   11.80
  -8  -2  -2  136.19   13.80
   8   2   2  213.98   24.40
   8   2   2  140.49   13.80
  -9  -2  -2   82.99   18.30
  -9  -2  -2   53.39   10.80
   9   2   2   47.90   10.30
 -10  -2  -2   76.29   12.50
  10   2   2   64.09   11.70
  10   2   2   73.29   11.60
 -11  -2  -2   47.80   12.40
  11   2   2   27.60   11.10
  12  -3  -2  276.67   22.10
  11  -3  -2   20.20   10.00
  11  -3  -2   37.30    9.10
 -11   3   2   16.10    8.20
  10  -3  -2 1017.20   39.20
  10  -3  -2  977.80   37.30
 -10   3   2 1060.09   44.00
   9  -3  -2  106.39   12.30
   9  -3  -2  131.69   14.30
  -9   3   2  115.29   13.50
   8  -3  -2 1217.48   41.20
   8  -3  -2 1268.57   41.70
  -8   3   2 1217.28   40.80
   7  -3  -2 1110.19   36.80
   7  -3  -2 1106.19   36.60
  -7   3   2 1126.19   36.40
  -7   3   2 1082.49   36.00
   6  -3  -2 1239.18   38.70
   6  -3  -2 1201.18   38.40
  -6   3   2 1205.58   38.10
  -6   3   2 1207.88   38.00
  -5   3   2 3286.37   93.99
  -5   3   2 3338.87   94.09
   4  -3  -2 1320.07   39.90
   4  -3  -2 1328.97   39.80
  -4   3   2 1342.27   39.70
  -4   3   2 1351.96   39.70
   3  -3  -2 4038.00  113.39
   3  -3  -2 3958.60  113.39
  -3   3   2 4197.08  113.19
  -3   3   2 4115.79  113.39
   2  -3  -2   50.89    4.90
   2  -3  -2   55.09    5.20
  -2   3   2   42.30    4.70
  -2   3   2   53.09    4.80
   1  -3  -2 3055.99   85.39
   1  -3  -2 3034.70   85.39
  -1   3   2 3115.69   85.09
  -1   3   2 3138.59   85.09
   0  -3  -2  380.76   12.90
   0  -3  -2  403.96   12.70
   0   3   2  388.06   13.30
   0   3   2  405.06   12.50
  -1  -3  -2   20.90    3.80
  -1  -3  -2   19.40    3.10
   1   3   2   26.80    3.70
   1   3   2   27.80    4.00
  -2  -3  -2 4209.58  118.59
  -2  -3  -2 4366.06  118.79
   2   3   2 4223.58  118.59
   2   3   2 4225.88  118.49
  -3  -3  -2    5.30    4.20
   3   3   2    1.70    4.90
   3   3   2    0.60    4.20
  -4  -3  -2 2707.13   77.99
  -4  -3  -2 2705.93   77.99
   4   3   2 2643.94   77.79
   4   3   2 2709.53   77.89
  -5  -3  -2  123.29   10.60
  -5  -3  -2  171.58   13.20
   5   3   2  131.09   10.30
   5   3   2  135.39   10.30
  -6  -3  -2 1528.35   48.40
  -6  -3  -2 1521.55   48.20
   6   3   2 1485.25   47.90
   6   3   2 1551.04   48.30
  -7  -3  -2 1252.87   44.80
  -7  -3  -2 1223.78   41.70
   7   3   2 1236.18   41.60
   7   3   2 1215.78   41.20
  -8  -3  -2  342.67   19.00
  -8  -3  -2  335.77   19.80
   8   3   2  365.86   19.20
   8   3   2  332.17   19.10
  -9  -3  -2 1157.78   42.20
   9   3   2 1178.98   42.40
   9   3   2 1141.09   41.60
 -10  -3  -2   -1.40    9.10
  10   3   2    5.20    8.80
 -11  -3  -2  655.83   31.50
  11   3   2  623.04   30.90
  11  -4  -2  782.82   32.50
  11  -4  -2  834.52   34.90
 -11   4   2  790.12   32.60
  10  -4  -2    5.60    6.70
  10  -4  -2    5.50    8.30
 -10   4   2   -1.30    6.90
   9  -4  -2 1401.16   46.90
   9  -4  -2 1389.76   47.50
  -9   4   2 1413.46   46.50
   8  -4  -2  139.59   13.10
   8  -4  -2  151.48   12.50
  -8   4   2  171.58   12.80
   7  -4  -2 2623.04   79.09
   7  -4  -2 2666.43   79.49
  -7   4   2 2738.33   78.99
  -7   4   2 2674.73   78.79
   6  -4  -2 2665.53   78.99
  -6   4   2 2727.53   78.59
  -6   4   2 2705.53   78.39
   5  -4  -2  760.12   26.10
  -5   4   2  797.22   25.90
  -5   4   2  795.72   25.80
   4  -4  -2 6481.25  180.38
  -4   4   2 6491.45  179.98
  -4   4   2 6521.35  180.08
   3  -4  -2   44.40    5.10
   3  -4  -2   43.30    4.90
  -3   4   2   49.50    4.90
  -3   4   2   52.49    5.90
   2  -4  -2 6619.94  178.28
   2  -4  -2 6315.77  177.98
  -2   4   2 6446.96  177.58
   1  -4  -2  311.17   12.40
   1  -4  -2  338.77   12.00
  -1   4   2  341.67   11.30
  -1   4   2  331.47   11.70
   0  -4  -2 3310.37   94.09
   0  -4  -2 3430.66   93.99
   0   4   2 3387.86   94.49
   0   4   2 3370.26   93.59
  -1  -4  -2 1193.28   35.20
   1   4   2 1218.78   35.00
   1   4   2 1161.58   35.10
  -2  -4  -2  143.89    8.60
  -2  -4  -2  147.79    9.10
   2   4   2  163.78    8.80
  -3  -4  -2 6066.79  167.28
  -3  -4  -2 5893.31  167.18
   3   4   2 6101.99  167.18
   3   4   2 5924.21  166.98
  -4  -4  -2 2202.58   64.59
  -4  -4  -2 2176.18   64.49
   4   4   2 2203.98   64.39
   4   4   2 2148.69   64.19
  -5  -4  -2 2613.84   75.99
  -5  -4  -2 2495.75   75.59
   5   4   2 2607.54   75.69
   5   4   2 2538.75   75.49
  -6  -4  -2 1018.90   34.80
   6   4   2  967.60   34.10
   6   4   2 1010.60   34.40
  -7  -4  -2 1422.86   47.30
  -7  -4  -2 1362.06   46.60
   7   4   2 1446.76   46.90
   7   4   2 1438.66   46.80
  -8  -4  -2 1603.84   53.29
  -8  -4  -2 1676.53   53.89
   8   4   2 1543.85   55.59
   8   4   2 1603.34   53.09
  -9  -4  -2  317.27   20.40
  -9  -4  -2  280.77   19.20
   9   4   2  279.07   19.00
   9   4   2  310.67   19.50
 -10  -4  -2  918.81   38.20
  10   4   2  959.30   38.00
 -11  -4  -2   51.69   12.60
  11   4   2   42.40   12.20
  11  -5  -2   33.90   11.30
 -11   5   2   38.00    9.50
  10  -5  -2  348.77   20.80
 -10   5   2  311.87   18.80
   9  -5  -2   -4.30    7.20
  -9   5   2   -1.20    6.60
   8  -5  -2  492.55   21.90
  -8   5   2  447.76   20.40
   7  -5  -2  432.16   19.30
  -7   5   2  433.36   18.30
  -7   5   2  382.86   17.90
   6  -5  -2  432.26   18.20
  -6   5   2  416.56   17.90
  -6   5   2  430.26   17.30
   5  -5  -2 1077.79   34.90
   5  -5  -2 1105.09   34.70
  -5   5   2 1121.39   34.60
  -5   5   2 1091.99   34.40
   4  -5  -2   63.99    7.50
   4  -5  -2   64.99    7.40
  -4   5   2   63.39    6.00
  -4   5   2   62.59    6.90
   3  -5  -2  981.20   30.60
   3  -5  -2 1007.30   31.00
  -3   5   2  982.70   30.20
  -3   5   2 1017.80   30.20
   2  -5  -2   23.60    4.40
   2  -5  -2   28.50    5.00
  -2   5   2   22.00    4.00
   1  -5  -2 2157.18   64.09
   1  -5  -2 2234.58   63.79
  -1   5   2 2318.77   63.29
  -1   5   2 2242.98   63.69
   0  -5  -2  205.18    9.80
   0  -5  -2  201.18    9.40
   0   5   2  202.58    8.80
   0   5   2  190.48   10.60
  -1  -5  -2  433.56   16.00
   1   5   2  458.05   16.10
   1   5   2  440.06   15.40
  -2  -5  -2 1064.99   33.30
  -2  -5  -2 1059.19   33.30
   2   5   2 1072.39   33.00
   2   5   2 1090.39   32.90
  -3  -5  -2   29.50    5.30
  -3  -5  -2   27.60    5.40
   3   5   2   18.20    4.50
   3   5   2   18.90    5.30
  -4  -5  -2  615.14   23.00
  -4  -5  -2  644.04   23.40
   4   5   2  654.23   23.10
  -5  -5  -2  400.16   19.20
   5   5   2  327.77   16.10
   5   5   2  317.37   16.00
  -6  -5  -2 1259.67   44.90
  -6  -5  -2 1254.67   42.10
   6   5   2 1265.87   41.50
  -7  -5  -2  251.87   17.00
  -7  -5  -2  244.78   16.20
   7   5   2  251.97   15.90
   7   5   2  260.37   16.20
  -8  -5  -2  362.16   20.50
  -8  -5  -2  309.27   19.40
   8   5   2  329.37   18.90
   8   5   2  329.77   19.10
  -9  -5  -2  542.85   29.00
  -9  -5  -2  502.25   26.40
   9   5   2  577.24   26.50
 -10  -5  -2   -0.60    9.20
  10   5   2  -10.10    8.70
 -11  -5  -2  255.77   22.30
  11   5   2  289.97   22.20
  11  -6  -2   37.60   11.20
  10  -6  -2   31.20    9.70
  10  -6  -2   46.00    9.60
 -10   6   2   30.70    8.20
   9  -6  -2   44.30    8.30
   9  -6  -2   36.70    9.60
  -9   6   2   38.40    8.40
   8  -6  -2    6.80    6.40
   8  -6  -2   -5.50    7.10
  -8   6   2   12.90    6.70
   7  -6  -2   13.50    6.50
   7  -6  -2   20.30    7.40
  -7   6   2    9.40    6.00
   6  -6  -2   66.89    8.20
  -6   6   2   61.09    7.40
  -6   6   2   72.29    8.00
   5  -6  -2   28.80    5.30
   5  -6  -2   26.60    5.80
  -5   6   2   26.90    5.60
  -5   6   2   37.10    5.70
   4  -6  -2   16.50    5.20
   4  -6  -2   20.00    4.90
  -4   6   2   18.50    4.60
  -4   6   2   27.10    5.10
   3  -6  -2   42.10    5.50
   3  -6  -2   46.70    6.10
  -3   6   2   52.39    5.50
  -3   6   2   46.10    5.30
   2  -6  -2   71.39    8.00
   2  -6  -2   78.69    8.10
  -2   6   2   78.79    7.00
  -2   6   2   87.19    6.90
   1  -6  -2  408.06   16.00
   1  -6  -2  419.26   15.80
  -1   6   2  424.56   14.70
  -1   6   2  408.26   15.70
   0  -6  -2  318.67   14.70
   0  -6  -2  295.87   12.80
   0   6   2  294.77   14.10
   0   6   2  308.07   11.90
  -1  -6  -2  153.48    9.50
   1   6   2  160.18    8.80
   1   6   2  146.59    9.60
  -2  -6  -2   70.19    7.60
  -2  -6  -2   66.29    7.10
   2   6   2   62.99    6.50
   2   6   2   65.89    7.40
  -3  -6  -2  256.47   13.20
  -3  -6  -2  264.77   13.00
   3   6   2  282.97   14.90
   3   6   2  275.07   12.80
  -4  -6  -2   32.60    6.90
  -4  -6  -2   31.80    6.10
   4   6   2   37.20    6.20
   4   6   2   33.20    6.30
  -5  -6  -2   22.80    6.90
  -5  -6  -2   20.20    6.60
   5   6   2   33.30    6.60
   5   6   2   22.10    6.30
   6   6   2   80.29   10.10
   6   6   2   56.79    8.60
  -7  -6  -2   38.40    8.90
  -7  -6  -2   29.40    8.90
   7   6   2   40.70    8.60
   7   6   2   27.60    8.40
  -8  -6  -2   30.60    9.50
  -8  -6  -2   13.30    7.80
   8   6   2   28.50    8.20
  -9  -6  -2   55.09   14.30
  -9  -6  -2   52.39   10.40
   9   6   2   46.20   10.40
 -10  -6  -2   48.80   11.90
  10   6   2   39.50   11.00
  11  -7  -2   54.99   12.20
  10  -7  -2  836.82   34.00
  10  -7  -2  914.41   35.80
 -10   7   2  870.71   33.40
   9  -7  -2   37.90    8.10
   9  -7  -2   32.10   10.20
  -9   7   2   28.60    8.10
   8  -7  -2 1169.08   40.70
   8  -7  -2 1119.29   39.40
  -8   7   2 1149.48   38.80
   7  -7  -2  637.64   25.60
  -7   7   2  616.84   23.90
   6  -7  -2 1012.20   34.00
   6  -7  -2  933.01   35.20
  -6   7   2  928.81   33.50
  -6   7   2 1061.89   33.00
   5  -7  -2 1635.34   51.39
   5  -7  -2 1528.55   49.10
  -5   7   2 1606.04   48.10
  -5   7   2 1582.74   48.40
   4  -7  -2  426.06   16.80
   4  -7  -2  417.76   17.40
  -4   7   2  366.86   15.70
  -4   7   2  404.66   15.80
   3  -7  -2 4557.84  126.79
   3  -7  -2 4360.56  126.19
  -3   7   2 4414.56  125.39
  -3   7   2 4553.44  125.49
   2  -7  -2  595.94   21.80
   2  -7  -2  598.64   21.80
  -2   7   2  605.54   20.80
  -2   7   2  621.14   20.40
   1  -7  -2 2717.43   78.09
   1  -7  -2 2605.44   76.09
  -1   7   2 2643.04   74.89
  -1   7   2 2550.04   75.79
   0  -7  -2  437.26   19.00
   0   7   2  395.66   15.10
   0   7   2  421.86   17.30
   1   7   2  753.12   26.00
   1   7   2  775.62   25.00
  -2  -7  -2 2589.74   75.19
  -2  -7  -2 2572.14   75.09
   2   7   2 2567.74   74.59
   2   7   2 2586.44   75.19
  -3  -7  -2    5.20    5.40
  -3  -7  -2   18.30    5.50
   3   7   2   10.40    5.90
   3   7   2    7.00    5.10
  -4  -7  -2 2280.17   68.89
  -4  -7  -2 2265.17   68.69
   4   7   2 2302.27   68.59
   4   7   2 2313.67   68.29
  -5  -7  -2  527.45   21.40
  -5  -7  -2  456.05   21.30
   5   7   2  501.25   21.10
   5   7   2  487.15   20.60
  -6  -7  -2 2336.17   71.59
   6   7   2 2318.97   70.89
   6   7   2 2304.77   71.09
  -7  -7  -2  698.43   28.90
  -7  -7  -2  688.63   28.30
   7   7   2  710.63   28.20
   7   7   2  648.04   27.80
  -8  -7  -2  316.67   23.50
  -8  -7  -2  237.78   17.90
   8   7   2  232.78   17.30
  -9  -7  -2  621.14   31.80
  -9  -7  -2  615.24   29.60
 -10  -7  -2   31.30   11.20
  10   7   2   34.90   10.90
  10  -8  -2   -6.10    9.00
  10  -8  -2    4.70    5.70
 -10   8   2    2.60    7.60
   9  -8  -2 1593.34   53.49
   9  -8  -2 1598.94   52.29
  -9   8   2 1478.05   50.59
   8  -8  -2  256.47   18.00
   8  -8  -2  277.47   16.30
  -8   8   2  268.87   16.00
   7  -8  -2 1502.45   49.40
  -7   8   2 1482.25   47.50
   6  -8  -2 1374.66   43.60
   6  -8  -2 1309.47   43.70
  -6   8   2 1315.77   42.30
   5  -8  -2  622.44   24.10
  -5   8   2  629.24   22.50
  -5   8   2  599.54   22.70
   4  -8  -2 2666.13   78.99
   4  -8  -2 2759.32   79.79
  -4   8   2 2686.23   77.89
  -4   8   2 2654.73   77.99
   3  -8  -2   72.19    8.40
   3  -8  -2   72.39    8.10
  -3   8   2   72.79    7.50
   2  -8  -2 3627.04  106.89
   2  -8  -2 3668.33  106.99
  -2   8   2 3798.52  105.49
  -2   8   2 3820.72  106.09
   1  -8  -2  211.88   12.50
   1  -8  -2  212.28   12.10
  -1   8   2  225.18   10.70
  -1   8   2  224.98   12.50
   0  -8  -2 1631.84   50.39
   0  -8  -2 1671.93   50.49
   0   8   2 1692.03   51.29
   0   8   2 1672.33   49.50
  -1  -8  -2 2573.44   76.39
   1   8   2 2632.94   75.69
   1   8   2 2653.23   77.19
  -2  -8  -2  564.94   21.30
  -2  -8  -2  539.05   20.80
   2   8   2  544.15   21.00
   2   8   2  536.95   20.10
  -3  -8  -2 3041.00   86.79
  -3  -8  -2 2927.81   86.39
   3   8   2 2937.11   86.29
   3   8   2 2892.91   85.69
  -4  -8  -2  110.99   11.90
  -4  -8  -2   87.79   10.60
   4   8   2   84.39    9.00
  -5  -8  -2 3026.10   90.59
  -5  -8  -2 3084.59   90.99
   5   8   2 3081.59   90.59
   5   8   2 2984.30   89.89
  -6  -8  -2  320.47   18.90
  -6  -8  -2  291.57   20.20
   6   8   2  300.17   17.10
   6   8   2  306.87   17.70
  -7  -8  -2  776.42   31.50
   7   8   2  733.53   30.40
  -8  -8  -2 1060.29   39.70
  -8  -8  -2 1027.60   39.00
   8   8   2  979.10   38.40
  -9  -8  -2  122.99   13.20
  -9  -8  -2  136.19   15.20
   9   8   2  103.39   13.10
 -10  -8  -2  896.61   40.00
  10   8   2  962.90   38.80
   9  -9  -2    4.70    6.40
   9  -9  -2    8.70    8.40
  -9   9   2   12.70    7.50
   8  -9  -2  266.77   18.70
   8  -9  -2  287.67   19.10
  -8   9   2  273.27   16.50
   7  -9  -2  169.48   17.70
  -7   9   2  129.39   12.30
   6  -9  -2  113.39   11.30
   6  -9  -2   88.59   10.50
  -6   9   2   88.89    9.30
   5  -9  -2  395.96   19.60
  -5   9   2  403.56   17.30
   4  -9  -2  207.58   13.50
   4  -9  -2  206.68   14.10
  -4   9   2  191.68   11.70
  -4   9   2  186.58   11.80
   3  -9  -2  383.76   18.40
   3  -9  -2  399.26   18.80
  -3   9   2  400.36   16.20
   2  -9  -2   10.50    6.20
   2  -9  -2   -1.00    5.40
  -2   9   2    4.80    5.10
  -2   9   2    9.60    4.50
   1  -9  -2  325.37   15.60
   1  -9  -2  295.97   16.90
  -1   9   2  305.67   15.20
  -1   9   2  317.37   13.80
   0  -9  -2  155.78   11.30
   0  -9  -2  164.58   10.90
   0   9   2  153.48   11.90
   0   9   2  151.68    9.70
  -1  -9  -2  278.97   14.60
   1   9   2  286.57   13.30
   1   9   2  275.97   15.10
  -2  -9  -2  401.06   18.50
  -2  -9  -2  429.26   18.50
   2   9   2  476.75   24.00
   2   9   2  443.56   19.00
  -3  -9  -2   11.90    6.30
  -3  -9  -2   15.90    6.90
   3   9   2   22.40    5.80
   3   9   2   20.30    6.80
  -4  -9  -2  341.97   18.10
  -4  -9  -2  330.67   17.50
   4   9   2  347.97   16.90
   4   9   2  341.57   17.40
  -5  -9  -2   38.20    8.50
  -5  -9  -2   15.60    8.00
   5   9   2   33.50    8.10
  -6  -9  -2  259.97   17.40
  -6  -9  -2  299.67   18.90
   6   9   2  279.87   17.70
  -7  -9  -2  333.17   21.20
  -7  -9  -2  328.17   19.80
   7   9   2  355.16   22.40
  -8  -9  -2   84.09   13.20
  -8  -9  -2   57.59   10.20
   8   9   2   60.69   11.40
  -9  -9  -2  199.48   20.00
  -9  -9  -2  204.98   18.70
   9   9   2  193.28   18.10
   9 -10  -2  267.27   20.40
  -9  10   2  252.97   17.10
   8 -10  -2    5.40    8.70
  -8  10   2    0.30    6.30
   7 -10  -2  105.69   13.30
  -7  10   2   81.49    9.60
   6 -10  -2   96.09   11.40
  -6  10   2   86.39    9.10
   5 -10  -2   70.09   10.40
  -5  10   2   67.19    8.20
   4 -10  -2   45.40    9.10
   4 -10  -2   46.40    8.40
  -4  10   2   49.10    7.40
   3 -10  -2   46.50    8.00
   3 -10  -2   48.80    8.90
   2 -10  -2  382.86   18.40
   2 -10  -2  409.76   19.10
  -2  10   2  360.86   16.00
  -2  10   2  380.96   17.30
   1 -10  -2  148.79   12.60
   1 -10  -2  131.59   12.80
  -1  10   2  148.59   11.80
  -1  10   2  134.59    9.90
   0 -10  -2  246.68   14.80
   0 -10  -2  223.58   13.20
   0  10   2  263.87   12.90
   0  10   2  292.47   15.40
  -1 -10  -2  242.38   14.50
   1  10   2  252.17   13.30
   1  10   2  286.37   16.00
  -2 -10  -2  490.45   21.10
  -2 -10  -2  495.95   20.80
   2  10   2  462.75   19.40
   2  10   2  470.15   21.00
  -3 -10  -2  690.03   26.70
  -3 -10  -2  722.33   27.60
   3  10   2  668.73   26.80
   3  10   2  713.93   27.10
  -4 -10  -2   42.80    8.20
  -4 -10  -2   47.50    9.20
   4  10   2   45.00    8.80
  -5 -10  -2  326.67   18.90
  -5 -10  -2  272.47   17.60
   5  10   2  313.57   18.00
  -6 -10  -2   10.50    8.60
  -6 -10  -2    5.80    6.70
   6  10   2   10.10    7.60
  -7 -10  -2  135.69   14.60
  -7 -10  -2  118.49   13.80
   7  10   2  109.99   16.60
  -8 -10  -2   97.79   13.70
  -8 -10  -2   61.89   11.50
   8  10   2   96.39   12.80
  -9 -10  -2    3.30    8.10
  -9 -10  -2   17.00    9.90
   9  10   2   24.60   10.00
   9 -11  -2   16.30   10.50
   8 -11  -2 1106.49   41.40
  -8  11   2  961.70   40.00
   7 -11  -2  196.48   16.50
   7 -11  -2  176.58   17.20
  -7  11   2  166.38   13.50
   6 -11  -2  579.64   25.50
   6 -11  -2  588.34   27.20
  -6  11   2  571.94   23.30
   5 -11  -2 1055.29   44.20
   5 -11  -2  910.31   43.20
  -5  11   2  951.40   33.30
   4 -11  -2  157.68   15.50
   4 -11  -2  168.48   14.00
  -4  11   2  164.18   12.20
   3 -11  -2 1546.25   51.29
   3 -11  -2 1544.55   52.09
  -3  11   2 1647.34   49.80
   2 -11  -2  369.06   19.50
  -2  11   2  360.46   17.30
   1 -11  -2 1680.73   52.69
   1 -11  -2 1644.94   52.89
  -1  11   2 1649.73   52.29
   0 -11  -2 1489.45   49.40
   0  11   2 1582.54   49.70
  -1 -11  -2  975.00   34.20
  -1 -11  -2  910.01   35.90
   1  11   2  986.90   34.70
  -2 -11  -2 1837.82   57.09
  -2 -11  -2 1711.93   56.39
   2  11   2 1820.82   57.29
  -3 -11  -2  112.59   12.10
  -3 -11  -2  108.79   13.00
   3  11   2  111.79   12.50
  -4 -11  -2 1659.33   55.59
  -4 -11  -2 1706.93   56.39
   4  11   2 1813.22   66.79
  -5 -11  -2  110.29   12.30
  -5 -11  -2  100.79   11.80
   5  11   2  118.99   13.70
  -6 -11  -2 1020.50   38.60
  -6 -11  -2 1052.29   39.80
   6  11   2 1022.00   38.80
  -7 -11  -2  538.75   26.40
  -7 -11  -2  537.55   27.20
   7  11   2  566.54   27.00
  -8 -11  -2  221.28   17.80
  -8 -11  -2  200.98   19.60
   8  11   2  215.58   18.90
   8 -12  -2   85.39   14.00
   7 -12  -2  547.75   26.10
   7 -12  -2  595.44   28.70
  -7  12   2  581.74   24.20
   6 -12  -2  452.05   25.10
   6 -12  -2  419.16   24.20
  -6  12   2  446.26   22.60
   5 -12  -2  180.68   17.60
   5 -12  -2  157.48   18.90
  -5  12   2  178.58   13.40
   4 -12  -2 1068.79   40.70
   4 -12  -2 1089.59   40.20
  -4  12   2 1146.89   37.50
   3 -12  -2   13.70    9.00
   3 -12  -2    8.80    8.20
  -3  12   2   10.70    6.40
   2 -12  -2 1482.05   50.49
   2 -12  -2 1413.96   48.50
  -2  12   2 1433.16   46.70
   1 -12  -2 1067.59   37.50
   1 -12  -2 1031.70   36.20
  -1  12   2 1001.60   35.70
   0 -12  -2  398.56   20.20
   0  12   2  394.96   19.80
  -1 -12  -2 1882.91   59.49
  -1 -12  -2 1821.62   58.69
   1  12   2 1884.91   59.49
  -2 -12  -2  323.17   18.90
  -2 -12  -2  340.87   18.30
   2  12   2  359.66   19.80
  -3 -12  -2 1984.60   60.59
  -3 -12  -2 1746.53   58.79
   3  12   2 1809.02   59.59
  -4 -12  -2   -1.90    6.40
  -4 -12  -2    2.10    7.70
   4  12   2   -1.50    7.60
  -5 -12  -2 1211.48   44.70
  -5 -12  -2 1325.87   46.90
   5  12   2 1280.87   45.40
  -6 -12  -2   79.79   10.60
  -6 -12  -2  103.79   14.60
   6  12   2   65.19   11.80
  -7 -12  -2  240.08   18.70
  -7 -12  -2  273.47   21.30
   7  12   2  270.27   19.60
  -8 -12  -2  435.26   26.40
   8  12   2  446.06   26.10
   7 -13  -2    2.90   10.00
   7 -13  -2   -4.90    4.70
   6 -13  -2    1.50    9.00
   6 -13  -2    8.50   12.20
  -6  13   2    9.40    6.60
   5 -13  -2   46.20   15.00
   5 -13  -2   16.10   10.60
  -5  13   2   40.00    7.90
   4 -13  -2    7.00    9.30
   4 -13  -2    9.60    9.30
   3 -13  -2  162.48   16.20
  -3  13   2  161.98   13.00
   2 -13  -2   27.40    9.40
   2 -13  -2   35.60    8.00
  -2  13   2   26.90    7.70
   1 -13  -2  263.87   19.00
   1 -13  -2  276.57   18.80
  -1  13   2  266.07   16.40
   0  13   2   69.39    9.50
  -1 -13  -2   12.80    6.70
   1  13   2   16.60    8.00
  -2 -13  -2  239.98   16.10
  -2 -13  -2  252.27   17.80
   2  13   2  250.97   17.90
  -3 -13  -2   30.60    8.50
  -3 -13  -2   32.20    9.70
   3  13   2   37.20    9.00
  -4 -13  -2  181.98   15.30
  -4 -13  -2  211.18   18.20
   4  13   2  190.18   16.50
  -5 -13  -2    0.00    9.20
  -5 -13  -2   -1.30    6.80
   5  13   2   -8.50    9.40
  -6 -13  -2  200.78   17.30
  -6 -13  -2  241.68   19.80
   6  13   2  228.28   18.40
  -7 -13  -2    8.40    9.60
   7  13   2   34.50   11.30
   6 -14  -2  276.17   21.80
   5 -14  -2  160.38   19.10
  -5  14   2  190.78   14.10
   4 -14  -2  437.36   25.50
  -4  14   2  440.16   20.30
   3 -14  -2   28.20   10.90
   3 -14  -2   15.50    8.20
   2 -14  -2  233.98   15.80
   2 -14  -2  240.78   19.00
  -2  14   2  253.57   15.70
   1 -14  -2   16.40    9.20
  -1  14   2   -0.90    6.30
   0 -14  -2   82.29   11.60
   0  14   2   95.59   11.70
  -1 -14  -2  278.47   18.90
  -1 -14  -2  270.07   16.80
   1  14   2  277.77   17.60
  -2 -14  -2   -7.00    8.00
  -2 -14  -2   11.70    7.40
   2  14   2    5.70    8.20
  -3 -14  -2  231.38   16.10
  -3 -14  -2  209.28   18.40
   3  14   2  236.38   18.50
  -4 -14  -2   29.10    8.40
  -4 -14  -2    6.30    9.70
   4  14   2   25.80    9.10
  -5 -14  -2  153.18   18.20
   5  14   2  132.39   15.30
  -6 -14  -2  138.29   15.30
   4 -15  -2  218.08   20.40
  -4  15   2  181.78   15.80
   3 -15  -2 1302.27   50.49
   3 -15  -2 1558.74   52.79
   2 -15  -2    9.70    6.00
   2 -15  -2  -14.00    9.30
  -2  15   2   -3.30    6.90
   1 -15  -2 1025.10   39.30
  -1  15   2  966.50   39.10
   0 -15  -2  215.88   15.10
   0 -15  -2  229.28   18.30
   0  15   2  207.88   15.80
  -1 -15  -2  264.47   17.40
  -1 -15  -2  287.27   20.30
   1  15   2  329.67   19.20
  -2 -15  -2  670.03   28.70
  -2 -15  -2  689.33   31.20
   2  15   2  689.93   29.70
  -3 -15  -2    0.80    6.30
  -3 -15  -2   11.10   10.00
   3  15   2    7.20    8.50
  -4 -15  -2  760.72   34.20
   4  15   2  738.93   41.30
  -5 -15  -2  351.76   24.30
   3 -16  -2   54.29   12.90
   2 -16  -2  695.23   32.60
   1 -16  -2   80.69   13.60
  -1 -16  -2  292.27   21.20
  -2 -16  -2   46.80   11.90
  -3 -16  -2  336.27   23.10
   3  16  -3  304.97   23.00
  -3 -16   3  312.87   23.70
   2  16  -3   93.89   15.30
  -2 -16   3   88.59   13.40
  -2 -16   3   90.69   14.80
   1  16  -3   98.79   13.80
  -1 -16   3  128.89   14.80
  -1 -16   3  103.79   13.70
   0  16  -3  206.98   19.20
   0 -16   3  228.28   21.10
   0 -16   3  145.59   16.10
  -1  16  -3   21.60   10.50
   1 -16   3   25.00   11.90
   2 -16   3  374.36   25.70
   3 -16   3   11.10   11.00
   5  15  -3    1.10   10.50
  -5 -15   3    5.70    8.80
  -5 -15   3  -15.50   11.30
   4  15  -3   91.09   13.80
  -4 -15   3   64.39   13.40
  -4 -15   3   60.69   10.70
   3  15  -3   -7.50    8.80
  -3 -15   3    4.30   10.20
  -3 -15   3   -0.60    8.30
   2  15  -3   40.80   19.60
  -2 -15   3   39.50   10.70
  -2 -15   3   38.60   11.90
   1  15  -3   88.99   14.20
  -1 -15   3   84.39   12.60
  -1 -15   3   96.29   13.30
   0  15  -3   93.69   12.80
   0 -15   3   76.59   12.60
   0 -15   3   73.19   11.90
  -1  15  -3   31.60   10.00
   1 -15   3   31.50   11.40
   1 -15   3   22.00    8.60
  -2  15  -3   45.90   11.10
   2 -15   3   36.80    9.40
   2 -15   3   52.49   12.70
  -3  15  -3    0.00    8.40
   3 -15   3  -11.60    6.70
   3 -15   3    7.90   10.50
   4 -15   3  -15.10   10.20
   4 -15   3  -37.10   12.20
   6  14  -3   50.19   11.90
  -6 -14   3   57.79   11.80
  -6 -14   3   78.09   13.60
   5  14  -3  753.82   35.60
   4  14  -3   24.80   11.60
  -4 -14   3   37.20   10.30
  -4 -14   3   18.10    9.70
   3  14  -3 1034.70   41.20
  -3 -14   3  989.50   40.30
  -3 -14   3 1002.70   39.60
  -2 -14   3  280.57   20.60
  -2 -14   3  282.17   19.50
   1  14  -3  843.72   35.80
  -1 -14   3  895.71   36.50
  -1 -14   3  858.01   35.20
   0  14  -3  522.85   27.10
   0 -14   3  496.55   25.50
   0 -14   3  531.15   27.10
  -1  14  -3   28.60    9.90
   1 -14   3   39.20   10.10
  -2  14  -3  798.12   34.60
   2 -14   3  820.82   35.70
   2 -14   3  784.52   33.90
  -3  14  -3   78.39   12.90
   3 -14   3   68.69   11.60
   3 -14   3   74.89   13.60
   4 -14   3  596.84   29.40
   4 -14   3  600.34   31.10
  -5  14  -3  272.57   21.30
   5 -14   3  213.28   19.10
   5 -14   3  258.47   23.10
   6 -14   3  331.37   26.40
   7  13  -3  298.97   22.40
  -7 -13   3  221.88   21.60
   6  13  -3 1125.79   49.20
  -6 -13   3 1110.29   43.90
  -6 -13   3 1116.69   44.20
   5  13  -3  100.09   14.20
  -5 -13   3  118.49   15.00
  -5 -13   3   88.39   12.80
   4  13  -3 1046.10   42.40
  -4 -13   3 1087.49   41.90
  -4 -13   3 1122.59   42.10
   3  13  -3  102.49   14.30
  -3 -13   3  153.08   15.70
  -3 -13   3  114.99   14.40
   2  13  -3 2165.28   72.99
  -2 -13   3 1897.31   64.89
  -2 -13   3 1904.11   64.89
   1  13  -3  939.61   37.50
  -1 -13   3  986.90   37.40
  -1 -13   3  929.01   36.90
   0  13  -3  101.69   12.70
   0 -13   3  103.49   12.30
   0 -13   3  106.39   14.30
  -1  13  -3 1965.90   65.09
   1 -13   3 1965.30   65.19
   1 -13   3 1967.60   65.09
  -2  13  -3   17.40    9.30
   2 -13   3    2.00    7.40
   2 -13   3   -1.00    9.40
  -3  13  -3 1620.54   58.29
   3 -13   3 1673.63   58.39
   3 -13   3 1788.12   59.39
   4 -13   3  188.58   20.00
   4 -13   3  183.68   17.50
  -5  13  -3  704.83   33.40
   5 -13   3  764.32   35.00
   5 -13   3  795.62   34.30
  -6  13  -3  532.95   28.30
   6 -13   3  520.45   28.00
   6 -13   3  566.14   30.70
   7 -13   3   68.69   15.00
   8  12  -3  100.89   14.90
  -8 -12   3   90.09   14.10
   7  12  -3  179.98   19.90
  -7 -12   3  163.78   19.40
  -7 -12   3  239.88   20.90
  -6 -12   3   90.19   13.60
   5  12  -3  239.08   19.80
  -5 -12   3  238.78   19.30
  -5 -12   3  237.08   18.70
   4  12  -3   16.60    9.50
  -4 -12   3   19.20    9.10
  -4 -12   3   30.00    9.80
   3  12  -3  214.68   18.30
  -3 -12   3  240.88   18.10
  -3 -12   3  189.88   16.80
   2  12  -3   61.29   13.90
  -2 -12   3   49.10   10.30
  -2 -12   3   69.99   11.30
   1  12  -3   15.80    8.60
  -1 -12   3   29.50   11.60
  -1 -12   3    9.10    8.50
   0  12  -3  381.76   22.20
   0 -12   3  405.76   24.40
   0 -12   3  416.66   22.60
  -1  12  -3   65.79   11.00
   1 -12   3   86.39   14.10
   1 -12   3   78.49   12.10
  -2  12  -3  589.64   28.20
   2 -12   3  641.24   28.50
   2 -12   3  623.04   28.80
  -3  12  -3   22.30    9.40
   3 -12   3   35.50   10.60
   3 -12   3   12.70    9.50
   4 -12   3  439.36   25.20
  -5  12  -3   54.69   11.90
   5 -12   3  101.09   13.30
   5 -12   3   71.39   13.10
  -6  12  -3  136.99   15.80
   6 -12   3  108.19   13.80
   6 -12   3  126.09   16.30
  -7  12  -3   64.09   13.20
   7 -12   3   70.79   12.70
   7 -12   3   62.09   13.60
   9  11  -3   68.99   13.00
  -9 -11   3   98.59   15.60
   8  11  -3   85.19   13.70
  -8 -11   3  106.49   14.30
   7  11  -3   25.20   11.00
  -7 -11   3   50.79   10.10
  -7 -11   3   64.29   11.60
  -6 -11   3  339.87   21.80
   5  11  -3   21.80    8.70
   5  11  -3   18.00    8.10
  -5 -11   3   20.60    9.20
  -5 -11   3   17.20   12.10
   4  11  -3  401.86   20.90
   4  11  -3  406.26   22.50
  -4 -11   3  421.16   22.20
   3  11  -3   49.10   10.80
   3  11  -3   43.80    8.50
  -3 -11   3   27.80    9.30
  -3 -11   3   32.00    8.70
   2  11  -3  445.26   26.80
   2  11  -3  457.25   21.30
  -2 -11   3  481.45   23.10
  -2 -11   3  452.35   22.80
   1  11  -3    5.00    6.90
   1  11  -3   -1.20    8.30
  -1 -11   3   12.50    6.90
  -1 -11   3   10.60    8.20
   0  11  -3  164.88   13.90
   0  11  -3  195.18   16.50
   0 -11   3  166.28   15.70
   0 -11   3  161.88   15.90
  -1  11  -3  438.86   20.90
  -1  11  -3  443.56   22.90
   1 -11   3  434.56   22.50
   1 -11   3  441.96   22.40
  -2  11  -3   13.40    9.30
  -2  11  -3   13.60    7.40
   2 -11   3    2.30    7.80
   2 -11   3    3.40    8.30
  -3  11  -3  117.99   13.60
   3 -11   3  135.29   15.40
   3 -11   3  125.99   13.40
   4 -11   3  160.78   17.80
   4 -11   3  155.28   16.30
  -5  11  -3   88.99   12.80
   5 -11   3   67.49   11.00
   5 -11   3   82.79   12.70
  -6  11  -3  201.88   19.20
   6 -11   3  159.48   24.70
   6 -11   3  178.88   17.10
  -7  11  -3    9.90    9.70
   7 -11   3   -8.90    9.30
   7 -11   3   -6.10    7.80
  -8  11  -3  275.17   21.80
   8 -11   3  319.77   25.20
   8 -11   3  240.48   19.40
   9  10  -3  310.17   23.50
  -9 -10   3  321.87   22.70
   8  10  -3  485.65   26.50
  -8 -10   3  490.65   26.20
   7  10  -3 1539.55   52.69
   7  10  -3 1446.66   53.89
  -7 -10   3 1490.35   51.99
  -7 -10   3 1493.95   52.29
   6  10  -3  125.09   14.50
  -6 -10   3  188.58   21.20
  -6 -10   3  189.78   18.80
   5  10  -3 2120.39   67.49
   5  10  -3 1994.20   66.09
  -5 -10   3 2079.29   67.19
  -5 -10   3 2170.18   67.29
   4  10  -3   17.00   10.80
   4  10  -3   15.90   10.00
  -4 -10   3   12.10    7.20
  -4 -10   3   20.80   13.80
   3  10  -3 2644.64   83.79
   3  10  -3 2732.13   82.69
  -3 -10   3 2847.52   83.79
  -3 -10   3 2749.23   83.99
   2  10  -3  509.25   21.90
  -2 -10   3  472.55   22.40
  -2 -10   3  488.15   23.10
   1  10  -3 1517.95   50.29
   1  10  -3 1454.75   47.90
  -1 -10   3 1449.55   49.40
  -1 -10   3 1515.55   49.10
   0  10  -3 1603.34   53.09
   0  10  -3 1603.84   50.99
   0 -10   3 1562.34   52.09
   0 -10   3 1623.34   52.99
  -1  10  -3  102.59   11.90
  -1  10  -3   67.59   10.40
   1 -10   3  116.59   11.90
   1 -10   3   80.89   11.20
  -2  10  -3 1070.79   36.90
  -2  10  -3  932.41   38.00
   2 -10   3 1149.19   38.70
   2 -10   3 1039.20   38.40
  -3  10  -3   56.89    9.10
  -3  10  -3   49.60   10.60
   3 -10   3   60.49   10.40
   3 -10   3   54.39   10.30
   4 -10   3  946.01   36.10
   4 -10   3  900.21   35.60
  -5  10  -3  829.02   32.70
   5 -10   3  688.23   40.50
   5 -10   3  796.12   32.90
  -6  10  -3  314.77   20.90
   6 -10   3  330.77   20.10
   6 -10   3  270.77   21.10
  -7  10  -3 1363.46   50.49
   7 -10   3 1427.86   50.49
   7 -10   3 1466.25   55.79
  -8  10  -3   32.50   10.60
   8 -10   3   27.60    9.70
   8 -10   3   42.40   12.30
  -9  10  -3  854.41   50.89
   9 -10   3  968.30   41.10
  10   9  -3   61.79   13.30
 -10  -9   3   73.39   13.50
   9   9  -3  562.04   28.10
  -9  -9   3  480.25   27.00
   8   9  -3  976.20   37.60
   8   9  -3  920.71   36.30
  -8  -9   3  909.51   36.80
  -8  -9   3  877.51   37.30
   7   9  -3  427.46   23.40
   7   9  -3  426.16   22.00
  -7  -9   3  433.46   25.30
  -7  -9   3  402.46   22.60
   6   9  -3 1976.20   64.09
   6   9  -3 2060.29   69.39
  -6  -9   3 2036.40   64.99
   5   9  -3  108.79   11.80
   5   9  -3   97.19   11.70
  -5  -9   3   99.49   11.90
  -5  -9   3   93.69   11.60
   4   9  -3 3250.67   95.89
   4   9  -3 3097.19   94.69
  -4  -9   3 3102.89   95.49
  -4  -9   3 3342.37   99.79
   3   9  -3  149.29   12.50
   3   9  -3  152.08   13.90
  -3  -9   3  136.69   13.30
   2   9  -3 2849.91   85.59
  -2  -9   3 2928.51   89.19
   1   9  -3 1074.69   37.00
   1   9  -3 1137.99   39.40
  -1  -9   3 1103.79   38.60
   0   9  -3  810.52   31.10
   0   9  -3  799.22   29.00
   0  -9   3  822.72   30.70
  -1   9  -3 1279.17   41.30
  -1   9  -3 1196.28   42.80
   1  -9   3 1276.47   42.80
  -2   9  -3   97.89   10.00
  -2   9  -3   77.59   10.30
   2  -9   3   85.49   11.40
   2  -9   3   94.39   10.70
  -3   9  -3 1316.77   47.20
  -3   9  -3 1347.97   47.60
   3  -9   3 1482.65   47.80
   3  -9   3 1450.45   47.30
  -4   9  -3  266.47   16.70
   4  -9   3  293.47   18.50
   4  -9   3  254.07   17.40
  -5   9  -3  728.73   30.50
   5  -9   3  747.33   30.50
   5  -9   3  759.52   30.50
  -6   9  -3 1143.59   41.80
   6  -9   3 1116.59   41.30
   6  -9   3 1170.78   42.30
  -7   9  -3  156.98   16.90
   7  -9   3  166.88   17.40
   7  -9   3  105.39   11.50
  -8   9  -3 1428.66   50.39
   8  -9   3 1407.66   51.09
   8  -9   3 1352.46   49.70
  -9   9  -3    2.30    9.80
   9  -9   3   16.50   11.60
   9  -9   3    9.00    7.50
  10   8  -3   35.50   11.10
 -10  -8   3   49.00   11.20
   9   8  -3   59.69   11.70
   9   8  -3   60.49   10.20
  -9  -8   3   72.69   11.30
   8   8  -3   30.30   10.30
   8   8  -3   29.80   13.60
  -8  -8   3    4.00    8.10
  -8  -8   3   19.20    8.50
   7   8  -3  293.37   19.30
   7   8  -3  293.77   18.40
  -7  -8   3  295.67   19.00
  -7  -8   3  309.47   19.00
   6   8  -3   14.10    7.40
   6   8  -3   20.30    8.40
  -6  -8   3   37.40    8.70
  -6  -8   3   15.60    8.50
   5   8  -3  449.06   21.10
   5   8  -3  477.65   22.30
  -5  -8   3  468.25   21.80
  -5  -8   3  509.35   22.40
   4   8  -3   35.20    7.70
   4   8  -3   37.10    7.90
  -4  -8   3   51.99    9.30
  -4  -8   3   61.59   11.10
   3   8  -3  857.41   30.50
   3   8  -3  835.12   31.20
  -3  -8   3  872.31   31.40
  -3  -8   3  893.21   31.30
   2   8  -3    1.60    5.00
  -2  -8   3   22.70    7.80
  -2  -8   3    5.30    5.20
   1   8  -3  564.44   23.60
   1   8  -3  548.25   21.20
  -1  -8   3  488.45   22.20
  -1  -8   3  510.35   21.60
   0   8  -3    2.80    6.70
   0   8  -3   12.10    5.90
   0  -8   3    6.50    6.10
   0  -8   3   -2.50    8.20
  -1   8  -3   69.19    8.60
  -1   8  -3   85.49   10.50
   1  -8   3   88.99    9.10
   1  -8   3   61.39    8.90
  -2   8  -3   37.80    8.90
   2  -8   3   33.90    7.90
  -3   8  -3   37.60    7.40
  -3   8  -3   30.10    7.90
   3  -8   3   30.40    8.30
   3  -8   3   35.30    7.80
  -4   8  -3  241.08   16.00
  -4   8  -3  239.48   15.00
   4  -8   3  213.98   15.40
   4  -8   3  217.28   15.80
  -5   8  -3  375.86   19.80
  -5   8  -3  407.06   20.80
   5  -8   3  390.76   20.30
   5  -8   3  408.16   21.10
  -6   8  -3  122.59   12.90
   6  -8   3  121.59   13.00
   6  -8   3  129.79   14.00
  -7   8  -3  251.17   18.80
   7  -8   3  261.67   17.80
   7  -8   3  326.57   20.70
  -8   8  -3   21.00    9.60
   8  -8   3   13.30    8.00
   8  -8   3   14.80    9.20
  -9   8  -3  153.38   18.60
   9  -8   3  136.89   15.40
   9  -8   3  137.19   17.10
 -10   8  -3    9.50   10.00
  10  -8   3   -2.00   10.50
  11   7  -3  410.16   26.20
 -11  -7   3  361.96   24.40
  10   7  -3    4.60    9.70
  10   7  -3    1.20    8.60
 -10  -7   3   -3.80    8.80
   9   7  -3  452.55   31.90
   9   7  -3  485.75   25.80
  -9  -7   3  501.05   25.50
   8   7  -3  133.59   15.60
   8   7  -3  144.49   14.40
  -8  -7   3  142.39   15.00
  -8  -7   3  152.38   15.60
   7   7  -3  632.64   26.90
  -7  -7   3  667.63   27.30
  -7  -7   3  645.44   27.30
   6   7  -3  180.38   15.00
   6   7  -3  196.48   14.40
  -6  -7   3  214.78   15.10
  -6  -7   3  214.48   15.10
   5   7  -3   19.90    6.50
   5   7  -3   17.90    7.40
  -5  -7   3   19.70    7.30
  -5  -7   3   16.60    6.50
   4   7  -3  255.37   15.00
   4   7  -3  265.57   14.60
  -4  -7   3  249.78   14.70
  -4  -7   3  254.07   14.90
   3   7  -3   70.69    8.60
   3   7  -3   71.59    9.40
  -3  -7   3  105.79   11.90
  -3  -7   3   70.09    9.50
   2   7  -3  478.55   20.70
   2   7  -3  460.15   19.30
  -2  -7   3  504.85   20.70
  -2  -7   3  511.55   20.10
   1   7  -3  261.67   13.60
   1   7  -3  251.27   15.50
  -1  -7   3  253.47   13.80
   0   7  -3  432.76   19.60
   0   7  -3  408.56   17.50
   0  -7   3  410.06   19.00
   0  -7   3  391.26   17.80
  -1   7  -3 1471.75   49.40
  -1   7  -3 1589.24   48.30
   1  -7   3 1607.94   48.80
  -2   7  -3    4.00    5.70
  -2   7  -3    2.50    5.40
   2  -7   3    4.80    6.20
   2  -7   3    4.30    5.60
  -3   7  -3 1926.41   58.89
  -3   7  -3 1847.52   57.69
   3  -7   3 1867.51   58.29
   3  -7   3 1911.91   58.29
  -4   7  -3   14.40    7.30
  -4   7  -3   13.50    5.90
   4  -7   3   19.40    6.90
   4  -7   3   15.10    5.60
  -5   7  -3  976.90   35.00
  -5   7  -3 1009.90   35.90
   5  -7   3  985.10   35.50
   5  -7   3 1024.50   36.00
  -6   7  -3  137.99   13.20
  -6   7  -3  130.79   14.50
   6  -7   3  129.99   13.70
   6  -7   3  107.69   11.80
  -7   7  -3  456.75   22.90
   7  -7   3  453.45   22.30
   7  -7   3  413.66   23.20
  -8   7  -3  299.27   20.30
   8  -7   3  304.87   19.10
   8  -7   3  282.07   20.50
  -9   7  -3    9.40    8.90
   9  -7   3    8.10   12.40
   9  -7   3   -0.50    8.30
 -10   7  -3  190.88   19.00
  10  -7   3  143.19   17.00
  10  -7   3  208.58   20.10
  11   6  -3   -0.90   10.10
  11   6  -3  -10.90    8.30
 -11  -6   3    0.20    9.70
  10   6  -3 1627.14   57.79
  10   6  -3 1593.74   56.19
 -10  -6   3 1622.64   64.69
   9   6  -3  135.19   14.80
   9   6  -3  132.59   15.60
  -9  -6   3  118.19   13.60
   8   6  -3 1182.48   41.30
  -8  -6   3 1124.59   40.90
  -8  -6   3 1130.79   40.70
   7   6  -3 1232.08   43.00
  -7  -6   3 1253.17   42.60
  -7  -6   3 1263.07   43.00
   6   6  -3  628.94   25.40
   6   6  -3  666.53   26.40
  -6  -6   3  643.44   25.80
   5   6  -3 2641.04   77.39
   5   6  -3 2552.44   76.79
  -5  -6   3 2549.04   76.89
  -5  -6   3 2575.14   76.99
   4   6  -3   91.09   10.50
  -4  -6   3   94.69    9.40
  -4  -6   3  118.79   13.20
   3   6  -3 2347.86   70.19
   3   6  -3 2408.26   70.79
  -3  -6   3 2385.56   70.49
   2   6  -3 2976.30   85.89
  -2  -6   3 3047.90   86.79
  -2  -6   3 2882.31   86.19
   1   6  -3 2321.97   67.49
   1   6  -3 2245.78   65.79
  -1  -6   3 2126.59   66.49
  -1  -6   3 2239.78   65.99
   0   6  -3 4501.15  136.89
   0   6  -3 4438.76  135.49
   0  -6   3 5508.05  138.39
  -1   6  -3  542.75   22.00
  -1   6  -3  532.45   20.40
   1  -6   3  520.35   20.60
  -2   6  -3 4371.86  128.69
  -2   6  -3 4653.03  130.19
   2  -6   3 4476.65  129.69
   2  -6   3 4699.13  129.49
  -3   6  -3   29.20    7.00
  -3   6  -3   18.90    6.10
   3  -6   3   18.80    7.80
   3  -6   3   20.10    6.20
  -4   6  -3 2968.10   87.49
  -4   6  -3 3059.19   88.09
   4  -6   3 2912.11   87.59
  -5   6  -3 1653.03   52.79
  -5   6  -3 1734.63   53.39
   5  -6   3 1646.54   52.89
   5  -6   3 1656.73   52.99
  -6   6  -3  629.44   26.40
  -6   6  -3  612.14   30.10
   6  -6   3  665.33   26.90
   6  -6   3  648.44   26.40
  -7   6  -3 1409.96   49.60
  -7   6  -3 1579.44   53.89
   7  -6   3 1489.75   49.99
   7  -6   3 1520.45   50.69
  -8   6  -3  281.87   19.20
   8  -6   3  287.97   19.60
   8  -6   3  301.87   18.80
  -9   6  -3  824.32   33.30
   9  -6   3  739.93   32.00
   9  -6   3  768.32   33.60
 -10   6  -3   71.89   11.60
  10  -6   3   61.29   10.60
  10  -6   3   48.00   12.30
  11   5  -3  958.10   39.60
  11   5  -3 1053.29   41.80
 -11  -5   3 1021.50   40.40
  10   5  -3   49.10   10.80
  10   5  -3   60.89   10.20
 -10  -5   3   72.59   11.40
   9   5  -3 1025.10   37.90
   9   5  -3 1067.29   38.60
  -9  -5   3  955.00   37.70
   8   5  -3  308.07   18.20
   8   5  -3  266.57   17.30
  -8  -5   3  284.87   17.10
  -8  -5   3  273.97   17.60
   7   5  -3  386.16   19.70
   7   5  -3  397.26   19.40
  -7  -5   3  407.06   19.60
  -7  -5   3  396.86   19.30
   6   5  -3 1183.98   39.90
   6   5  -3 1198.48   41.00
  -6  -5   3 1162.58   39.00
  -6  -5   3 1170.48   39.60
   5   5  -3    6.30    5.70
   5   5  -3   11.80    5.70
  -5  -5   3    8.70    5.50
  -5  -5   3    1.80    5.20
   4   5  -3 2076.99   62.59
   4   5  -3 2118.49   62.99
  -4  -5   3 2146.99   62.89
  -4  -5   3 2069.09   62.69
   3   5  -3 1081.29   35.40
   3   5  -3 1140.39   35.90
  -3  -5   3 1118.19   35.60
   2   5  -3 2602.44   76.99
  -2  -5   3 2701.13   76.79
  -2  -5   3 2643.34   77.19
   0   5  -3  278.87   15.20
   0   5  -3  329.97   15.60
   0  -5   3  282.67   13.70
   0  -5   3  286.37   15.10
  -1   5  -3 5177.58  147.69
  -1   5  -3 5256.67  146.79
   1  -5   3 5260.17  147.79
  -2   5  -3   78.49    9.00
  -2   5  -3   69.29    7.90
   2  -5   3   96.79    9.70
   2  -5   3  110.59   10.50
  -3   5  -3 1292.37   40.30
   3  -5   3 1262.27   40.20
  -4   5  -3 1234.58   39.80
  -4   5  -3 1263.87   40.20
   4  -5   3 1227.38   39.80
   4  -5   3 1221.08   39.90
  -5   5  -3 1618.64   49.30
  -5   5  -3 1590.04   49.50
   5  -5   3 1469.65   50.69
   5  -5   3 1528.95   49.10
  -6   5  -3  657.13   26.10
   6  -5   3  650.73   26.30
   6  -5   3  657.73   26.10
  -7   5  -3  176.48   15.00
  -7   5  -3  200.68   15.20
   7  -5   3  195.48   14.90
   7  -5   3  173.58   15.20
  -8   5  -3 1347.27   46.90
   8  -5   3 1330.37   46.70
   8  -5   3 1369.46   47.30
  -9   5  -3    1.30    8.30
   9  -5   3   -4.10    7.90
   9  -5   3    9.80    9.30
 -10   5  -3  298.17   21.10
  10  -5   3  276.37   25.70
  10  -5   3  235.48   18.80
  11  -5   3  120.19   15.00
  11   4  -3   -5.10    9.90
  11   4  -3   16.30    8.40
 -11  -4   3   -3.90    8.50
  10   4  -3   81.09   12.60
  10   4  -3   82.59   11.80
 -10  -4   3   80.59   11.90
   9   4  -3    0.80    7.60
   9   4  -3    6.80    7.50
  -9  -4   3   11.40    7.50
   8   4  -3  148.79   13.50
   8   4  -3  120.49   13.50
  -8  -4   3  123.49   13.00
  -8  -4   3  158.38   14.00
   7   4  -3   18.90    6.60
  -7  -4   3   21.60    6.60
  -7  -4   3   21.10    7.20
   6   4  -3   50.39    7.90
   6   4  -3   54.89    7.60
  -6  -4   3   61.69    8.30
  -6  -4   3   74.89    8.70
   5   4  -3    0.90    4.60
   5   4  -3    3.50    5.20
  -5  -4   3    8.00    5.10
  -5  -4   3    9.40    5.50
   4   4  -3   21.20    7.30
   4   4  -3    6.50    5.00
  -4  -4   3    8.90    4.90
  -4  -4   3    8.50    4.50
   3   4  -3  183.78   11.00
   3   4  -3  181.88   10.60
  -3  -4   3  198.38   11.00
  -3  -4   3  191.68   10.70
   2   4  -3   30.40    7.10
   2   4  -3   36.20    5.90
  -2  -4   3   34.70    5.80
  -2  -4   3   47.50    9.60
   1   4  -3   55.59    6.40
   1   4  -3   69.69    8.00
  -1  -4   3   42.60    5.50
  -1  -4   3   52.59    6.60
   0   4  -3  282.07   12.80
   0  -4   3  290.57   13.00
   0  -4   3  290.47   14.60
  -1   4  -3   48.80    7.60
  -1   4  -3   37.50    6.70
   1  -4   3   42.10    6.80
   1  -4   3   27.50    5.60
  -2   4  -3  313.57   14.00
  -2   4  -3  317.87   14.60
   2  -4   3  295.67   13.80
  -3   4  -3    6.40    5.10
  -3   4  -3   -0.80    4.80
   3  -4   3    4.00    4.90
   3  -4   3    4.30    4.90
  -4   4  -3 2528.35   73.59
   4  -4   3 2490.55   73.49
   4  -4   3 2472.05   73.49
  -5   4  -3   34.60    6.90
  -5   4  -3   21.80    6.40
   5  -4   3   31.10    6.70
   5  -4   3   16.20    5.70
  -6   4  -3  102.29   11.60
  -6   4  -3  103.59   10.40
   6  -4   3  121.49   12.20
   6  -4   3  137.49   14.80
  -7   4  -3   14.70    7.30
  -7   4  -3   38.10    8.90
   7  -4   3   27.30    7.70
   7  -4   3   25.40    7.70
  -8   4  -3    9.40    8.20
  -8   4  -3   18.70    8.00
   8  -4   3   13.60    8.40
   8  -4   3    9.00    7.70
  -9   4  -3   20.10    9.50
   9  -4   3   17.80    9.50
   9  -4   3   36.70    9.40
 -10   4  -3    2.60    8.30
  10  -4   3  -18.60    9.20
  10  -4   3    4.70    9.20
  11  -4   3   -9.10   11.90
  11  -4   3   41.40   12.00
  12   3  -3   -6.60    9.30
 -12  -3   3    3.60    8.50
  11   3  -3  339.77   21.00
  11   3  -3  356.76   23.20
 -11  -3   3  342.47   21.90
  10   3  -3  191.68   15.70
  10   3  -3  175.98   17.30
 -10  -3   3  160.88   16.20
   9   3  -3  275.17   17.60
   9   3  -3  274.37   18.50
  -9  -3   3  299.67   18.20
   8   3  -3  287.57   17.50
  -8  -3   3  290.47   16.80
  -8  -3   3  314.77   17.20
   7   3  -3  526.45   22.00
   7   3  -3  539.35   22.30
  -7  -3   3  531.35   21.70
  -7  -3   3  517.35   21.90
   6   3  -3 1318.77   44.70
   6   3  -3 1258.57   40.70
  -6  -3   3 1236.18   40.30
  -6  -3   3 1251.47   40.40
   5   3  -3    1.20    5.00
   5   3  -3   -1.20    4.70
  -5  -3   3    4.20    4.90
  -5  -3   3    7.10    5.10
   4   3  -3 2306.07   67.19
   4   3  -3 2215.78   66.89
  -4  -3   3 2340.57   66.99
  -4  -3   3 2343.17   67.09
   3   3  -3  404.06   15.70
   3   3  -3  411.16   16.00
  -3  -3   3  419.46   15.70
  -3  -3   3  416.86   15.80
   2   3  -3 4214.98  118.49
  -2  -3   3 4251.47  118.49
   1   3  -3  384.86   14.60
   1   3  -3  383.86   15.40
  -1  -3   3  376.66   15.20
  -1  -3   3  389.76   14.40
   0   3  -3  448.76   17.50
   0   3  -3  445.06   16.20
   0  -3   3  436.56   17.60
  -1   3  -3  959.60   32.60
   1  -3   3 1140.29   34.20
  -2   3  -3  316.97   13.30
  -2   3  -3  303.07   13.40
   2  -3   3  293.97   13.00
  -3   3  -3  588.14   21.40
  -3   3  -3  603.44   21.40
   3  -3   3  585.74   21.20
   3  -3   3  628.34   21.50
  -4   3  -3 2364.66   72.29
  -4   3  -3 2371.56   70.19
   4  -3   3 2414.56   70.29
   4  -3   3 2393.76   70.29
  -5   3  -3  856.01   32.50
  -5   3  -3  876.31   30.10
   5  -3   3  871.01   30.20
   5  -3   3  869.51   30.10
  -6   3  -3  904.51   31.90
  -6   3  -3  903.11   31.90
   6  -3   3  916.11   32.10
   6  -3   3  887.11   31.80
  -7   3  -3   80.49    9.50
  -7   3  -3   62.79    9.00
   7  -3   3   64.59    9.40
   7  -3   3  104.19   11.60
  -8   3  -3 1130.79   40.60
  -8   3  -3 1206.48   41.50
   8  -3   3 1130.99   40.90
  -9   3  -3   56.99   10.50
   9  -3   3   38.50    9.00
   9  -3   3   45.80   13.60
 -10   3  -3  488.25   26.30
  10  -3   3  472.25   26.10
  10  -3   3  477.25   27.50
 -11   3  -3  144.59   15.70
  11  -3   3  161.78   18.90
  12   2  -3  529.95   29.10
 -12  -2   3  574.54   28.10
  11   2  -3   -6.00    6.70
  11   2  -3    2.80    9.50
 -11  -2   3   -2.90   13.70
  10   2  -3 1073.99   40.30
  10   2  -3 1115.49   41.50
 -10  -2   3 1143.19   40.70
   9   2  -3  343.07   21.10
   9   2  -3  326.37   19.20
  -9  -2   3  347.27   19.00
   8   2  -3 1635.14   53.09
   8   2  -3 1699.83   53.19
  -8  -2   3 1637.64   52.59
  -8  -2   3 1639.74   52.59
   7   2  -3 2124.99   63.89
   7   2  -3 2081.49   63.99
  -7  -2   3 2087.89   63.39
  -7  -2   3 2087.79   63.59
   6   2  -3  816.22   28.30
  -6  -2   3  819.62   27.90
  -6  -2   3  820.62   28.10
   5   2  -3 7176.88  199.68
   5   2  -3 7049.19  199.48
  -5  -2   3 7220.28  199.38
  -5  -2   3 7200.88  199.38
   4   2  -3   65.79    7.70
   4   2  -3   68.79    7.80
  -4  -2   3   70.09    8.00
  -4  -2   3   72.59    7.30
   3   2  -3 6810.62  188.78
   3   2  -3 6885.41  188.88
  -3  -2   3 6768.22  188.58
   2   2  -3 1374.76   39.80
   2   2  -3 1332.87   39.70
  -2  -2   3 1334.27   39.60
  -2  -2   3 1375.76   39.70
   1   2  -3 4551.04  129.89
   1   2  -3 4568.64  130.19
  -1  -2   3 4842.52  129.99
  -1  -2   3 4791.32  130.29
   0   2  -3 4385.96  120.19
   0   2  -3 4275.77  120.79
   0  -2   3 4400.36  120.29
   0  -2   3 4247.88  120.99
  -1   2  -3 3002.50   86.09
   1  -2   3 3079.59   86.39
   1  -2   3 3113.49   86.19
  -2   2  -3 7709.33  212.08
   2  -2   3 7643.33  212.08
  -3   2  -3  578.64   20.10
  -3   2  -3  543.45   19.70
   3  -2   3  556.44   19.90
   3  -2   3  542.95   19.70
  -4   2  -3 3799.02  109.79
  -4   2  -3 3764.12  107.69
  -5   2  -3 1787.92   54.39
  -5   2  -3 1776.32   54.49
   5  -2   3 1787.52   54.59
  -6   2  -3  545.55   22.50
  -6   2  -3  551.14   22.20
   6  -2   3  542.45   22.30
  -7   2  -3 2393.96   72.29
   7  -2   3 2316.57   71.89
  -8   2  -3   47.30    9.40
  -8   2  -3   19.10    8.40
   8  -2   3   35.90    9.20
   8  -2   3   26.40    8.10
  -9   2  -3 2144.39   68.49
   9  -2   3 2189.38   68.89
   9  -2   3 2063.59   67.99
 -10   2  -3  119.39   13.80
  10  -2   3  112.89   14.70
 -11   2  -3  935.21   38.00
  11  -2   3  830.32   48.20
  12   1  -3   11.60    9.70
 -12  -1   3   30.50   10.50
  11   1  -3 1146.39   42.20
  11   1  -3 1060.89   40.80
 -11  -1   3 1072.59   40.90
  10   1  -3  217.58   16.10
  10   1  -3  199.78   17.50
 -10  -1   3  213.28   17.00
   9   1  -3  718.53   28.40
   9   1  -3  678.43   28.70
  -9  -1   3  711.73   28.20
   8   1  -3  619.94   24.60
   8   1  -3  589.64   24.70
  -8  -1   3  603.64   24.20
  -8  -1   3  588.14   23.90
   7   1  -3  536.75   22.00
   7   1  -3  545.25   21.80
  -7  -1   3  561.94   21.50
  -7  -1   3  526.35   21.40
   6   1  -3 2267.77   66.49
   6   1  -3 2207.68   66.19
  -6  -1   3 2225.58   65.99
  -6  -1   3 2239.68   65.89
   5   1  -3    4.50    4.60
   5   1  -3    1.80    4.30
  -5  -1   3   12.20    4.70
   4   1  -3 3276.87   93.09
   4   1  -3 3363.76   93.29
  -4  -1   3 3204.58   92.79
  -4  -1   3 3320.77   92.99
   3   1  -3  149.09    8.40
  -3  -1   3  145.89    8.20
  -3  -1   3  158.08    8.00
   2   1  -3 2046.70   57.79
  -2  -1   3 2016.50   57.59
  -2  -1   3 2072.09   57.79
   1   1  -3 2049.20   56.69
  -1  -1   3 1969.90   56.29
  -1  -1   3 2003.00   56.39
   0   1  -3  405.36   14.30
   0  -1   3  413.06   13.60
   0  -1   3  415.66   14.90
  -1   1  -3  797.92   24.40
  -1   1  -3  783.72   24.20
   1  -1   3  794.72   24.30
  -2   1  -3  334.57   13.30
   2  -1   3  367.86   13.50
  -3   1  -3 2073.99   60.89
  -3   1  -3 2112.89   60.99
   3  -1   3 2099.99   60.89
  -4   1  -3  332.07   14.50
  -4   1  -3  331.17   14.80
   4  -1   3  327.47   14.70
   4  -1   3  320.87   14.50
  -5   1  -3  880.11   32.60
  -5   1  -3  926.91   31.10
   5  -1   3  929.61   30.90
  -6   1  -3  754.92   27.80
   6  -1   3  745.33   27.40
  -7   1  -3  346.77   17.70
  -7   1  -3  327.47   17.90
   7  -1   3  325.47   17.60
   7  -1   3  332.47   17.80
  -8   1  -3 1147.89   40.70
  -8   1  -3 1199.58   41.30
   8  -1   3 1141.69   40.70
   8  -1   3 1167.58   41.10
  -9   1  -3    7.10    9.00
   9  -1   3   14.10    8.50
   9  -1   3   -1.40    8.60
 -10   1  -3  843.22   35.40
  10  -1   3  881.61   35.90
  10  -1   3  860.61   34.90
 -11   1  -3   93.69   13.60
  11  -1   3   83.49   14.00
  12   0  -3   -8.50    9.50
 -12   0   3    3.90    9.10
  11   0  -3   -2.50    8.70
  11   0  -3   -4.10    7.20
 -11   0   3   -4.50    7.90
  10   0  -3   -6.60    7.20
  10   0  -3    4.70    8.40
 -10   0   3   -2.30    7.40
   9   0  -3   -2.50    5.90
   9   0  -3    0.10    7.30
  -9   0   3    0.30    6.60
   8   0  -3   -3.60    5.70
   8   0  -3   10.10    7.30
  -8   0   3   -1.30    6.00
  -8   0   3   -3.70    5.60
   7   0  -3   -2.50    5.30
   7   0  -3   -3.40    5.20
  -7   0   3   -8.40    4.70
  -7   0   3   -5.40    5.70
   6   0  -3    4.10    4.90
   6   0  -3    4.60    4.70
  -6   0   3   -2.10    4.20
  -6   0   3   -0.90    4.50
   5   0  -3   -3.10    4.10
   5   0  -3   13.40    4.40
  -5   0   3    4.40    4.40
  -5   0   3   12.60    4.70
   4   0  -3    3.50    4.20
  -4   0   3    0.90    3.70
  -4   0   3   -0.10    3.90
   3   0  -3    9.10    3.10
   3   0  -3    1.00    3.40
  -3   0   3    5.20    3.30
  -3   0   3    7.70    3.50
   2   0  -3    2.50    2.90
   2   0  -3    9.60    3.20
  -2   0   3    3.80    2.90
  -2   0   3    4.90    2.70
   1   0  -3    0.30    2.60
   1   0  -3    1.40    2.60
  -1   0   3    3.60    2.20
  -1   0   3    3.10    2.20
   0   0  -3   -1.30    2.80
   0   0   3    2.30    2.40
   0   0   3   -3.10    3.10
  -1   0  -3    1.10    3.40
   1   0   3   -0.10    3.10
   1   0   3    3.10    3.30
  -2   0  -3    7.80    5.40
  -2   0  -3   -0.60    4.00
   2   0   3    1.70    3.80
   2   0   3   -0.70    3.70
  -3   0  -3    4.60    4.40
   3   0   3    9.60    4.50
   3   0   3   -0.30    4.10
  -4   0  -3   12.90    5.00
  -4   0  -3   -2.10    5.10
   4   0   3    4.70    5.10
   4   0   3   12.00    8.40
  -5   0  -3   -1.10    4.80
  -5   0  -3    3.90    4.80
   5   0   3   -5.90    4.90
   5   0   3  -11.60    7.20
  -6   0  -3    2.90    5.60
  -6   0  -3   -3.50    5.60
   6   0   3   -7.30    5.50
   6   0   3   -5.40    4.60
  -7   0  -3   12.40    8.90
  -7   0  -3   -0.90    6.70
   7   0   3    5.90    7.20
   7   0   3    8.50    7.00
  -8   0  -3    1.00   12.40
  -8   0  -3    4.10    7.10
   8   0   3    2.90    6.90
   8   0   3   -2.20    6.40
  -9   0  -3  -14.00    6.70
  -9   0  -3   -5.40    7.40
   9   0   3    9.10   10.60
   9   0   3    2.20    8.20
 -10   0  -3    3.90    9.10
  10   0   3    3.70    7.60
  10   0   3   -1.40    8.30
 -11   0  -3   21.40    9.80
  11   0   3   -4.80    9.60
  12  -1  -3   20.80   10.60
 -12   1   3   28.80   12.10
  11  -1  -3 1091.89   42.40
  11  -1  -3 1157.38   42.80
 -11   1   3 1099.29   41.00
  10  -1  -3  177.48   16.80
  10  -1  -3  190.98   14.80
 -10   1   3  212.38   16.10
   9  -1  -3  689.63   28.50
   9  -1  -3  709.53   29.40
  -9   1   3  811.32   34.50
   8  -1  -3  648.64   25.20
   8  -1  -3  595.34   24.20
  -8   1   3  619.54   24.10
  -8   1   3  572.44   23.40
   7  -1  -3  545.85   21.50
   7  -1  -3  526.45   20.90
  -7   1   3  497.05   21.10
  -7   1   3  557.94   20.90
   6  -1  -3 2224.98   66.39
   6  -1  -3 2268.57   66.29
  -6   1   3 2239.78   65.79
  -6   1   3 2258.57   65.89
   5  -1  -3    7.10    4.50
  -5   1   3   13.80    4.50
  -5   1   3    3.50    4.10
   4  -1  -3 3248.18   92.19
   4  -1  -3 3353.76   92.29
  -4   1   3 3266.77   91.89
  -4   1   3 3243.48   91.99
   3  -1  -3  148.89    7.30
   3  -1  -3  143.39    7.30
  -3   1   3  151.28    7.20
  -3   1   3  153.08    7.00
   2  -1  -3 2052.49   57.59
   2  -1  -3 2071.79   57.59
  -2   1   3 2101.19   57.39
  -2   1   3 2070.09   57.39
   0  -1  -3  407.06   12.30
   0   1   3  406.66   12.30
   0   1   3  417.56   12.10
  -1  -1  -3  670.53   22.40
  -1  -1  -3  803.82   23.00
   1   1   3  765.62   22.60
   1   1   3  799.62   22.80
  -2  -1  -3  341.47   12.80
  -2  -1  -3  325.87   12.60
   2   1   3  329.47   12.40
   2   1   3  334.87   12.70
  -3  -1  -3 2135.29   61.89
   3   1   3 2140.49   61.69
   3   1   3 2123.99   61.59
   4   1   3  341.27   14.60
   4   1   3  331.57   14.60
  -5  -1  -3  894.01   30.00
  -5  -1  -3  884.41   30.00
   5   1   3  873.51   29.80
  -6  -1  -3  805.32   28.30
  -6  -1  -3  725.83   27.40
   6   1   3  751.42   27.60
  -7  -1  -3  319.47   17.40
   7   1   3  314.07   17.30
   7   1   3  321.47   17.60
  -8  -1  -3 1158.28   40.90
  -8  -1  -3 1187.08   41.30
   8   1   3 1136.49   40.70
  -9  -1  -3    6.30    7.90
  -9  -1  -3    5.60    8.50
   9   1   3    3.50    7.40
   9   1   3    2.90    8.10
 -10  -1  -3  879.91   36.30
  10   1   3  886.91   36.50
 -11  -1  -3   88.99   14.30
  11   1   3   77.49   13.80
  12  -2  -3  554.44   29.10
  11  -2  -3    7.90    7.20
  11  -2  -3    9.60    9.60
 -11   2   3   10.60    8.60
  10  -2  -3 1216.48   46.50
  10  -2  -3 1094.89   39.90
 -10   2   3 1069.89   39.70
   9  -2  -3  380.76   19.90
   9  -2  -3  340.87   18.40
  -9   2   3  359.26   18.70
   8  -2  -3 1577.94   51.99
   8  -2  -3 1667.93   52.79
  -8   2   3 1618.84   51.69
  -8   2   3 1756.12   55.99
   7  -2  -3 2106.39   63.59
   7  -2  -3 2168.88   63.99
  -7   2   3 2023.40   63.09
  -7   2   3 2172.38   63.39
   6  -2  -3  849.91   28.10
  -6   2   3  828.82   27.40
  -6   2   3  812.72   27.20
   5  -2  -3 7020.90  195.68
   5  -2  -3 6996.70  197.38
  -5   2   3 7040.90  195.28
  -5   2   3 7146.29  195.48
   4  -2  -3   66.19    6.40
   4  -2  -3   55.89    6.40
  -4   2   3   76.79    6.10
  -4   2   3   60.59    6.30
   3  -2  -3 6881.01  190.98
   3  -2  -3 7068.69  191.18
  -3   2   3 6880.01  190.78
  -3   2   3 6970.90  190.88
   2  -2  -3 1366.86   38.30
   2  -2  -3 1347.57   38.20
  -2   2   3 1388.16   37.90
  -2   2   3 1356.76   37.90
   0  -2  -3 4447.46  121.69
   0  -2  -3 4439.66  121.69
   0   2   3 4465.15  121.49
   0   2   3 4404.96  121.49
  -1  -2  -3 3047.60   85.79
   1   2   3 3143.89   85.69
   1   2   3 3065.79   85.69
  -2  -2  -3 7931.61  217.88
   2   2   3 7946.21  217.78
   2   2   3 7843.72  217.68
  -3  -2  -3  539.25   19.50
  -3  -2  -3  553.74   19.40
   3   2   3  537.65   19.10
   3   2   3  600.64   23.80
  -4  -2  -3 3919.11  108.89
  -4  -2  -3 3653.43  108.59
   4   2   3 3869.21  108.59
   4   2   3 3855.91  108.59
  -5  -2  -3 1803.52   54.79
  -5  -2  -3 1809.02   54.79
   5   2   3 1774.82   54.39
   6   2   3  533.95   21.70
   6   2   3  532.65   21.80
  -7  -2  -3 2360.36   73.79
  -7  -2  -3 2479.65   74.69
   7   2   3 2441.76   73.89
   7   2   3 2402.16   73.59
  -8  -2  -3   39.30    9.60
  -8  -2  -3   34.10    8.20
   8   2   3   37.50    8.80
   8   2   3   32.40    8.40
  -9  -2  -3 2170.28   69.19
  -9  -2  -3 2065.09   68.49
   9   2   3 2119.89   68.69
   9   2   3 2218.88   69.19
 -10  -2  -3   93.19   13.10
  10   2   3  138.29   15.60
 -11  -2  -3  922.11   39.70
  11   2   3  956.00   39.80
  12  -3  -3   15.50   10.80
  11  -3  -3  352.16   22.30
  11  -3  -3  366.96   20.20
 -11   3   3  352.16   20.50
  10  -3  -3  185.68   16.30
  10  -3  -3  156.28   14.20
 -10   3   3  168.38   15.10
   9  -3  -3  294.67   16.70
   9  -3  -3  298.77   18.10
  -9   3   3  298.87   17.20
   8  -3  -3  298.17   16.00
   8  -3  -3  294.77   16.40
  -8   3   3  295.17   15.60
   7  -3  -3  531.65   21.10
   7  -3  -3  541.05   22.90
  -7   3   3  518.45   20.40
  -7   3   3  511.45   20.00
   6  -3  -3 1273.67   40.10
  -6   3   3 1302.67   39.60
  -6   3   3 1265.77   39.40
   5  -3  -3   10.40    4.60
  -5   3   3    6.90    3.90
  -5   3   3   10.00    4.10
   4  -3  -3 2267.67   65.19
   4  -3  -3 2255.37   65.29
  -4   3   3 2346.47   64.99
  -4   3   3 2275.67   64.89
   3  -3  -3  422.66   14.10
   3  -3  -3  418.16   14.10
  -3   3   3  419.16   13.70
  -3   3   3  421.06   13.60
   2  -3  -3 4186.68  116.59
  -2   3   3 4258.47  116.09
  -2   3   3 4260.57  116.19
   1  -3  -3  390.66   11.90
   1  -3  -3  382.36   12.10
   0  -3  -3  464.55   14.20
   0  -3  -3  439.56   14.70
   0   3   3  461.15   13.80
   0   3   3  460.55   14.30
  -1  -3  -3  879.71   27.20
  -1  -3  -3  914.61   27.30
   1   3   3  954.00   27.20
   1   3   3  926.41   27.20
  -2  -3  -3  303.57   12.30
   2   3   3  309.97   12.00
  -3  -3  -3  619.04   21.20
  -3  -3  -3  602.84   21.00
   3   3   3  595.44   20.80
   3   3   3  632.24   22.70
  -4  -3  -3 2481.95   70.19
  -4  -3  -3 2327.07   69.79
   4   3   3 2380.86   69.79
   4   3   3 2371.16   69.69
  -5  -3  -3  817.82   29.30
  -5  -3  -3  805.62   29.00
   5   3   3  844.62   29.00
   5   3   3  923.81   29.50
  -6  -3  -3  924.91   37.40
   6   3   3  895.61   31.70
  -7  -3  -3   88.89   12.60
  -7  -3  -3   85.99   10.70
   7   3   3   73.39    9.40
   7   3   3   68.79    8.70
  -8  -3  -3 1175.78   41.80
   8   3   3 1149.78   40.80
   8   3   3 1164.78   41.20
  -9  -3  -3   65.49   14.70
  -9  -3  -3   37.80   13.30
   9   3   3   61.29   11.40
   9   3   3   33.20   10.10
 -10  -3  -3  476.45   26.40
  10   3   3  453.15   24.90
 -11  -3  -3  133.79   16.10
  11   3   3   83.89   12.00
  11  -4  -3  -10.20    8.50
  11  -4  -3    0.60    6.80
 -11   4   3   -4.20    7.10
  10  -4  -3   53.09   10.10
  10  -4  -3   98.29   11.60
 -10   4   3   83.09   10.80
   9  -4  -3    7.70    6.20
   9  -4  -3    6.50    7.70
  -9   4   3    8.10    6.60
   8  -4  -3  125.29   11.60
   8  -4  -3  158.98   13.10
  -8   4   3  118.49   11.20
   7  -4  -3   24.00    6.50
  -7   4   3   18.90    5.90
  -7   4   3   14.40    5.70
   6  -4  -3   57.39    6.60
   6  -4  -3   60.89    7.20
  -6   4   3   68.89    7.00
  -6   4   3   63.89    7.70
   5  -4  -3    8.50    4.60
   5  -4  -3    5.90    4.20
  -5   4   3    7.10    4.00
  -5   4   3    3.00    4.10
   4  -4  -3   11.80    3.90
   4  -4  -3   16.80    4.20
  -4   4   3   15.80    4.00
  -4   4   3   10.80    3.90
   3  -4  -3  190.28    8.40
   3  -4  -3  175.18    8.50
  -3   4   3  186.58    8.10
  -3   4   3  194.58    8.10
   2  -4  -3   27.80    3.70
   2  -4  -3   32.30    4.10
  -2   4   3   32.00    3.80
  -2   4   3   34.30    3.20
   1  -4  -3   52.49    5.20
   1  -4  -3   54.49    5.80
  -1   4   3   55.99    4.10
  -1   4   3   59.69    4.00
   0  -4  -3  294.17   10.90
   0  -4  -3  310.37   10.80
   0   4   3  295.17   11.50
   0   4   3  310.77   10.30
  -1  -4  -3   42.20    4.70
  -1  -4  -3   37.60    4.50
   1   4   3   30.60    4.10
   1   4   3   42.50    4.40
  -2  -4  -3  300.47   12.60
   2   4   3  311.97   12.30
   2   4   3  298.97   12.10
  -3  -4  -3    5.30    4.70
  -3  -4  -3    1.10    4.20
   3   4   3   -1.00    4.10
   3   4   3   -1.40    4.30
  -4  -4  -3 2526.95   74.79
  -4  -4  -3 2644.24   75.09
   4   4   3 2522.25   74.59
   4   4   3 2556.34   74.69
  -5  -4  -3   29.10    6.30
   5   4   3   32.70    6.40
   5   4   3   29.30    6.00
  -6  -4  -3   95.39   10.20
   6   4   3  116.69   11.20
   6   4   3  106.19   11.30
  -7  -4  -3   57.69    9.90
   7   4   3   57.09   11.90
   7   4   3   46.30    7.70
  -8  -4  -3    0.30    7.20
  -8  -4  -3   12.60    8.40
   8   4   3   15.10    7.10
   8   4   3   18.00    8.10
  -9  -4  -3   29.00   12.40
  -9  -4  -3   21.60   11.70
   9   4   3   20.20    9.50
 -10  -4  -3  -15.00    9.00
  10   4   3   -2.00    9.20
 -11  -4  -3   27.40   11.50
  11   4   3   16.80   11.00
  11  -5  -3  947.51   38.50
 -11   5   3  955.60   36.50
  10  -5  -3   79.29   11.50
  10  -5  -3   58.59    9.20
 -10   5   3   63.09    9.90
   9  -5  -3 1026.30   40.70
   9  -5  -3  982.80   35.20
  -9   5   3  965.90   34.70
   8  -5  -3  273.67   16.20
  -8   5   3  294.97   15.50
   7  -5  -3  355.06   16.60
   7  -5  -3  390.26   18.10
  -7   5   3  441.16   23.80
  -7   5   3  411.66   17.20
   6  -5  -3 1178.28   37.70
  -6   5   3 1187.78   36.70
  -6   5   3 1144.39   36.70
   5  -5  -3    0.50    4.60
  -5   5   3    9.20    4.30
  -5   5   3    5.20    4.20
   4  -5  -3 2083.69   60.79
   4  -5  -3 2089.19   60.69
  -4   5   3 2077.79   60.19
  -4   5   3 2140.29   60.09
   3  -5  -3 1119.09   33.30
   3  -5  -3 1083.69   33.10
  -3   5   3 1080.79   32.50
  -3   5   3 1125.99   32.40
   2  -5  -3 2580.84   73.69
   2  -5  -3 2552.74   73.79
  -2   5   3 2616.94   72.79
  -2   5   3 2691.03   72.89
   1  -5  -3 4196.78  115.59
   1  -5  -3 4026.60  115.79
  -1   5   3 4163.58  114.79
  -1   5   3 4247.18  115.19
   0  -5  -3  269.37   11.10
   0  -5  -3  280.47   11.10
   0   5   3  289.77   12.00
   0   5   3  282.57   10.30
  -1  -5  -3 5465.25  148.59
  -1  -5  -3 5263.07  148.49
   1   5   3 5166.58  148.29
   1   5   3 5494.55  148.19
  -2  -5  -3   63.19    7.60
   2   5   3   80.09    7.20
   2   5   3   77.89    7.00
  -3  -5  -3 1348.77   40.40
  -3  -5  -3 1318.57   40.10
   3   5   3 1303.57   39.90
   3   5   3 1234.58   39.50
  -4  -5  -3 1228.78   39.10
  -4  -5  -3 1190.28   39.40
   4   5   3 1244.68   38.80
   4   5   3 1237.48   38.80
  -5  -5  -3 1548.74   49.60
   5   5   3 1587.94   49.30
   5   5   3 1598.34   49.30
  -6  -5  -3  669.13   26.20
  -6  -5  -3  670.23   26.50
   6   5   3  661.63   25.60
   6   5   3  659.33   25.80
  -7  -5  -3  199.48   15.20
  -7  -5  -3  202.98   16.00
   7   5   3  193.88   14.60
   7   5   3  209.68   14.80
  -8  -5  -3 1375.46   48.20
  -8  -5  -3 1422.46   48.70
   8   5   3 1394.06   47.70
  -9  -5  -3   11.20    7.90
  -9  -5  -3   -2.90    8.30
 -10  -5  -3  279.47   21.90
  10   5   3  259.07   20.30
  11   5   3  119.19   15.00
  11  -6  -3    1.50    5.20
  11  -6  -3    6.10    9.20
  10  -6  -3 1562.04   52.79
  10  -6  -3 1549.84   51.89
 -10   6   3 1525.55   50.79
   9  -6  -3  127.29   13.90
   9  -6  -3  110.79   11.70
  -9   6   3  116.59   12.40
   8  -6  -3 1167.98   39.80
  -8   6   3 1128.49   38.00
   7  -6  -3 1230.08   40.90
   7  -6  -3 1269.47   40.70
  -7   6   3 1236.18   39.70
   6  -6  -3  619.64   23.00
   6  -6  -3  640.84   23.60
  -6   6   3  616.34   22.40
  -6   6   3  640.24   22.50
   5  -6  -3 2547.55   74.69
   5  -6  -3 2569.64   74.79
  -5   6   3 2582.14   74.29
  -5   6   3 2577.84   73.89
   4  -6  -3   88.69    8.20
   4  -6  -3   84.89    7.90
  -4   6   3   94.19    7.00
  -4   6   3   82.39    7.10
   3  -6  -3 2463.05   68.89
   3  -6  -3 2377.06   68.59
  -3   6   3 2368.26   67.69
  -3   6   3 2338.37   67.49
   2  -6  -3 2934.11   84.49
   2  -6  -3 2918.61   84.49
  -2   6   3 3076.89   83.39
   1  -6  -3 2238.78   65.79
   1  -6  -3 2335.17   65.79
  -1   6   3 2328.77   65.29
  -1   6   3 2264.67   64.59
   0  -6  -3 4486.65  125.19
   0  -6  -3 4454.35  125.39
   0   6   3 4506.25  124.59
   0   6   3 4496.45  125.89
  -1  -6  -3  550.74   19.40
  -1  -6  -3  547.55   19.20
   1   6   3  573.64   18.80
   1   6   3  569.04   19.50
  -2  -6  -3 4380.86  128.69
   2   6   3 4569.34  126.79
   2   6   3 4608.24  127.09
  -3  -6  -3   18.00    5.30
  -3  -6  -3   17.00    5.10
   3   6   3   22.90    5.20
   3   6   3   17.80    5.10
  -4  -6  -3 2989.50   86.09
  -4  -6  -3 2912.81   85.79
   4   6   3 2888.61   85.49
   4   6   3 2963.10   85.39
  -5  -6  -3 1700.33   53.59
  -5  -6  -3 1748.13   53.89
   5   6   3 1707.53   53.29
   5   6   3 1698.63   53.19
  -6  -6  -3  665.33   27.00
  -6  -6  -3  632.94   26.10
   6   6   3  694.23   26.30
   6   6   3  662.73   26.10
  -7  -6  -3 1523.55   50.59
  -7  -6  -3 1470.75   49.90
   7   6   3 1474.05   49.50
   7   6   3 1529.15   49.99
  -8  -6  -3  308.87   20.40
  -8  -6  -3  286.57   19.00
   8   6   3  304.67   19.00
  -9  -6  -3  781.52   34.40
  -9  -6  -3  782.72   33.20
   9   6   3  820.02   33.40
 -10  -6  -3   86.39   15.00
  10   6   3   63.19   11.60
  11  -7  -3  381.26   23.20
  10  -7  -3    1.20    7.50
  10  -7  -3   12.60    7.00
 -10   7   3    3.20    6.90
   9  -7  -3  497.05   23.80
  -9   7   3  496.35   22.00
   8  -7  -3  156.58   13.70
  -8   7   3  141.89   12.50
   7  -7  -3  680.43   26.40
  -7   7   3  666.13   24.60
   6  -7  -3  188.88   12.90
   6  -7  -3  208.78   12.50
  -6   7   3  200.08   11.50
   5  -7  -3   10.30    5.50
   5  -7  -3   22.90    5.90
  -5   7   3   25.60    5.70
  -5   7   3   19.80    4.90
   4  -7  -3  245.18   12.60
   4  -7  -3  247.88   12.10
  -4   7   3  231.78   10.80
  -4   7   3  227.98   10.90
   3  -7  -3   52.59    6.20
   3  -7  -3   67.39    7.30
  -3   7   3   55.69    6.30
  -3   7   3   68.79    6.40
   2  -7  -3  490.75   18.50
   2  -7  -3  474.35   18.30
  -2   7   3  499.85   16.90
  -2   7   3  509.45   16.80
   1  -7  -3  265.07   12.00
   1  -7  -3  236.08   11.70
  -1   7   3  254.37   11.40
  -1   7   3  242.08   10.20
   0  -7  -3  446.46   16.50
   0  -7  -3  436.46   16.40
   0   7   3  426.76   15.30
   0   7   3  423.96   17.20
  -1  -7  -3 1579.04   49.90
  -1  -7  -3 1642.94   48.40
   1   7   3 1614.94   48.60
   1   7   3 1620.34   47.60
  -2  -7  -3    6.20    4.90
   2   7   3    9.60    4.50
   2   7   3   -0.70    4.20
  -3  -7  -3 1827.52   56.69
  -3  -7  -3 1897.41   57.09
   3   7   3 1851.01   56.19
   3   7   3 1954.60   56.79
  -4  -7  -3   17.10    6.50
  -4  -7  -3   16.30    5.90
   4   7   3   25.50    8.60
   4   7   3   16.30    5.30
  -5  -7  -3 1007.70   35.10
  -5  -7  -3 1007.10   34.90
   5   7   3  994.30   34.50
   5   7   3  991.30   34.30
  -6  -7  -3  123.79   13.70
  -6  -7  -3  125.59   13.00
   6   7   3  137.49   12.50
   6   7   3  128.69   13.00
  -7  -7  -3  403.66   21.20
  -7  -7  -3  419.26   22.20
   7   7   3  418.06   23.40
  -8  -7  -3  260.67   18.40
  -8  -7  -3  273.07   19.30
   8   7   3  254.57   18.00
  -9  -7  -3    6.00    8.10
  -9  -7  -3  -14.20    8.80
   9   7   3    7.60    8.80
 -10  -7  -3  217.08   20.90
  10   7   3  179.78   18.10
  10  -8  -3   47.60   10.40
 -10   8   3   41.70   10.10
   9  -8  -3   57.39   11.20
  -9   8   3   69.79    9.10
   8  -8  -3   27.70    8.40
   8  -8  -3   30.00    7.30
  -8   8   3   32.50    7.60
   7  -8  -3  288.27   17.00
   7  -8  -3  303.47   16.20
  -7   8   3  287.77   15.10
   6  -8  -3   15.70    6.60
   6  -8  -3   18.00    7.10
  -6   8   3   20.80    5.80
   5  -8  -3  459.05   18.90
   5  -8  -3  473.75   19.50
  -5   8   3  465.55   17.50
  -5   8   3  420.06   17.50
   4  -8  -3   37.20    6.40
   4  -8  -3   28.40    6.60
  -4   8   3   54.99    6.00
  -4   8   3   51.19    6.10
   3  -8  -3  818.32   28.40
   3  -8  -3  817.02   28.80
  -3   8   3  873.81   27.00
  -3   8   3  851.41   26.70
   2  -8  -3    4.30    5.30
   2  -8  -3    1.30    5.50
  -2   8   3   15.00    4.10
  -2   8   3    7.50    4.40
   1  -8  -3  540.85   19.60
   1  -8  -3  482.85   19.20
  -1   8   3  511.35   18.80
  -1   8   3  521.65   17.90
   0  -8  -3    4.10    4.60
   0  -8  -3    9.60    4.90
   0   8   3    9.40    5.30
   0   8   3   15.30    4.10
  -1  -8  -3   80.39    8.00
   1   8   3   78.09    8.00
   1   8   3   76.09    7.50
  -2  -8  -3   15.80    5.60
   2   8   3   27.30    5.70
   2   8   3   35.90    6.30
  -3  -8  -3   40.20    7.20
  -3  -8  -3   37.20    6.60
   3   8   3   48.50    7.50
  -4  -8  -3  232.08   14.80
  -4  -8  -3  234.88   14.00
   4   8   3  243.38   13.60
   4   8   3  210.38   13.80
  -5  -8  -3  378.76   18.70
  -5  -8  -3  408.86   19.70
   5   8   3  366.66   18.30
   5   8   3  340.87   17.60
  -6  -8  -3  139.19   14.40
  -6  -8  -3  124.09   13.40
   6   8   3  109.29   12.90
  -7  -8  -3  257.17   18.80
  -7  -8  -3  255.67   17.20
   7   8   3  295.57   18.40
  -8  -8  -3   13.40    7.80
  -8  -8  -3   15.20    9.40
   8   8   3   12.90    8.50
  -9  -8  -3  148.19   17.20
  -9  -8  -3  104.49   19.70
   9   8   3  162.88   16.30
 -10  -8  -3   -0.50    9.70
  10   8   3   -6.70    8.50
  10  -9  -3   63.09   11.60
   9  -9  -3  532.95   25.60
  -9   9   3  480.15   22.30
   8  -9  -3  971.40   36.60
   7  -9  -3  388.76   20.30
   7  -9  -3  382.76   18.80
  -7   9   3  392.46   17.70
   6  -9  -3 1989.10   60.99
   6  -9  -3 1929.81   60.29
  -6   9   3 1914.71   58.39
   5  -9  -3   94.99   10.70
   5  -9  -3   93.09    9.80
  -5   9   3   97.69    9.00
   4  -9  -3 3089.79   89.49
   4  -9  -3 3078.29   89.09
  -4   9   3 3072.99   87.09
  -4   9   3 2909.01   87.09
   3  -9  -3  127.89   12.10
   3  -9  -3  159.68   12.00
  -3   9   3  146.79    9.10
  -3   9   3  160.78    9.70
   2  -9  -3 2755.62   82.29
   2  -9  -3 2784.52   82.69
  -2   9   3 2846.42   80.59
  -2   9   3 2883.01   81.19
   1  -9  -3 1103.49   35.40
   1  -9  -3 1067.29   35.40
  -1   9   3 1114.39   35.10
  -1   9   3 1043.60   34.50
   0  -9  -3  800.02   28.20
   0  -9  -3  797.32   27.90
   0   9   3  839.52   28.40
   0   9   3  837.42   31.40
  -1  -9  -3 1218.58   41.30
  -1  -9  -3 1287.07   41.00
   1   9   3 1312.17   39.80
   1   9   3 1330.17   41.60
  -2  -9  -3   90.89    9.70
   2   9   3  100.49    9.00
   2   9   3   82.89   10.00
  -3  -9  -3 1466.25   46.70
  -3  -9  -3 1425.76   46.30
   3   9   3 1440.26   45.50
   3   9   3 1471.15   46.40
  -4  -9  -3  295.87   16.00
  -4  -9  -3  288.47   16.70
   4   9   3  259.77   16.30
   4   9   3  266.77   15.40
  -5  -9  -3  761.02   30.10
  -5  -9  -3  738.93   29.30
   5   9   3  792.32   29.60
  -6  -9  -3 1154.88   41.40
  -6  -9  -3 1170.78   42.10
   6   9   3 1175.38   41.20
  -7  -9  -3  174.58   17.10
  -7  -9  -3  126.49   14.40
   7   9   3  133.19   14.90
  -8  -9  -3 1380.86   49.70
   8   9   3 1436.16   49.99
  -9  -9  -3   -3.90    9.20
   9   9   3    8.70    8.90
   9 -10  -3  347.67   21.50
  -9  10   3  290.97   17.40
   8 -10  -3  544.35   25.20
   8 -10  -3  478.65   22.90
  -8  10   3  473.55   21.20
   7 -10  -3 1441.46   48.20
   7 -10  -3 1469.45   49.20
  -7  10   3 1442.76   46.20
   6 -10  -3  128.29   12.40
   6 -10  -3  118.79   12.20
  -6  10   3  104.49   11.20
   5 -10  -3 2017.60   63.39
   5 -10  -3 2078.29   64.09
   4 -10  -3   19.10    7.70
   4 -10  -3   10.30    6.80
  -4  10   3   12.20    5.30
   3 -10  -3 2574.04   76.69
   3 -10  -3 2533.55   76.99
   2 -10  -3  478.05   20.70
   2 -10  -3  450.15   19.70
  -2  10   3  472.85   18.50
  -2  10   3  463.75   17.60
   1 -10  -3 1520.55   47.10
   1 -10  -3 1467.25   46.50
  -1  10   3 1404.16   44.50
  -1  10   3 1521.25   46.20
   0 -10  -3 1574.44   49.00
   0 -10  -3 1565.74   48.80
   0  10   3 1607.74   49.00
   0  10   3 1493.25   47.10
  -1 -10  -3   73.29    8.20
  -1 -10  -3   93.69    9.70
   1  10   3   86.29    8.50
   1  10   3   76.39    9.30
  -2 -10  -3 1080.79   36.80
   2  10   3 1083.39   37.70
   2  10   3 1075.59   36.60
  -3 -10  -3   52.19    8.50
  -3 -10  -3   61.09    9.70
   3  10   3   75.99    9.70
  -4 -10  -3  917.31   34.30
  -4 -10  -3 1003.70   35.20
   4  10   3  963.40   34.40
  -5 -10  -3  844.52   32.00
  -5 -10  -3  747.33   30.50
   5  10   3  778.72   30.80
  -6 -10  -3  270.57   17.90
  -6 -10  -3  273.97   19.40
   6  10   3  306.07   18.90
  -7 -10  -3 1388.86   49.40
  -7 -10  -3 1437.36   54.09
   7  10   3 1432.06   49.60
  -8 -10  -3   11.50    8.90
  -8 -10  -3   32.60   11.10
   8  10   3   23.90   10.80
  -9 -10  -3  982.60   40.40
   9  10   3  899.61   38.30
   9 -11  -3   72.89   12.30
   8 -11  -3  104.09   13.00
   8 -11  -3   74.39   10.70
  -8  11   3  122.29   12.20
   7 -11  -3   51.59    9.10
   7 -11  -3   31.40    9.70
  -7  11   3   46.90    7.60
   6 -11  -3  320.27   18.30
   6 -11  -3  343.37   20.00
  -6  11   3  315.17   15.70
   5 -11  -3   19.70    7.40
   5 -11  -3   27.40    9.20
  -5  11   3   23.00    6.20
   4 -11  -3  357.06   20.30
   4 -11  -3  395.66   19.70
  -4  11   3  410.16   17.30
   3 -11  -3   35.10    7.90
   3 -11  -3   33.00    9.00
   2 -11  -3  468.45   21.50
   2 -11  -3  447.16   20.30
  -2  11   3  473.55   19.00
   1 -11  -3    5.10    6.60
   1 -11  -3    7.00    5.80
  -1  11   3    4.50    5.70
   0 -11  -3  173.58   12.40
   0 -11  -3  176.28   13.50
   0  11   3  161.28   12.70
  -1 -11  -3  412.36   18.50
  -1 -11  -3  403.16   19.20
   1  11   3  411.96   19.50
  -2 -11  -3   -1.60    6.50
   2  11   3    1.50    6.50
  -3 -11  -3  108.69   11.80
  -3 -11  -3  132.49   13.40
   3  11   3  109.19   12.40
  -4 -11  -3  154.98   15.20
  -4 -11  -3  147.69   13.50
   4  11   3  147.59   14.10
  -5 -11  -3   77.09   11.40
  -5 -11  -3  109.99   12.60
   5  11   3   85.39   11.10
  -6 -11  -3  212.28   16.70
  -6 -11  -3  221.38   18.20
   6  11   3  185.18   16.60
  -7 -11  -3   -3.20    7.10
  -7 -11  -3    5.70    8.90
   7  11   3    5.70    8.40
  -8 -11  -3  303.07   22.50
  -8 -11  -3  235.98   18.10
   8  11   3  287.07   21.10
   7 -12  -3  199.78   18.20
   7 -12  -3  196.98   15.50
  -7  12   3  189.78   13.30
   6 -12  -3   86.19   11.50
   6 -12  -3   85.39   12.90
  -6  12   3  102.59   10.60
   5 -12  -3  205.18   18.10
   5 -12  -3  272.27   17.00
  -5  12   3  215.28   13.20
   4 -12  -3   14.90    7.60
   4 -12  -3   14.00    8.70
  -4  12   3   27.30    6.60
   3 -12  -3  199.48   14.50
   3 -12  -3  207.28   23.80
   2 -12  -3   60.79    9.00
   2 -12  -3   66.19   10.10
  -2  12   3   58.89    9.70
   1 -12  -3   29.20    8.30
   1 -12  -3    6.40    5.90
  -1  12   3   20.40    7.00
   0 -12  -3  413.96   20.10
   0 -12  -3  362.26   18.60
   0  12   3  421.46   19.20
  -1 -12  -3   87.29    9.40
  -1 -12  -3   66.19    9.60
   1  12   3   84.59   10.20
  -2 -12  -3  603.04   27.30
  -2 -12  -3  613.04   25.90
   2  12   3  584.04   25.80
  -3 -12  -3   13.10    8.30
  -3 -12  -3    9.20    6.60
   3  12   3   31.10    9.20
  -4 -12  -3  433.66   22.40
  -4 -12  -3  399.16   20.70
   4  12   3  389.16   21.10
  -5 -12  -3   89.39   11.70
  -5 -12  -3   61.69   12.00
   5  12   3   73.99   10.80
  -6 -12  -3  158.08   17.70
   6  12   3  127.69   15.00
  -7 -12  -3   68.49   11.80
  -7 -12  -3   64.79   12.30
   7  12   3   69.19   12.50
   6 -13  -3 1101.39   40.00
   6 -13  -3 1095.79   41.30
  -6  13   3  994.60   35.40
   5 -13  -3  114.99   12.70
   5 -13  -3   81.09   12.50
  -5  13   3   97.59   10.60
   4 -13  -3 1087.79   37.70
   4 -13  -3  907.61   38.40
  -4  13   3 1042.80   34.40
   3 -13  -3  127.39   12.90
   3 -13  -3  108.19   13.00
   2 -13  -3 1928.41   61.49
   2 -13  -3 1856.01   59.89
  -2  13   3 1891.41   58.49
   1 -13  -3  952.30   34.40
   1 -13  -3  989.20   36.10
  -1  13   3  937.41   38.30
   0 -13  -3  105.39   11.90
   0  13   3  127.29   12.80
  -1 -13  -3 1888.51   61.69
   1  13   3 1970.30   61.19
  -2 -13  -3    6.60    7.70
  -2 -13  -3   -0.70    5.70
   2  13   3    6.40    7.60
  -3 -13  -3 1779.32   57.49
  -3 -13  -3 1729.63   56.29
   3  13   3 1643.34   56.49
  -4 -13  -3  199.78   17.40
  -4 -13  -3  183.18   14.90
   4  13   3  179.38   16.30
  -5 -13  -3  849.72   34.60
  -5 -13  -3  797.22   32.60
   5  13   3  758.12   32.70
  -6 -13  -3  560.54   28.60
  -6 -13  -3  548.25   26.10
   6  13   3  544.55   29.80
  -7 -13  -3   62.49   13.50
   6 -14  -3   48.60   12.70
   5 -14  -3  621.14   31.10
  -5  14   3  696.23   25.40
   4 -14  -3   32.10    8.20
   4 -14  -3   39.10   11.20
  -4  14   3   44.90    7.50
   3 -14  -3  988.90   38.70
   3 -14  -3  988.40   36.60
   2 -14  -3  309.27   17.80
   2 -14  -3  313.47   20.60
  -2  14   3  335.27   17.20
   1 -14  -3  789.62   31.50
   1 -14  -3  863.81   34.10
  -1  14   3  854.71   31.10
   0 -14  -3  492.65   24.70
   0 -14  -3  478.25   24.00
   0  14   3  472.05   30.70
  -1 -14  -3   40.20   10.10
   1  14   3   27.90    8.20
  -2 -14  -3  792.02   32.60
  -2 -14  -3  761.92   30.60
   2  14   3  813.32   31.70
  -3 -14  -3   72.49   11.90
  -3 -14  -3   83.89   10.80
   3  14   3   81.39   12.10
  -4 -14  -3  560.34   26.30
  -4 -14  -3  620.44   28.80
   4  14   3  567.64   27.80
  -5 -14  -3  245.68   17.50
  -5 -14  -3  282.97   21.30
   5  14   3  234.68   19.10
  -6 -14  -3  316.07   23.00
   5 -15  -3   16.60   10.90
   4 -15  -3   81.39   14.10
  -4  15   3   66.19    9.50
   3 -15  -3    0.30    9.50
   3 -15  -3    6.40    6.60
  -3  15   3    3.00    5.60
   2 -15  -3   48.60   12.20
   2 -15  -3   41.20    7.90
  -2  15   3   29.80    7.50
   1 -15  -3   81.89   11.90
   1 -15  -3   88.59   10.80
  -1  15   3  105.89   11.80
   0 -15  -3   76.49   11.80
   0 -15  -3   44.60    8.20
   0  15   3   73.49    9.80
  -1 -15  -3   20.80    9.40
  -2 -15  -3   57.09    9.50
  -2 -15  -3   49.40   11.80
   2  15   3   63.29   10.80
  -3 -15  -3    0.10    5.80
  -3 -15  -3   15.00    9.50
   3  15   3    2.50    8.30
  -4 -15  -3    4.70    9.60
   0 -16  -3  238.08   19.50
  -1 -16  -3   16.70    9.90
  -3 -16  -3    8.30   10.00
   3  16  -4  272.07   22.40
  -3 -16   4  304.97   23.40
   2  16  -4  441.86   26.50
  -2 -16   4  487.05   28.50
   1  16  -4  504.95   26.50
  -1 -16   4  369.26   24.90
  -1 -16   4  423.36   27.00
   0 -16   4  118.79   16.00
   0 -16   4  109.59   16.70
  -1  16  -4  682.13   33.30
   1 -16   4  736.53   35.10
   2 -16   4   17.50   11.10
   5  15  -4 1041.50   44.40
  -5 -15   4 1043.70   43.70
   4  15  -4  455.55   27.80
  -4 -15   4  468.85   27.30
  -4 -15   4  424.36   25.90
   3  15  -4 1105.49   44.20
  -3 -15   4 1129.19   44.20
  -3 -15   4 1039.00   43.40
   2  15  -4  837.52   35.80
  -2 -15   4  810.82   36.00
  -2 -15   4  766.82   34.60
   1  15  -4  578.84   29.20
  -1 -15   4  597.34   30.10
  -1 -15   4  567.54   28.50
   0  15  -4 1200.68   48.90
   0 -15   4 1249.28   46.70
   0 -15   4 1138.19   44.80
  -1  15  -4   47.90   11.60
   1 -15   4   15.40    9.50
   1 -15   4    0.90   10.10
  -2  15  -4  488.35   27.00
   2 -15   4  493.15   28.30
   2 -15   4  470.35   26.50
  -3  15  -4  343.37   23.50
   3 -15   4  321.17   24.80
   3 -15   4  286.07   20.70
   4 -15   4  363.96   26.50
   6  14  -4  233.18   21.80
   5  14  -4   69.99   14.10
  -5 -14   4   70.49   13.40
   4  14  -4  478.35   28.40
  -4 -14   4  462.05   35.90
  -4 -14   4  519.25   27.90
   3  14  -4  157.08   19.00
  -3 -14   4  180.18   17.50
  -3 -14   4  150.38   16.60
   2  14  -4  235.08   19.70
  -2 -14   4  175.48   18.80
  -2 -14   4  194.58   17.70
   1  14  -4  291.87   20.60
  -1 -14   4  260.27   20.80
  -1 -14   4  253.97   19.50
   0  14  -4  239.98   19.80
   0 -14   4  181.28   17.40
   0 -14   4  229.68   19.80
  -1  14  -4  106.89   15.10
   1 -14   4   79.59   11.70
   1 -14   4  114.19   14.40
  -2  14  -4   49.30   11.60
   2 -14   4   40.90   12.00
   2 -14   4   44.50   11.00
  -3  14  -4  228.08   20.40
   3 -14   4  165.48   18.00
   3 -14   4  192.08   20.70
   4 -14   4  111.59   16.40
   4 -14   4  128.89   15.20
  -5  14  -4   48.40   12.40
   5 -14   4   32.20   11.80
   5 -14   4   72.09   14.90
   7  13  -4   18.50   10.90
  -7 -13   4   21.80   11.00
   6  13  -4   18.00   10.10
  -6 -13   4   10.40   10.60
  -6 -13   4   -1.20    9.70
   5  13  -4   27.60   11.30
  -5 -13   4   36.90   10.70
  -5 -13   4   19.70   10.10
   4  13  -4   27.40   10.70
  -4 -13   4   19.60    9.90
  -4 -13   4    4.00    9.00
   3  13  -4   29.00   10.50
  -3 -13   4   17.20   10.00
  -3 -13   4   -1.10    7.80
  -2 -13   4   97.09   12.30
  -2 -13   4  123.49   14.40
   1  13  -4   12.50    9.10
  -1 -13   4   12.10    9.30
  -1 -13   4   -4.50    8.40
   0  13  -4  248.58   19.20
   0 -13   4  199.28   17.60
   0 -13   4  235.98   19.40
  -1  13  -4    4.60   12.90
   1 -13   4    2.90    9.50
   1 -13   4   11.70    8.80
  -2  13  -4  205.28   19.20
   2 -13   4  202.28   17.60
   2 -13   4  204.78   19.50
  -3  13  -4  121.99   15.60
   3 -13   4  124.29   15.90
   3 -13   4  104.89   13.20
   4 -13   4  239.98   21.30
   4 -13   4  246.08   19.90
  -5  13  -4   42.70   12.50
   5 -13   4   28.10   11.00
   5 -13   4   27.60   10.10
  -6  13  -4   43.50   13.10
   6 -13   4   29.80   12.90
   6 -13   4   28.80   10.10
   8  12  -4  677.43   33.30
  -8 -12   4  566.84   31.50
   7  12  -4  110.49   14.70
  -7 -12   4  139.29   16.00
   6  12  -4  848.42   36.50
  -6 -12   4  874.41   35.90
  -6 -12   4  792.72   35.30
  -5 -12   4   40.70   10.50
  -5 -12   4   57.39   11.40
   4  12  -4  646.04   30.40
  -4 -12   4  621.04   28.70
  -4 -12   4  617.34   29.20
   3  12  -4  389.96   23.30
  -3 -12   4  376.36   22.10
  -3 -12   4  379.16   22.40
   2  12  -4  330.57   19.60
   2  12  -4  338.27   21.70
  -2 -12   4  365.06   21.50
  -2 -12   4  355.46   21.40
   1  12  -4 1818.72   59.69
   1  12  -4 1763.92   60.89
  -1 -12   4 1738.33   58.69
   0  12  -4    5.40    8.00
   0 -12   4    6.70    8.20
   0 -12   4   12.60    8.60
   1 -12   4 1859.71   60.09
   1 -12   4 1700.33   59.19
  -2  12  -4  203.18   18.70
   2 -12   4  222.98   18.30
   2 -12   4  260.27   19.60
  -3  12  -4 1326.97   49.90
   3 -12   4 1333.77   49.20
   3 -12   4 1465.75   50.19
   4 -12   4  658.03   30.70
   4 -12   4  689.83   32.00
  -5  12  -4  395.36   25.40
   5 -12   4  457.15   25.20
  -6  12  -4  607.94   31.30
   6 -12   4  638.14   32.00
   6 -12   4  621.04   30.50
  -7  12  -4   22.00   11.40
   7 -12   4   10.90    8.50
   7 -12   4   31.30   12.60
   9  11  -4  378.66   26.30
  -9 -11   4  408.96   25.80
   8  11  -4  305.97   22.90
  -8 -11   4  284.77   21.90
   7  11  -4  897.71   38.50
  -7 -11   4  924.21   37.70
   6  11  -4   10.90    9.30
   6  11  -4   25.60   10.60
  -6 -11   4   27.90   10.40
  -6 -11   4   40.90   10.30
   5  11  -4 1144.39   42.00
  -5 -11   4 1188.68   43.40
   4  11  -4  238.38   17.10
   4  11  -4  294.77   19.80
  -4 -11   4  276.87   19.10
  -4 -11   4  265.07   18.70
   3  11  -4  970.40   37.70
   3  11  -4  946.91   35.40
  -3 -11   4  984.20   37.20
  -3 -11   4  934.11   36.30
   2  11  -4 1071.49   38.50
   2  11  -4 1064.49   40.60
  -2 -11   4 1092.59   40.00
  -2 -11   4 1074.69   39.30
   1  11  -4  198.78   15.00
   1  11  -4  185.58   17.10
  -1 -11   4  171.68   15.90
  -1 -11   4  208.98   16.70
   0  11  -4 3090.09   96.39
   0  11  -4 3301.07   98.89
   0 -11   4 3162.08   97.69
   0 -11   4 3427.86   99.19
  -1  11  -4  238.88   16.70
   1 -11   4  243.38   18.00
   1 -11   4  258.57   18.60
  -2  11  -4 1498.95   54.09
  -2  11  -4 1539.15   51.99
   2 -11   4 1568.44   53.69
   2 -11   4 1710.83   54.09
  -3  11  -4  426.26   24.60
   3 -11   4  463.75   24.60
   3 -11   4  517.85   25.30
   4 -11   4 1353.56   47.10
   4 -11   4 1198.38   46.10
  -5  11  -4  898.51   38.50
   5 -11   4 1002.00   38.90
   5 -11   4  986.30   39.00
  -6  11  -4  223.28   20.50
   6 -11   4  231.98   23.40
   6 -11   4  219.58   18.50
  -7  11  -4  760.22   41.60
   7 -11   4  929.81   39.10
   7 -11   4  875.81   36.80
   8 -11   4   31.40   13.20
   9  10  -4  174.08   20.00
  -9 -10   4  127.99   15.10
   8  10  -4  148.39   16.20
  -8 -10   4  119.89   13.80
   7  10  -4   48.00   11.30
   7  10  -4   64.19   11.30
  -7 -10   4   51.19   10.00
  -7 -10   4   63.69   11.30
   6  10  -4  187.48   16.30
   6  10  -4  222.68   18.80
  -6 -10   4  203.78   24.40
  -6 -10   4  224.58   17.80
   5  10  -4    5.50    7.60
   5  10  -4    4.10    9.90
  -5 -10   4   -1.50    7.70
  -5 -10   4    5.30    7.80
   4  10  -4  157.18   14.30
   4  10  -4  129.49   15.20
  -4 -10   4  168.18   15.50
  -4 -10   4  165.18   15.70
   3  10  -4  213.38   23.00
   3  10  -4  150.68   13.70
  -3 -10   4  147.59   14.60
  -3 -10   4  146.99   14.70
   2  10  -4  102.49   15.10
   2  10  -4   60.69    9.40
  -2 -10   4   56.89    9.50
  -2 -10   4   64.19   10.10
   1  10  -4  368.16   20.60
  -1 -10   4  351.16   19.20
  -1 -10   4  345.77   20.00
   0  10  -4    6.20    6.80
   0  10  -4    3.80    7.40
   0 -10   4   -3.50    6.70
   0 -10   4    6.60    7.60
  -1  10  -4  233.38   15.70
   1 -10   4  220.98   16.90
   1 -10   4  268.77   17.60
  -2  10  -4   15.90    9.10
  -2  10  -4   -1.10    6.70
   2 -10   4   17.70    8.40
   2 -10   4   -6.20    7.40
  -3  10  -4  361.96   20.00
  -3  10  -4  330.77   21.70
   3 -10   4  431.96   22.10
   3 -10   4  437.36   22.60
   4 -10   4  149.69   15.90
   4 -10   4  140.49   16.20
  -5  10  -4  107.49   15.70
   5 -10   4   90.99   11.80
   5 -10   4   95.89   13.50
   6 -10   4  209.18   19.20
   6 -10   4  172.28   16.90
  -7  10  -4   27.70   11.00
   7 -10   4    9.50    9.00
  -8  10  -4  181.88   19.10
   8 -10   4  155.58   17.20
   8 -10   4  162.08   17.80
  10   9  -4   58.29   13.00
 -10  -9   4   30.30   10.00
   9   9  -4   74.09   13.20
  -9  -9   4   60.99   12.70
   8   9  -4   64.59   11.50
   8   9  -4   62.39   11.60
  -8  -9   4   90.79   12.80
   7   9  -4  485.45   24.50
   7   9  -4  445.96   23.30
  -7  -9   4  446.06   23.40
  -7  -9   4  443.46   23.90
   6   9  -4    1.10    8.00
   6   9  -4   16.40    7.80
  -6  -9   4    5.50    9.10
  -6  -9   4   17.30    8.20
   5   9  -4  796.82   31.90
   5   9  -4  727.33   30.10
  -5  -9   4  750.52   31.00
  -5  -9   4  859.31   32.10
   4   9  -4   95.29   12.20
   4   9  -4   94.49   10.70
  -4  -9   4   87.99   10.30
  -4  -9   4   73.29   10.30
   3   9  -4  480.35   22.60
   3   9  -4  459.85   20.80
  -3  -9   4  453.75   21.60
  -3  -9   4  465.85   22.10
   2   9  -4  456.35   23.00
   2   9  -4  589.84   24.80
  -2  -9   4  444.16   21.50
   1   9  -4  111.29   11.80
   1   9  -4  123.49   12.40
  -1  -9   4  113.69   13.50
  -1  -9   4  116.49   12.50
   0   9  -4  352.06   20.00
   0  -9   4  405.06   19.70
  -1   9  -4  142.39   16.30
  -1   9  -4  155.88   13.10
   1  -9   4  154.48   14.10
  -2   9  -4  760.82   31.70
  -2   9  -4  819.02   29.80
   2  -9   4  791.82   30.50
  -3   9  -4  226.08   15.40
  -3   9  -4  210.98   17.10
   3  -9   4  220.28   16.20
   3  -9   4  219.98   17.00
  -4   9  -4  116.79   12.00
   4  -9   4  112.49   12.70
   4  -9   4   94.39   10.40
  -5   9  -4  208.08   21.00
   5  -9   4  239.98   18.10
   5  -9   4  205.58   16.90
  -6   9  -4   15.70    9.30
   6  -9   4   -1.50    8.60
   6  -9   4    8.30    8.20
  -7   9  -4  307.27   21.70
   7  -9   4  331.27   21.10
   7  -9   4  315.67   21.90
  -8   9  -4   39.10   11.40
   8  -9   4   28.50    8.40
   8  -9   4   73.79   13.60
  -9   9  -4  196.58   19.90
   9  -9   4  162.28   19.20
   9  -9   4  216.38   20.90
  10   8  -4  245.18   21.70
 -10  -8   4  266.17   20.70
   9   8  -4  634.74   29.70
   9   8  -4  583.84   28.10
  -9  -8   4  601.74   28.80
   8   8  -4 1364.66   48.50
   8   8  -4 1356.96   47.80
   7   8  -4  140.49   14.50
   7   8  -4  140.69   14.10
  -7  -8   4  118.49   12.80
  -7  -8   4  127.59   14.10
   6   8  -4 2593.14   79.69
   6   8  -4 2538.15   78.79
  -6  -8   4 2635.94   79.49
  -6  -8   4 2525.45   78.89
   5   8  -4  131.99   14.10
   5   8  -4  203.68   17.60
  -5  -8   4  143.49   13.90
  -5  -8   4  164.08   14.00
   4   8  -4 2104.99   66.09
   4   8  -4 2084.19   64.99
  -4  -8   4 2091.89   65.69
  -4  -8   4 2173.68   65.59
   3   8  -4  880.61   32.00
   3   8  -4  909.31   33.50
  -3  -8   4  923.41   32.60
  -3  -8   4  953.60   33.50
   2   8  -4 1388.76   45.60
   2   8  -4 1456.15   47.50
  -2  -8   4 1457.55   46.20
  -2  -8   4 1415.56   46.90
   1   8  -4 2760.72   82.59
   1   8  -4 2722.83   80.59
  -1  -8   4 2677.73   80.89
   0   8  -4   60.59   10.60
   0  -8   4   51.49    8.60
  -1   8  -4 2892.01   86.79
   1  -8   4 2993.40   87.69
   1  -8   4 2962.70   88.49
  -2   8  -4  172.58   12.70
  -2   8  -4  153.98   14.80
   2  -8   4  157.58   14.30
   2  -8   4  149.59   13.20
  -3   8  -4 1356.36   49.20
  -3   8  -4 1388.56   44.90
   3  -8   4 1374.66   45.20
   3  -8   4 1293.97   57.09
  -4   8  -4  554.84   24.30
   4  -8   4  563.04   24.80
   4  -8   4  588.34   24.80
  -5   8  -4  954.00   34.40
  -5   8  -4  917.71   35.60
   5  -8   4  894.51   34.50
   5  -8   4  908.11   34.80
  -6   8  -4 1065.29   39.80
   6  -8   4 1057.99   39.30
  -7   8  -4    0.30    8.90
   7  -8   4   -1.40    9.20
   7  -8   4   10.70    8.00
  -8   8  -4 1105.59   42.80
   8  -8   4 1070.09   42.00
   8  -8   4 1171.78   43.70
  -9   8  -4  162.88   17.20
   9  -8   4  162.58   18.90
   9  -8   4  147.39   15.80
  11   7  -4  107.89   15.30
 -11  -7   4   71.69   12.30
  10   7  -4  795.42   35.30
  10   7  -4  815.32   34.10
   9   7  -4  577.94   27.10
   9   7  -4  562.44   27.80
  -9  -7   4  578.54   26.90
   8   7  -4  222.78   18.30
   8   7  -4  253.67   17.50
  -8  -7   4  250.47   22.10
  -8  -7   4  249.97   17.60
   7   7  -4 1260.37   44.00
   7   7  -4 1347.27   45.20
  -7  -7   4 1315.67   44.40
  -7  -7   4 1206.48   43.80
   6   7  -4    7.90    7.70
  -6  -7   4    8.20    7.30
  -6  -7   4    3.50    6.30
   5   7  -4 1781.42   57.79
   5   7  -4 1950.70   58.89
  -5  -7   4 1833.22   58.19
   4   7  -4  312.07   17.10
  -4  -7   4  328.77   16.80
  -4  -7   4  334.37   16.70
   3   7  -4 2542.85   68.89
   3   7  -4 2005.10   66.09
  -3  -7   4 2022.10   66.19
   2   7  -4 2345.87   70.69
  -2  -7   4 2339.87   70.49
  -2  -7   4 2300.07   69.69
   1   7  -4  223.88   15.00
   1   7  -4  190.38   12.50
  -1  -7   4  194.58   14.10
  -1  -7   4  209.58   13.20
   0   7  -4 3258.67   95.89
   0  -7   4 3318.17   97.39
   0  -7   4 3348.76   96.29
  -1   7  -4    3.20    5.60
  -1   7  -4    8.60    6.80
   1  -7   4   -1.80    7.70
   1  -7   4    1.40    6.40
  -2   7  -4 2233.38   66.39
   2  -7   4 2224.58   66.69
   2  -7   4 2138.19   67.29
  -3   7  -4  616.24   24.30
  -3   7  -4  618.54   29.70
   3  -7   4  623.04   24.80
   3  -7   4  616.84   24.70
  -4   7  -4 1124.09   39.30
  -4   7  -4 1206.78   43.50
   4  -7   4 1177.78   39.80
   4  -7   4 1159.38   40.20
  -5   7  -4  920.91   33.70
  -5   7  -4  876.31   32.40
   5  -7   4  858.91   32.80
   5  -7   4  848.12   32.70
  -6   7  -4   44.20    8.00
  -6   7  -4   34.10    9.60
   6  -7   4   59.49   10.10
   6  -7   4   36.60    8.60
  -7   7  -4 1570.24   53.59
   7  -7   4 1620.94   53.99
   7  -7   4 1543.15   53.29
  -8   7  -4   -3.80    8.90
   8  -7   4    3.90    9.60
   8  -7   4    5.20    7.70
  -9   7  -4  625.44   30.00
   9  -7   4  576.34   28.20
   9  -7   4  565.54   43.30
 -10   7  -4  204.68   19.90
  10  -7   4  234.18   21.30
  11   6  -4  119.39   14.00
  11   6  -4   99.59   14.40
 -11  -6   4  120.49   14.60
  10   6  -4    7.50    9.80
  10   6  -4    4.20    7.10
 -10  -6   4   -3.10    8.50
   9   6  -4   29.20    9.00
   9   6  -4   21.50    9.10
  -9  -6   4   13.10    8.30
   8   6  -4  127.39   13.20
   8   6  -4   88.39   10.40
  -8  -6   4   87.09   10.70
  -8  -6   4  102.69   12.00
   7   6  -4    3.10    8.10
   7   6  -4    0.40    6.60
  -7  -6   4    3.20    6.50
   6   6  -4   30.50    9.60
   6   6  -4   33.80    9.90
  -6  -6   4   29.70    7.60
  -6  -6   4   26.10    7.90
   5   6  -4   17.70    6.30
  -5  -6   4   14.80    6.30
  -5  -6   4   12.40    7.30
  -4  -6   4  103.69   10.40
  -4  -6   4   91.49   10.20
   3   6  -4   96.49   10.60
   3   6  -4  103.89    9.80
  -3  -6   4  101.99   10.40
   2   6  -4  527.85   21.40
   2   6  -4  440.56   19.70
  -2  -6   4  442.56   18.80
   1   6  -4  847.62   28.40
   1   6  -4  823.62   29.70
  -1  -6   4  792.32   29.30
   0   6  -4   11.10    5.50
   0   6  -4   31.80    8.20
   0  -6   4   20.30    6.80
   0  -6   4   16.20    6.90
  -1   6  -4  442.16   20.60
  -1   6  -4  421.16   19.50
   1  -6   4  407.16   19.40
   1  -6   4  459.95   18.60
  -2   6  -4   -2.40    5.90
  -2   6  -4    8.60    5.50
   2  -6   4    8.10    5.50
   2  -6   4    0.90    5.70
  -3   6  -4   40.30    6.70
   3  -6   4   48.30    8.30
   3  -6   4   61.29    8.90
  -4   6  -4   68.69   11.40
   4  -6   4   41.50    7.70
   4  -6   4   32.90    7.60
  -5   6  -4   10.90    6.30
  -5   6  -4   13.80    7.40
   5  -6   4   15.50    7.20
   5  -6   4    6.40    6.90
  -6   6  -4  883.31   45.40
  -6   6  -4 1066.09   37.50
   6  -6   4 1074.29   37.40
   6  -6   4 1010.30   36.50
  -7   6  -4   17.10    7.80
  -7   6  -4   12.20    8.50
   7  -6   4   31.70    9.90
   7  -6   4   33.90   11.90
  -8   6  -4   99.49   12.40
   8  -6   4   68.29   10.10
   8  -6   4   98.99   11.30
  -9   6  -4   15.40    9.90
   9  -6   4   16.50   10.70
   9  -6   4    8.00    8.70
 -10   6  -4   36.70   11.30
  10  -6   4   12.10    9.90
  10  -6   4   35.70   11.40
  11   5  -4   14.50    9.70
  11   5  -4    0.40    7.00
 -11  -5   4   -0.10    7.60
  10   5  -4  220.38   17.30
  10   5  -4  198.48   18.40
 -10  -5   4  250.97   18.80
   9   5  -4  306.67   19.30
   9   5  -4  258.07   17.50
  -9  -5   4  250.97   17.80
   8   5  -4    8.30    7.80
   8   5  -4   21.30    8.00
  -8  -5   4   25.10    7.90
  -8  -5   4   31.70    8.50
   7   5  -4  602.94   25.20
   7   5  -4  642.34   25.90
  -7  -5   4  646.04   25.80
  -7  -5   4  587.24   27.50
   6   5  -4   18.00    6.20
   6   5  -4    2.70    6.20
  -6  -5   4    6.80    5.70
  -6  -5   4    3.00    5.80
   5   5  -4 2486.25   74.29
   5   5  -4 2464.25   74.49
  -5  -5   4 2583.34   74.49
  -5  -5   4 2468.85   74.09
   4   5  -4  132.79   10.50
  -4  -5   4  140.59   10.50
  -4  -5   4  136.59   10.60
   3   5  -4  630.44   23.60
  -3  -5   4  660.53   23.60
  -3  -5   4  661.33   23.60
   2   5  -4  949.11   32.00
   2   5  -4  966.80   31.60
  -2  -5   4  982.80   31.60
  -2  -5   4  971.10   32.20
   1   5  -4 1130.19   39.30
  -1  -5   4  932.71   31.70
  -1  -5   4  909.31   32.70
   0   5  -4 3922.51   99.49
   0   5  -4 3120.99   98.09
   0  -5   4 3139.49   96.69
  -1   5  -4  361.16   16.90
  -1   5  -4  346.27   15.40
  -2   5  -4  662.43   23.80
   2  -5   4  666.13   24.30
   2  -5   4  665.03   23.80
  -3   5  -4   22.00    5.80
   3  -5   4   20.10    5.90
   3  -5   4   26.90    5.40
  -4   5  -4  428.56   19.10
  -4   5  -4  425.26   19.60
   4  -5   4  529.95   25.70
  -5   5  -4  544.95   23.40
  -5   5  -4  576.24   23.10
   5  -5   4  553.64   23.00
  -6   5  -4   91.29   10.20
  -6   5  -4  104.79   11.20
   6  -5   4  107.19   11.00
  -7   5  -4 1274.07   44.60
  -7   5  -4 1352.46   45.20
   7  -5   4 1268.57   44.60
   7  -5   4 1278.17   44.80
  -8   5  -4   -2.80    8.30
   8  -5   4   -0.10    7.50
   8  -5   4   16.00    7.40
  -9   5  -4  636.64   29.60
   9  -5   4  630.54   28.70
   9  -5   4  634.24   30.10
 -10   5  -4  145.09   17.70
  10  -5   4  119.39   14.20
  10  -5   4  105.79   17.80
  11   4  -4 1170.58   44.60
  11   4  -4 1205.68   45.50
 -11  -4   4 1226.08   44.80
  10   4  -4  229.28   18.10
  10   4  -4  226.08   16.90
 -10  -4   4  220.18   17.80
   9   4  -4  411.86   21.30
   9   4  -4  422.66   22.10
  -9  -4   4  430.56   21.90
   8   4  -4 1395.36   47.70
   8   4  -4 1529.45   57.09
  -8  -4   4 1441.46   47.60
  -8  -4   4 1391.06   47.10
   7   4  -4  286.57   16.40
   7   4  -4  274.87   15.90
  -7  -4   4  264.97   15.40
  -7  -4   4  277.17   15.90
   6   4  -4 3570.94  105.49
   6   4  -4 3672.43  105.79
  -6  -4   4 3610.04  105.29
  -6  -4   4 3714.83  105.59
   5   4  -4  574.34   21.80
   5   4  -4  595.44   22.20
  -5  -4   4  559.24   21.70
  -5  -4   4  583.84   21.60
   4   4  -4 4784.72  131.79
   4   4  -4 4498.95  131.29
  -4  -4   4 4783.92  131.59
  -4  -4   4 4519.05  131.19
   3   4  -4 3275.97   94.79
  -3  -4   4 3320.97   94.79
  -3  -4   4 3363.56   94.89
  -2  -4   4 3120.79   99.89
  -2  -4   4 3966.50  102.99
   1   4  -4 4703.93  133.69
  -1  -4   4 4830.72  134.69
   0   4  -4  292.17   14.60
   0   4  -4  271.67   13.20
   0  -4   4  288.57   14.90
  -1   4  -4 6530.35  179.78
  -1   4  -4 6221.48  178.78
   1  -4   4 6562.04  179.78
   1  -4   4 6375.96  178.88
  -2   4  -4   62.59    7.20
  -2   4  -4   75.39    8.30
   2  -4   4   53.29    6.50
   3  -4   4 3522.15  112.29
   3  -4   4 4402.66  115.39
  -4   4  -4 3030.50   87.19
  -4   4  -4 3024.10   87.49
   4  -4   4 3005.90   89.69
   4  -4   4 2870.51   86.89
  -5   4  -4  175.38   13.30
  -5   4  -4  169.98   12.80
   5  -4   4  180.38   13.00
   5  -4   4  187.68   12.80
  -6   4  -4 2622.94   80.29
  -6   4  -4 2733.83   80.99
   6  -4   4 2674.73   80.69
  -7   4  -4   33.50    8.90
  -7   4  -4   40.00    8.40
   7  -4   4   23.10    8.10
   7  -4   4   36.50    8.10
  -8   4  -4 1499.65   53.39
  -8   4  -4 1704.43   54.69
   8  -4   4 1634.24   54.29
   8  -4   4 1624.54   54.29
  -9   4  -4  439.66   27.30
   9  -4   4  399.66   22.90
   9  -4   4  374.66   22.80
 -10   4  -4  943.11   39.10
  10  -4   4  955.70   39.10
  10  -4   4 1000.30   39.60
  12   3  -4  339.77   23.90
 -12  -3   4  361.16   30.30
  11   3  -4   48.70   10.20
  11   3  -4   32.70   11.00
 -11  -3   4   40.10   10.40
  10   3  -4  538.05   25.20
  10   3  -4  553.64   26.80
 -10  -3   4  528.85   25.80
   9   3  -4 1298.27   44.20
   9   3  -4 1231.28   47.10
  -9  -3   4 1211.48   43.00
   8   3  -4   -0.10    7.00
   8   3  -4    7.20    6.90
  -8  -3   4   20.70    7.00
  -8  -3   4   16.50    7.00
   7   3  -4 1517.95   48.60
   7   3  -4 1534.75   49.00
  -7  -3   4 1564.94   48.70
  -7  -3   4 1485.65   48.10
   6   3  -4   30.10    6.70
   6   3  -4   29.70    6.70
  -6  -3   4   33.50    6.70
  -6  -3   4   54.39    7.50
   5   3  -4 2165.48   65.29
   5   3  -4 2290.97   65.69
  -5  -3   4 2208.18   65.29
  -5  -3   4 2170.38   64.99
   4   3  -4 1055.79   32.90
   4   3  -4 1006.80   32.60
  -4  -3   4 1042.70   32.60
  -4  -3   4  997.10   32.30
   3   3  -4 3616.24  102.99
   3   3  -4 3587.64  102.99
  -3  -3   4 3684.23  103.09
  -3  -3   4 3670.63  102.89
   2   3  -4 1760.12   51.49
   2   3  -4 1689.53   51.49
  -2  -3   4 1787.92   51.49
  -2  -3   4 1770.22   51.29
   1   3  -4 1273.57   39.00
   1   3  -4 1268.17   37.90
  -1  -3   4 1220.48   38.50
   0   3  -4 2887.01   83.99
   0  -3   4 2914.11   84.39
   0  -3   4 2995.10   83.29
  -1   3  -4   82.59    9.20
  -1   3  -4   73.99    7.90
   1  -3   4   72.79    8.80
   1  -3   4   77.59    7.90
  -2   3  -4 1269.67   40.40
  -2   3  -4 1227.38   38.30
   2  -3   4 1231.18   38.40
   2  -3   4 1252.97   38.20
  -3   3  -4   93.49    9.40
  -3   3  -4  103.09    9.50
   3  -3   4  101.99    9.30
   3  -3   4  100.39    9.10
  -4   3  -4 1484.85   48.50
  -4   3  -4 1515.15   47.10
   4  -3   4 1548.25   47.10
   4  -3   4 1509.15   47.10
  -5   3  -4 1124.89   39.30
   5  -3   4 1118.79   39.30
   5  -3   4 1402.16   42.70
  -6   3  -4   80.19    9.70
  -6   3  -4   68.69    9.40
   6  -3   4   50.89    8.50
   6  -3   4   80.59   10.10
  -7   3  -4 1097.39   39.10
   7  -3   4 1116.49   39.10
   7  -3   4 1096.99   38.70
  -8   3  -4   74.89   10.10
  -8   3  -4   84.99   11.00
   8  -3   4   79.19   10.70
   8  -3   4   84.39   11.30
  -9   3  -4  790.72   33.10
   9  -3   4  769.52   32.70
 -10   3  -4  492.85   26.80
  10  -3   4  476.25   26.10
  10  -3   4  552.44   27.80
 -11   3  -4  504.55   28.30
  11  -3   4  508.75   28.60
  12   2  -4   46.70   11.70
 -12  -2   4   20.60    9.70
  11   2  -4    9.20    7.70
  11   2  -4   17.90    9.90
 -11  -2   4   10.80    8.30
  10   2  -4    5.60    8.50
  10   2  -4    1.00    7.40
 -10  -2   4    2.20    8.20
   9   2  -4    4.30    6.70
   9   2  -4    1.30    7.30
  -9  -2   4    1.80    6.90
   8   2  -4   10.10    6.50
   8   2  -4   11.90    7.20
  -8  -2   4   22.40    7.20
  -8  -2   4   23.20    7.10
   7   2  -4    0.60    5.20
   7   2  -4   10.10    6.30
  -7  -2   4    3.30    5.50
  -7  -2   4    3.00    5.30
   6   2  -4  451.45   18.60
   6   2  -4  438.46   18.20
  -6  -2   4  440.46   18.10
  -6  -2   4  437.16   17.80
   5   2  -4  144.89    9.90
   5   2  -4  155.98   10.20
  -5  -2   4  153.08    9.90
   4   2  -4  239.88   11.50
   4   2  -4  242.48   11.70
  -4  -2   4  234.38   11.00
  -4  -2   4  230.18   11.40
   3   2  -4   -1.40    3.70
   3   2  -4   -3.40    3.90
  -3  -2   4    6.10    3.90
   2   2  -4  768.82   24.60
  -2  -2   4  767.92   24.30
  -2  -2   4  802.52   24.40
   1   2  -4   11.60    4.80
  -1  -2   4   13.60    4.60
  -1  -2   4   13.50    4.10
   0   2  -4  231.98   10.80
   0   2  -4  264.27   12.00
   0  -2   4  253.47   12.80
   0  -2   4  274.47   11.00
  -1   2  -4   79.19    7.50
  -1   2  -4   77.49    7.90
   1  -2   4   85.99    7.30
   1  -2   4   70.29    8.00
  -2   2  -4  222.28   11.10
   2  -2   4  223.08   11.00
   2  -2   4  215.78   10.80
  -3   2  -4   30.50    9.50
   3  -2   4   20.70    5.10
   3  -2   4   33.10    6.20
  -4   2  -4   -9.80    6.10
  -4   2  -4   -2.70    4.50
   4  -2   4    0.70    5.00
   4  -2   4    0.10    4.00
  -5   2  -4   68.49   11.90
  -5   2  -4   50.59    7.50
   5  -2   4   37.20    5.90
   5  -2   4   40.20    7.10
  -6   2  -4   14.80    5.70
  -6   2  -4   11.80    6.60
   6  -2   4   23.40    7.30
  -7   2  -4   10.60    6.90
  -7   2  -4   28.70   13.00
   7  -2   4   15.60    8.10
  -8   2  -4   65.59   12.60
   8  -2   4   49.70    9.30
  -9   2  -4    3.30    8.10
   9  -2   4   10.30    9.00
 -10   2  -4   15.80   10.00
  10  -2   4   20.40    9.50
 -11   2  -4   34.90   11.60
  11  -2   4   10.80   10.70
  12   1  -4  616.34   30.50
 -12  -1   4  591.14   31.70
  11   1  -4  150.48   15.00
  11   1  -4  148.09   17.40
 -11  -1   4  144.69   15.90
  10   1  -4  428.46   22.60
  10   1  -4  421.96   21.50
 -10  -1   4  437.26   21.80
   9   1  -4  459.15   21.50
   9   1  -4  463.65   22.30
  -9  -1   4  435.06   21.00
   8   1  -4  499.15   21.70
   8   1  -4  450.05   20.60
  -8  -1   4  511.25   20.90
  -8  -1   4  460.35   20.40
   7   1  -4 1252.27   40.50
   7   1  -4 1273.37   40.90
  -7  -1   4 1232.98   40.70
  -7  -1   4 1244.68   41.90
   6   1  -4  135.19   10.40
   6   1  -4  141.49   10.10
  -6  -1   4  126.89    9.80
  -6  -1   4  120.89    9.40
   5   1  -4 1380.56   41.50
   5   1  -4 1367.86   41.50
  -5  -1   4 1344.47   41.10
  -5  -1   4 1330.07   41.00
   4   1  -4  284.37   12.20
  -4  -1   4  264.47   11.40
  -4  -1   4  273.87   11.80
   3   1  -4  367.16   13.40
  -3  -1   4  358.76   13.20
   2   1  -4  939.21   28.90
   2   1  -4 1005.80   29.10
  -2  -1   4  973.10   28.60
  -2  -1   4  962.10   28.70
   1   1  -4  145.59    7.70
   1   1  -4  149.19    8.40
  -1  -1   4  151.18    7.90
  -1  -1   4  140.59    7.40
   0   1  -4 4217.98  116.69
   0  -1   4 4179.28  117.09
   0  -1   4 4190.18  116.19
  -1   1  -4   63.79    6.60
  -1   1  -4   73.79    6.90
   1  -1   4   59.79    6.80
   1  -1   4   70.99    6.50
  -2   1  -4 3521.65   97.59
  -2   1  -4 3384.86   97.19
   2  -1   4 3472.85   97.19
   2  -1   4 3426.36   97.19
  -3   1  -4  533.95   19.90
   3  -1   4  555.74   19.80
   3  -1   4  562.94   20.00
  -4   1  -4 1916.41   57.89
  -4   1  -4 1910.51   57.99
   4  -1   4 1994.20   58.09
  -5   1  -4  864.01   30.50
  -5   1  -4  896.31   30.50
   5  -1   4  874.81   30.30
   5  -1   4  893.71   30.30
  -6   1  -4  193.18   13.30
  -6   1  -4  191.68   13.70
   6  -1   4  213.08   13.50
   6  -1   4  171.08   13.20
  -7   1  -4  753.12   29.70
  -7   1  -4  785.12   29.50
   7  -1   4  763.72   29.00
   7  -1   4  754.62   29.40
  -8   1  -4   23.00    8.80
  -8   1  -4   21.00    7.60
   8  -1   4   17.90    8.30
   8  -1   4   23.40    8.60
  -9   1  -4  592.04   27.20
  -9   1  -4  533.35   26.00
   9  -1   4  583.14   27.00
   9  -1   4  556.44   26.00
 -10   1  -4  279.77   21.20
  10  -1   4  306.57   21.30
 -11   1  -4  231.48   20.70
  11  -1   4  196.58   20.90
  12   0  -4   -9.90    8.30
 -12   0   4   -2.20    9.70
  11   0  -4 2292.97   73.49
  11   0  -4 2264.17   73.49
 -11   0   4 2241.18   72.49
  10   0  -4  336.77   21.70
  10   0  -4  369.76   19.60
   9   0  -4 1830.42   57.09
   9   0  -4 1690.43   56.09
  -9   0   4 1760.32   55.89
   8   0  -4 1772.42   54.69
   8   0  -4 1752.32   54.89
  -8   0   4 1761.22   54.09
  -8   0   4 1645.54   53.59
   7   0  -4  783.62   28.00
   7   0  -4  771.42   27.60
  -7   0   4  789.72   27.30
   6   0  -4 3177.58   90.29
   6   0  -4 3100.99   90.19
  -6   0   4 3084.29   89.59
  -6   0   4 3132.09   89.59
   5   0  -4   19.00    5.00
  -5   0   4    8.70    4.00
  -5   0   4    9.50    4.30
   4   0  -4 5940.21  162.88
   4   0  -4 5826.52  162.98
  -4   0   4 5787.72  162.38
  -4   0   4 5922.71  162.58
   3   0  -4 5195.18  142.29
   3   0  -4 5126.49  142.29
  -3   0   4 5118.79  142.79
  -3   0   4 5138.69  142.09
   2   0  -4  729.73   22.30
   2   0  -4  700.83   21.60
  -2   0   4  730.03   21.20
  -2   0   4  731.53   21.40
   1   0  -4 5075.69  142.69
   1   0  -4 5233.28  142.79
  -1   0   4 5255.27  142.39
  -1   0   4 5199.98  142.29
   0   0  -4  255.37    9.60
   0   0  -4  249.78    9.40
   0   0   4  255.97   10.50
   0   0   4  260.47    9.10
   1   0   4 9999.00  274.27
  -2   0  -4  527.15   18.00
   2   0   4  511.35   17.60
  -3   0  -4 7285.07  193.88
  -3   0  -4 6884.81  193.58
   3   0   4 7187.38  193.68
   3   0   4 6533.95  193.88
  -4   0  -4 2524.05   81.39
  -4   0  -4 3108.09   83.79
   4   0   4 2556.04   81.29
   4   0   4 3135.79   83.89
  -5   0  -4 2066.09   63.19
  -5   0  -4 2147.89   63.59
   5   0   4 2107.09   63.19
   5   0   4 2102.89   63.19
  -6   0  -4 2382.46   71.59
  -6   0  -4 2377.66   71.39
   6   0   4 2348.67   71.19
   6   0   4 2346.17   71.29
  -7   0  -4    8.00    7.30
  -7   0  -4    5.10    8.10
   7   0   4    1.20    6.60
   7   0   4   15.40   10.00
  -8   0  -4  962.90   35.70
  -8   0  -4  966.90   36.10
   8   0   4  948.21   35.60
  -9   0  -4  101.19   13.10
  -9   0  -4   97.79   12.50
   9   0   4  102.39   12.80
   9   0   4   79.19   11.90
 -10   0  -4  605.34   29.20
  10   0   4  571.44   28.90
 -11   0  -4  659.43   32.40
  11   0   4  674.13   32.80
  12  -1  -4  629.64   30.60
  11  -1  -4  155.58   17.60
  11  -1  -4  143.89   14.40
 -11   1   4  132.89   15.00
  10  -1  -4  417.76   21.00
  10  -1  -4  404.06   24.40
 -10   1   4  403.16   20.70
   9  -1  -4  416.96   20.50
   9  -1  -4  458.35   22.00
  -9   1   4  464.65   20.70
   8  -1  -4  491.25   22.00
   8  -1  -4  510.35   21.30
  -8   1   4  510.55   21.10
  -8   1   4  530.45   28.10
   7  -1  -4 1204.18   39.40
   7  -1  -4 1251.07   39.90
  -7   1   4 1226.38   38.90
  -7   1   4 1235.98   39.10
   6  -1  -4  131.49    9.90
  -6   1   4  144.19    9.40
  -6   1   4  127.99    9.00
   5  -1  -4 1330.37   42.40
  -5   1   4 1387.46   40.60
  -5   1   4 1366.46   40.60
   4  -1  -4  279.87   11.10
   4  -1  -4  259.47   10.90
  -4   1   4  270.57   10.70
  -4   1   4  263.47   10.50
   3  -1  -4  354.46   12.50
   3  -1  -4  375.36   12.60
  -3   1   4  380.26   12.30
   2  -1  -4  967.60   29.00
   2  -1  -4  944.11   27.50
  -2   1   4  968.20   27.00
  -2   1   4  988.30   27.00
   1  -1  -4  147.39    5.50
   1  -1  -4  149.09    5.40
   0  -1  -4 4234.38  115.99
   0  -1  -4 4149.38  115.99
   0   1   4 4315.87  116.09
   0   1   4 4173.58  115.69
  -1  -1  -4   63.29    7.10
  -1  -1  -4   64.49    6.00
   1   1   4   63.49    5.40
   1   1   4   64.79    5.30
  -2  -1  -4 3423.66   95.79
   2   1   4 3417.16   95.59
   2   1   4 3389.66   95.69
  -3  -1  -4  550.14   19.40
  -3  -1  -4  566.04   19.70
   3   1   4  541.75   19.30
   3   1   4  511.15   19.00
  -4  -1  -4 1957.60   58.29
  -4  -1  -4 1927.91   58.19
   4   1   4 2002.00   58.09
   4   1   4 1938.51   58.09
  -5  -1  -4  911.21   30.50
  -5  -1  -4  863.01   30.00
   5   1   4  899.11   30.10
   5   1   4  834.42   29.70
  -6  -1  -4  194.28   13.40
  -6  -1  -4  261.37   20.20
   6   1   4  212.18   13.70
   6   1   4  194.08   13.30
  -7  -1  -4  771.72   30.10
  -7  -1  -4  790.82   30.50
   7   1   4  818.92   30.40
   7   1   4  799.82   30.10
  -8  -1  -4   19.30    8.40
  -8  -1  -4    5.00    7.90
   8   1   4   14.50    8.60
   8   1   4   13.40    8.30
  -9  -1  -4  554.34   27.20
  -9  -1  -4  598.44   27.50
   9   1   4  614.24   27.60
   9   1   4  566.94   26.60
 -10  -1  -4  255.57   21.30
  10   1   4  285.47   20.80
 -11  -1  -4  226.58   20.70
  11   1   4  186.78   19.70
  12  -2  -4   43.10   11.60
  11  -2  -4    1.60    8.90
  11  -2  -4   18.00    7.70
 -11   2   4    2.20    6.90
  10  -2  -4   -4.70    8.40
  10  -2  -4    3.30    6.80
 -10   2   4    3.00    6.80
   9  -2  -4    7.50    6.30
   9  -2  -4   10.10    7.60
  -9   2   4   -2.50    6.70
   8  -2  -4   25.60    7.10
   8  -2  -4   26.00    7.60
  -8   2   4   31.60    6.80
   7  -2  -4   10.80    5.60
  -7   2   4   -2.60    4.60
  -7   2   4   -0.90    4.60
   6  -2  -4  441.06   17.30
   6  -2  -4  440.16   17.40
  -6   2   4  458.75   16.90
  -6   2   4  424.86   16.40
   5  -2  -4  157.38    8.90
   5  -2  -4  153.68    9.10
  -5   2   4  153.18    8.30
  -5   2   4  153.48    8.50
   4  -2  -4  233.38   10.00
   4  -2  -4  231.88   10.00
  -4   2   4  230.98    9.60
  -4   2   4  237.98    9.40
   3  -2  -4    6.50    2.90
   3  -2  -4   -1.40    2.80
  -3   2   4    7.60    2.60
  -3   2   4   -0.50    2.40
   2  -2  -4  806.32   22.20
   2  -2  -4  758.12   22.20
   0  -2  -4  256.37    8.80
   0   2   4  272.07    8.40
   0   2   4  259.07    8.20
  -1  -2  -4   71.59    6.00
  -1  -2  -4   82.49    5.80
   1   2   4   81.39    5.80
  -2  -2  -4  210.98   10.10
   2   2   4  219.58    9.90
   2   2   4  219.88    9.60
  -3  -2  -4   33.30    5.60
   3   2   4   26.00    5.80
   3   2   4   36.80    5.40
  -4  -2  -4    1.30    4.90
  -4  -2  -4    6.50    5.20
   4   2   4    5.20    4.40
   4   2   4    1.70    4.40
  -5  -2  -4   77.89   12.30
  -5  -2  -4   36.10    6.90
   5   2   4   52.09    7.30
   5   2   4   42.00    6.50
  -6  -2  -4   -2.60    6.40
  -6  -2  -4    3.20    7.20
   6   2   4   -0.10    5.70
   6   2   4    6.70    6.20
  -7  -2  -4   -6.40    6.80
  -7  -2  -4   23.50    9.60
   7   2   4    2.90    6.70
   7   2   4    4.50    6.90
  -8  -2  -4   71.99   11.20
  -8  -2  -4   80.29   12.00
   8   2   4   51.09    9.50
   8   2   4   47.00    9.10
  -9  -2  -4    5.50   12.60
  -9  -2  -4    7.30    9.30
   9   2   4    4.80    8.80
 -10  -2  -4   15.70   10.20
  10   2   4   16.00    9.70
 -11  -2  -4   37.50   11.00
  11   2   4   40.90   12.10
  12  -3  -4  362.36   24.20
  11  -3  -4   31.30    8.20
  11  -3  -4   38.30   10.60
 -11   3   4   39.50    9.70
  10  -3  -4  528.15   24.80
  10  -3  -4  499.95   23.10
 -10   3   4  543.05   23.70
   9  -3  -4 1221.98   41.60
   9  -3  -4 1241.38   42.40
  -9   3   4 1230.38   41.10
   8  -3  -4   18.20    7.10
  -8   3   4   13.00    6.20
   7  -3  -4 1505.45   46.50
   7  -3  -4 1471.85   46.00
  -7   3   4 1448.46   45.40
  -7   3   4 1501.95   45.70
   6  -3  -4   32.60    5.60
   6  -3  -4   33.80    6.00
  -6   3   4   34.00    5.20
  -6   3   4   31.70    5.50
   5  -3  -4 2187.38   64.29
   5  -3  -4 2240.68   64.49
  -5   3   4 2256.07   63.79
  -5   3   4 2229.28   63.79
   4  -3  -4 1066.99   31.40
   4  -3  -4 1023.80   31.10
  -4   3   4 1036.80   30.60
  -4   3   4 1025.80   30.50
   3  -3  -4 3670.83  101.19
   3  -3  -4 3588.04  101.09
  -3   3   4 3637.44  100.49
  -3   3   4 3704.83  100.39
   2  -3  -4 1730.13   48.30
   2  -3  -4 1743.93   48.20
   0  -3  -4 3061.69   84.59
   0  -3  -4 2998.00   84.59
   0   3   4 3115.89   84.39
   0   3   4 3066.09   84.09
  -1  -3  -4   74.59    6.00
  -1  -3  -4   72.89    5.90
   1   3   4   81.29    6.40
   1   3   4   80.29    5.60
  -2  -3  -4 1266.87   37.80
   2   3   4 1261.77   37.50
   2   3   4 1265.07   37.50
  -3  -3  -4  106.49    8.70
  -3  -3  -4  103.99    8.30
   3   3   4   98.99    8.20
   3   3   4   97.89    7.90
  -4  -3  -4 1611.34   48.30
  -4  -3  -4 1570.14   48.00
   4   3   4 1599.94   47.80
   4   3   4 1511.25   47.60
  -5  -3  -4 1092.99   36.40
  -5  -3  -4 1117.49   36.40
   5   3   4 1103.59   36.00
   5   3   4 1079.09   35.90
  -6  -3  -4   52.19    8.30
  -6  -3  -4   62.69    9.00
   6   3   4   72.99    9.00
   6   3   4   71.09    8.40
  -7  -3  -4 1075.49   38.10
   7   3   4 1099.39   38.00
   7   3   4 1070.99   38.80
  -8  -3  -4   83.89   11.40
  -8  -3  -4   85.99   11.70
   8   3   4   80.39   11.00
   8   3   4  101.09   11.90
  -9  -3  -4  801.82   34.00
  -9  -3  -4  749.42   33.20
   9   3   4  874.51   38.10
 -10  -3  -4  645.54   35.10
  10   3   4  555.54   28.50
 -11  -3  -4  515.25   29.50
  11   3   4  504.35   27.50
  11  -4  -4 1172.18   43.60
  11  -4  -4 1169.28   42.10
 -11   4   4 1184.28   41.90
  10  -4  -4  223.48   15.40
  10  -4  -4  230.68   17.60
 -10   4   4  235.58   16.00
   9  -4  -4  406.16   21.50
   9  -4  -4  418.16   23.40
  -9   4   4  421.96   19.60
   8  -4  -4 1400.46   45.10
   8  -4  -4 1349.27   47.20
  -8   4   4 1396.76   44.00
   7  -4  -4  269.47   14.30
   7  -4  -4  297.17   14.80
  -7   4   4  284.07   13.50
  -7   4   4  265.97   13.40
   6  -4  -4 3666.03  104.99
   6  -4  -4 3673.43  104.79
  -6   4   4 3686.53  103.99
   5  -4  -4  595.34   20.80
   5  -4  -4  612.14   21.00
  -5   4   4  613.24   20.10
  -5   4   4  630.84   20.20
   4  -4  -4 4630.64  130.99
   4  -4  -4 4628.24  132.29
  -4   4   4 4739.83  130.49
  -4   4   4 4843.92  130.39
   3  -4  -4 3257.97   93.29
  -3   4   4 3373.76   92.59
  -3   4   4 3429.56   92.49
   2  -4  -4 3013.20   84.69
   2  -4  -4 3109.49   84.99
   1  -4  -4 4911.41  137.59
   1  -4  -4 5093.39  137.49
   0  -4  -4  302.37   10.50
   0  -4  -4  289.17   10.40
   0   4   4  295.97   10.60
   0   4   4  296.07    9.70
  -1  -4  -4 6572.94  182.58
  -1  -4  -4 6564.04  182.48
   1   4   4 6773.42  182.18
   1   4   4 6556.24  182.28
  -2  -4  -4   60.99    6.90
  -2  -4  -4   57.19    6.40
   2   4   4   58.69    6.50
   2   4   4   64.89    6.60
  -3  -4  -4 3577.34   99.79
  -3  -4  -4 3512.85   99.69
   3   4   4 3414.06   99.19
   3   4   4 3511.35   99.39
  -4  -4  -4 3000.00   86.59
  -4  -4  -4 3016.50   86.69
   4   4   4 2970.60   86.29
   4   4   4 2960.90   86.29
  -5  -4  -4  177.98   12.10
  -5  -4  -4  168.38   12.40
   5   4   4  175.38   11.70
   5   4   4  167.18   11.60
  -6  -4  -4 2714.83   81.19
  -6  -4  -4 2769.02   81.39
   6   4   4 2615.04   80.49
   6   4   4 2713.43   80.79
  -7  -4  -4   42.80    9.30
  -7  -4  -4   52.89    9.90
   7   4   4   26.10    7.40
   7   4   4   33.50    7.60
  -8  -4  -4 1654.63   55.69
  -8  -4  -4 1677.33   56.19
   8   4   4 1717.23   55.59
  -9  -4  -4  461.15   24.00
  -9  -4  -4  439.96   25.10
   9   4   4  458.65   23.90
 -10  -4  -4  979.50   40.00
 -10  -4  -4  938.71   42.40
  10   4   4  955.60   38.90
  11  -5  -4    6.00    5.60
  11  -5  -4    4.50    9.50
 -11   5   4    8.90    7.70
  10  -5  -4  213.88   14.50
  10  -5  -4  205.68   17.00
 -10   5   4  213.28   15.40
   9  -5  -4  278.87   17.00
  -9   5   4  267.67   15.80
   8  -5  -4   24.90    7.10
   8  -5  -4   28.00    7.30
  -8   5   4   43.30    7.40
   7  -5  -4  625.04   23.90
   7  -5  -4  613.24   23.10
  -7   5   4  634.84   22.60
   6  -5  -4   13.80    5.20
   6  -5  -4    9.90    5.10
  -6   5   4    7.70    4.70
  -6   5   4    9.40    4.60
   5  -5  -4 2533.95   73.69
  -5   5   4 2596.84   72.79
  -5   5   4 2540.85   72.89
   4  -5  -4  133.99    8.00
   4  -5  -4  137.09    7.90
  -4   5   4  127.49    7.00
  -4   5   4  138.49    7.20
   3  -5  -4  648.54   20.40
   3  -5  -4  624.04   20.70
  -3   5   4  643.84   19.50
  -3   5   4  675.03   19.40
   2  -5  -4  981.10   28.80
   2  -5  -4  953.40   29.00
   1  -5  -4  931.81   27.50
   1  -5  -4  914.71   27.60
  -1   5   4  930.91   26.20
  -1   5   4  912.21   26.30
   0  -5  -4 3229.28   88.69
   0  -5  -4 3075.79   88.59
   0   5   4 3236.98   87.99
   0   5   4 3143.59   88.79
  -1  -5  -4  378.56   14.00
  -1  -5  -4  376.86   14.00
   1   5   4  380.46   13.70
   1   5   4  376.46   13.30
  -2  -5  -4  712.73   23.20
  -2  -5  -4  679.23   23.00
   2   5   4  675.23   22.40
   2   5   4  692.23   22.60
  -3  -5  -4   25.70    5.70
  -3  -5  -4   33.90    5.80
   3   5   4   32.80    5.50
   3   5   4   31.70    5.10
  -4  -5  -4  441.46   18.50
  -4  -5  -4  410.26   17.90
   4   5   4  462.65   19.10
   4   5   4  441.06   17.70
  -5  -5  -4  545.25   22.40
  -5  -5  -4  582.64   23.00
   5   5   4  571.84   22.20
   5   5   4  567.44   22.00
  -6  -5  -4   89.69   10.60
  -6  -5  -4  145.59   17.10
   6   5   4   96.69   11.40
   6   5   4  101.39   11.20
  -7  -5  -4 1330.47   45.10
  -7  -5  -4 1323.97   45.30
   7   5   4 1208.28   43.70
   7   5   4 1373.86   46.50
  -8  -5  -4   -4.60    7.30
  -8  -5  -4   -3.00    8.30
   8   5   4   -2.70    6.60
  -9  -5  -4  622.04   29.00
  -9  -5  -4  673.53   30.90
   9   5   4  677.93   29.60
 -10  -5  -4  159.48   17.70
 -10  -5  -4  149.79   17.80
  10   5   4  165.48   17.90
  10  -6  -4    9.20    8.70
 -10   6   4   13.00    7.20
   9  -6  -4   18.30    8.30
   9  -6  -4   16.50    6.50
  -9   6   4   33.00    7.60
   8  -6  -4   99.19   11.80
   8  -6  -4   90.39    9.90
  -8   6   4   89.59    9.30
   7  -6  -4   -0.90    5.10
   7  -6  -4    0.10    5.50
  -7   6   4    3.10    5.20
   6  -6  -4   23.50    5.40
   6  -6  -4   14.80    5.40
  -6   6   4   23.60    5.30
  -6   6   4   25.40    5.30
   5  -6  -4   17.70    4.90
   5  -6  -4   15.40    5.00
  -5   6   4   23.00    4.50
   4  -6  -4  110.69    8.00
   4  -6  -4  103.99    7.90
  -4   6   4   98.49    6.60
  -4   6   4  116.99    6.90
   3  -6  -4  108.89    7.50
   3  -6  -4  111.69    8.10
  -3   6   4  113.59    6.00
  -3   6   4  108.39    6.00
   2  -6  -4  434.56   15.80
   2  -6  -4  442.36   17.40
  -2   6   4  451.65   13.90
  -2   6   4  428.46   13.80
   1  -6  -4  831.12   26.50
   1  -6  -4  886.41   26.70
  -1   6   4  834.82   25.10
  -1   6   4  878.31   25.60
   0  -6  -4   18.50    4.20
   0  -6  -4   17.60    4.10
   0   6   4   19.90    5.10
   0   6   4   21.50    3.60
  -1  -6  -4  477.75   17.50
  -1  -6  -4  461.25   16.70
   1   6   4  446.46   15.90
   1   6   4  479.65   16.80
  -2  -6  -4    1.00    4.60
  -2  -6  -4    1.40    4.40
   2   6   4    1.00    4.00
   2   6   4    1.70    3.80
  -3  -6  -4   66.39    7.50
   3   6   4   57.09    6.50
   3   6   4   45.90    6.10
  -4  -6  -4   52.89    7.60
  -4  -6  -4   42.60    6.60
   4   6   4   46.10    6.90
   4   6   4   61.29    7.40
  -5  -6  -4   22.50    6.70
  -5  -6  -4   17.50    7.20
   5   6   4   13.70    6.30
   5   6   4   10.80    6.00
  -6  -6  -4 1051.49   36.50
  -6  -6  -4 1026.40   35.90
   6   6   4  964.00   35.00
   6   6   4  985.20   35.20
  -7  -6  -4    8.90    8.10
  -7  -6  -4   10.80    7.50
   7   6   4   15.80    7.60
  -8  -6  -4  115.79   13.40
  -8  -6  -4   93.49   12.90
   8   6   4   82.89   11.40
  -9  -6  -4   -3.30    9.10
  -9  -6  -4    2.70    7.80
   9   6   4   24.60    9.10
 -10  -6  -4   21.70   11.70
 -10  -6  -4   33.50   10.80
  10   6   4   25.90    9.70
  11  -7  -4   82.99   12.90
  10  -7  -4  858.81   33.60
 -10   7   4  802.82   30.90
   9  -7  -4  532.65   24.30
   8  -7  -4  247.28   15.90
   8  -7  -4  224.28   14.20
  -8   7   4  253.97   14.70
   7  -7  -4 1268.77   42.00
   7  -7  -4 1264.07   41.60
  -7   7   4 1312.97   40.60
   6  -7  -4   -2.20    4.90
   6  -7  -4   -2.10    5.40
  -6   7   4   -1.30    4.40
   5  -7  -4 1883.01   55.49
   5  -7  -4 1820.62   55.19
  -5   7   4 1923.71   54.29
  -5   7   4 1776.22   53.99
   4  -7  -4  343.37   14.60
   4  -7  -4  341.67   14.30
  -4   7   4  337.87   13.60
  -4   7   4  332.97   12.70
   3  -7  -4 1991.10   58.89
   3  -7  -4 2013.20   59.29
  -3   7   4 2018.80   57.59
  -3   7   4 2054.39   57.49
   2  -7  -4 2310.37   67.89
   2  -7  -4 2317.87   67.99
  -2   7   4 2412.06   66.09
   1  -7  -4  202.98   10.30
   1  -7  -4  199.08   10.30
  -1   7   4  205.68    9.40
  -1   7   4  222.58    8.70
   0  -7  -4 3268.87   94.19
   0  -7  -4 3361.56   94.29
   0   7   4 3273.97   93.19
   0   7   4 3415.06   94.59
  -1  -7  -4    8.60    4.30
  -1  -7  -4    7.40    4.20
   1   7   4    3.80    4.70
   1   7   4    4.80    3.50
  -2  -7  -4 2144.69   66.79
  -2  -7  -4 2254.47   65.29
   2   7   4 2180.48   64.69
   2   7   4 2270.17   64.39
  -3  -7  -4  623.34   23.20
   3   7   4  636.04   22.80
   3   7   4  634.34   22.40
  -4  -7  -4 1183.08   39.00
  -4  -7  -4 1148.39   38.70
   4   7   4 1187.28   38.30
   4   7   4 1214.18   38.60
  -5  -7  -4  891.31   31.80
  -5  -7  -4  847.62   31.10
   5   7   4  822.92   30.40
   5   7   4  885.61   30.90
  -6  -7  -4   50.99    9.10
  -6  -7  -4   66.19    9.60
   6   7   4   49.80    8.60
  -7  -7  -4 1549.94   52.09
  -7  -7  -4 1599.94   52.79
   7   7   4 1529.65   51.69
  -8  -7  -4   -3.00    7.40
  -8  -7  -4   13.30    9.50
   8   7   4   15.40    8.40
  -9  -7  -4  592.74   42.20
  -9  -7  -4  553.74   27.60
   9   7   4  581.44   27.80
 -10  -7  -4  192.08   20.70
  10  -8  -4  241.18   18.40
 -10   8   4  234.68   15.50
   9  -8  -4  595.14   24.80
   9  -8  -4  573.54   26.30
  -9   8   4  578.64   23.40
   8  -8  -4 1314.17   44.50
   8  -8  -4 1406.96   45.60
  -8   8   4 1324.27   42.90
   7  -8  -4  127.59   12.70
   7  -8  -4  130.29   11.70
  -7   8   4  122.19   10.50
   6  -8  -4 2546.95   76.69
   6  -8  -4 2563.54   76.49
  -6   8   4 2629.34   74.89
   5  -8  -4  142.19   11.30
   5  -8  -4  133.89   10.60
  -5   8   4  149.69    9.00
  -5   8   4  124.99    8.70
   4  -8  -4 2157.38   62.69
   4  -8  -4 2056.59   62.09
  -4   8   4 2107.39   60.49
  -4   8   4 2063.09   60.29
   3  -8  -4  888.21   30.20
   3  -8  -4  891.31   30.00
  -3   8   4  923.21   29.70
  -3   8   4  925.31   29.10
   2  -8  -4 1376.76   43.50
   2  -8  -4 1356.86   43.00
  -2   8   4 1435.66   41.40
  -2   8   4 1467.45   41.30
   1  -8  -4 2714.33   78.59
   1  -8  -4 2626.04   78.19
  -1   8   4 2792.92   77.59
  -1   8   4 2748.02   76.89
   0  -8  -4   68.49    7.70
   0  -8  -4   72.09    8.10
   0   8   4   72.89    6.40
   0   8   4   81.79    8.60
  -1  -8  -4 3006.40   86.79
  -1  -8  -4 2963.30   86.59
   1   8   4 3043.00   86.89
   1   8   4 3030.30   85.69
  -2  -8  -4  146.79   11.50
  -2  -8  -4  144.89   10.90
   2   8   4  161.78   10.60
  -3  -8  -4 1394.46   45.00
   3   8   4 1445.46   44.00
   3   8   4 1402.66   44.30
  -4  -8  -4  564.84   22.60
  -4  -8  -4  571.94   23.00
   4   8   4  551.34   21.80
   4   8   4  539.95   22.20
  -5  -8  -4  890.51   33.00
  -5  -8  -4  898.41   33.40
   5   8   4  973.20   37.70
  -6  -8  -4 1023.50   37.30
  -6  -8  -4 1024.40   36.80
   6   8   4  993.80   36.30
  -7  -8  -4    5.00    7.50
  -7  -8  -4   20.40    9.20
   7   8   4   16.40    8.10
  -8  -8  -4 1087.49   51.19
  -8  -8  -4 1050.59   40.10
  -9  -8  -4  157.08   18.70
  -9  -8  -4  125.29   14.30
   9   8   4  148.59   16.40
  10  -9  -4   41.90   10.60
   9  -9  -4   56.29    8.60
   9  -9  -4   51.29   10.60
  -9   9   4   52.79    8.20
   8  -9  -4   73.39   10.60
   8  -9  -4   62.29    9.20
  -8   9   4   71.89    8.50
   7  -9  -4  449.76   20.30
   7  -9  -4  462.05   21.40
  -7   9   4  443.96   18.50
   6  -9  -4    4.20    6.30
   6  -9  -4    7.80    6.70
  -6   9   4    1.40    4.70
   5  -9  -4  740.43   27.70
   5  -9  -4  765.22   27.50
  -5   9   4  775.42   25.20
   4  -9  -4   84.39    9.20
   4  -9  -4   72.79    8.90
  -4   9   4   80.09    8.30
  -4   9   4   91.49    7.50
   3  -9  -4  451.45   18.90
   3  -9  -4  415.06   19.00
  -3   9   4  470.05   16.30
  -3   9   4  469.45   16.20
   2  -9  -4  451.75   18.20
   2  -9  -4  421.26   18.80
  -2   9   4  464.05   15.80
   1  -9  -4  130.29    9.80
   1  -9  -4  123.39   10.30
  -1   9   4  124.89    7.80
  -1   9   4  133.79    9.00
   0  -9  -4  351.36   16.00
   0  -9  -4  381.06   15.80
   0   9   4  386.86   16.00
   0   9   4  369.46   14.40
  -1  -9  -4  163.48   11.40
  -1  -9  -4  142.89   10.60
   1   9   4  169.38   11.60
   1   9   4  151.28    9.20
  -2  -9  -4  859.81   29.30
  -2  -9  -4  813.82   28.90
   2   9   4  824.32   28.80
   2   9   4  811.52   27.70
  -3  -9  -4  229.28   14.50
   3   9   4  229.58   13.60
   3   9   4  233.98   14.20
  -4  -9  -4  138.69   11.90
  -4  -9  -4  117.99   12.90
   4   9   4  120.69   11.50
  -5  -9  -4  197.68   16.10
  -5  -9  -4  192.98   14.50
   5   9   4  232.08   15.20
  -6  -9  -4    2.10    6.70
  -6  -9  -4   -6.00    7.70
   6   9   4    0.40    6.90
  -7  -9  -4  292.97   24.70
  -7  -9  -4  310.27   19.00
   7   9   4  330.27   19.40
  -8  -9  -4   38.00   10.20
  -8  -9  -4   45.10   11.20
   8   9   4   59.89   10.50
  -9  -9  -4  204.78   20.30
  -9  -9  -4  209.78   20.40
   9   9   4  190.48   18.50
   9 -10  -4  143.99   16.40
  -9  10   4  146.99   11.90
   8 -10  -4  124.99   12.40
   8 -10  -4  154.48   15.20
  -8  10   4  141.29   11.60
   7 -10  -4   58.09   10.00
   7 -10  -4   53.69    8.70
  -7  10   4   79.79    8.40
   6 -10  -4  186.98   13.60
   6 -10  -4  185.68   14.90
  -6  10   4  181.08   11.40
   5 -10  -4   -1.60    6.80
   5 -10  -4    0.30    6.30
  -5  10   4    5.30    4.50
   4 -10  -4  131.89   12.30
   4 -10  -4  169.38   13.50
  -4  10   4  132.39    9.00
   3 -10  -4  128.99   12.50
   3 -10  -4  149.88   11.90
  -3  10   4  145.99    8.90
   2 -10  -4   61.39    8.80
   2 -10  -4   61.19    7.90
  -2  10   4   60.69    7.20
  -2  10   4   59.59    6.70
   1 -10  -4  348.07   16.70
   1 -10  -4  336.07   15.80
  -1  10   4  355.16   16.60
  -1  10   4  328.97   13.60
   0 -10  -4    3.40    5.30
   0 -10  -4    5.50    5.90
   0  10   4    6.50    4.60
   0  10   4    0.50    5.40
  -1 -10  -4  248.48   13.80
  -1 -10  -4  255.67   14.40
   1  10   4  265.77   15.00
  -2 -10  -4   -1.70    6.00
  -2 -10  -4   13.80    5.50
   2  10   4    2.40    5.90
  -3 -10  -4  412.16   19.70
   3  10   4  413.36   19.10
  -4 -10  -4  162.48   14.30
  -4 -10  -4  151.68   12.90
   4  10   4  148.99   12.90
  -5 -10  -4  112.89   12.50
  -5 -10  -4  109.59   11.90
   5  10   4  107.59   10.90
  -6 -10  -4  213.58   22.90
  -6 -10  -4  207.78   15.80
   6  10   4  180.28   16.30
  -7 -10  -4   11.30    8.20
  -7 -10  -4   38.30   10.20
   7  10   4    4.20    8.10
  -8 -10  -4  148.39   15.60
  -8 -10  -4  187.08   19.80
   8  10   4  181.28   17.30
   8 -11  -4  269.17   18.70
   8 -11  -4  210.18   15.20
  -8  11   4  272.97   14.30
   7 -11  -4  865.11   32.90
   7 -11  -4  907.41   34.30
  -7  11   4  867.21   29.90
   6 -11  -4   19.80    7.30
   6 -11  -4   17.80    8.70
  -6  11   4   22.50    5.70
   5 -11  -4 1168.88   39.90
   5 -11  -4 1121.89   40.20
  -5  11   4 1161.18   36.40
   4 -11  -4  300.57   16.60
   4 -11  -4  253.67   17.80
  -4  11   4  272.27   12.90
   3 -11  -4  933.91   32.10
   3 -11  -4  824.62   32.60
  -3  11   4  932.31   29.20
   2 -11  -4 1046.50   35.70
   2 -11  -4 1020.20   36.40
  -2  11   4 1088.99   33.80
   1 -11  -4  204.18   13.90
   1 -11  -4  186.28   12.60
  -1  11   4  205.08   12.00
   0 -11  -4 3114.59   93.89
   0 -11  -4 3223.68   94.59
   0  11   4 3318.57   93.89
  -1 -11  -4  247.38   15.00
  -1 -11  -4  240.38   14.00
   1  11   4  230.48   14.60
  -2 -11  -4 1664.43   51.99
  -2 -11  -4 1581.84   51.09
   2  11   4 1596.24   51.59
  -3 -11  -4  491.35   23.90
  -3 -11  -4  501.35   22.80
   3  11   4  484.25   21.90
  -4 -11  -4 1251.87   43.30
  -4 -11  -4 1303.17   44.70
   4  11   4 1259.47   43.30
  -5 -11  -4  988.80   36.80
  -5 -11  -4 1029.30   38.00
   5  11   4  987.40   36.70
  -6 -11  -4  215.78   16.30
  -6 -11  -4  236.48   19.00
   6  11   4  213.58   16.90
  -7 -11  -4  934.11   37.30
  -7 -11  -4  876.81   35.70
   7  11   4  869.61   35.50
  -8 -11  -4   33.60   11.00
   8  11   4    2.20   10.70
   7 -12  -4  126.59   13.50
   7 -12  -4  151.58   15.90
  -7  12   4  139.69   10.60
   6 -12  -4  820.42   32.60
   6 -12  -4  788.22   31.50
  -6  12   4  803.32   27.70
   5 -12  -4   40.00    9.00
   5 -12  -4   32.70    9.30
  -5  12   4   37.20    6.00
   4 -12  -4  553.54   26.10
   4 -12  -4  597.24   24.70
  -4  12   4  601.44   21.40
   3 -12  -4  345.67   17.60
   3 -12  -4  350.66   19.60
  -3  12   4  327.37   14.90
   2 -12  -4  326.07   16.90
  -2  12   4  337.17   15.10
   1 -12  -4 1727.63   54.29
   1 -12  -4 1720.23   55.59
  -1  12   4 1744.43   52.99
   0 -12  -4   10.40    5.70
   0 -12  -4   15.40    7.10
  -1 -12  -4 1714.93   54.79
  -1 -12  -4 1712.13   55.69
   1  12   4 1786.52   55.09
  -2 -12  -4  240.28   14.60
   2  12   4  239.28   16.30
  -3 -12  -4 1385.16   46.70
  -3 -12  -4 1360.06   46.10
   3  12   4 1340.07   45.90
  -4 -12  -4  632.64   27.00
  -4 -12  -4  664.53   28.60
   4  12   4  646.94   27.50
  -5 -12  -4  456.25   23.80
  -5 -12  -4  388.26   21.00
   5  12   4  459.25   22.60
  -6 -12  -4  668.03   30.20
  -6 -12  -4  634.54   28.30
   6  12   4  597.54   27.90
  -7 -12  -4   10.80    8.00
  -7 -12  -4   25.00   10.80
   7  12   4   28.50    9.40
   7 -13  -4   16.40   10.40
   7 -13  -4   -8.40    4.50
   6 -13  -4    1.00    7.10
   6 -13  -4   17.10    9.70
   5 -13  -4   35.90    8.20
   5 -13  -4   38.20   10.10
  -5  13   4   43.80    6.50
   4 -13  -4    8.10    6.60
   4 -13  -4    0.80    9.50
  -4  13   4   18.10    5.60
   3 -13  -4    5.10    6.10
   3 -13  -4    1.70    8.40
  -3  13   4   12.20    5.20
   2 -13  -4  137.79   14.70
   2 -13  -4  114.49   11.60
  -2  13   4  116.39   10.30
   1 -13  -4    8.50    5.50
   1 -13  -4   19.20    8.00
  -1  13   4    1.20    5.80
   0 -13  -4  219.08   14.20
   0 -13  -4  222.58   16.10
   0  13   4  230.18   14.40
  -1 -13  -4   15.90    8.10
  -1 -13  -4    9.40    6.30
   1  13   4   19.90   11.60
  -2 -13  -4  184.88   15.60
  -2 -13  -4  186.48   15.30
   2  13   4  199.88   15.50
  -3 -13  -4  105.89   11.90
  -3 -13  -4  126.59   12.10
   3  13   4  141.49   14.70
  -4 -13  -4  208.58   15.70
  -4 -13  -4  227.08   18.60
   4  13   4  231.78   16.70
  -5 -13  -4   31.00    8.20
  -5 -13  -4   24.40   10.30
   5  13   4   31.30    9.50
  -6 -13  -4   42.30   11.50
  -6 -13  -4   24.20    8.20
   6  13   4   30.20   11.90
   5 -14  -4   57.19    9.80
   5 -14  -4   57.59   11.60
  -5  14   4   71.49    8.50
   4 -14  -4  467.35   25.30
   4 -14  -4  512.95   22.80
  -4  14   4  468.25   19.20
   3 -14  -4  181.78   14.00
   3 -14  -4  178.98   17.00
  -3  14   4  187.08   11.50
   2 -14  -4  197.58   14.10
   2 -14  -4  234.68   17.90
  -2  14   4  199.68   12.50
   1 -14  -4  282.47   18.90
   1 -14  -4  264.87   16.00
  -1  14   4  281.97   15.20
   0 -14  -4  188.58   14.10
   0 -14  -4  219.98   16.80
   0  14   4  217.88   14.30
  -1 -14  -4   98.49   12.00
  -1 -14  -4  100.99   11.30
   1  14   4  107.09   11.80
  -2 -14  -4   68.69   11.30
   2  14   4   61.49   15.90
  -3 -14  -4  188.88   17.10
  -3 -14  -4  176.38   14.30
   3  14   4  159.18   15.70
  -4 -14  -4  112.09   12.70
  -4 -14  -4  146.19   16.80
   4  14   4  133.79   14.40
  -5 -14  -4   50.59   11.70
   4 -15  -4  424.36   24.50
  -4  15   4  395.76   18.10
   3 -15  -4  548.15   24.30
   2 -15  -4  804.52   31.60
   2 -15  -4  920.01   34.80
  -2  15   4  771.42   28.90
   1 -15  -4  613.14   27.90
   1 -15  -4  566.24   24.50
  -1  15   4  556.04   22.90
   0 -15  -4 1181.48   41.80
   0 -15  -4 1207.78   43.80
   0  15   4 1201.68   40.40
  -1 -15  -4   31.20   10.00
  -1 -15  -4   24.30    7.40
   1  15   4   21.70    7.40
  -2 -15  -4  491.65   24.90
   2  15   4  438.36   22.30
  -4 -15  -4  349.87   23.00
   3 -16  -4  336.17   26.10
   0 -16  -4  115.79   14.10
  -1 -16  -4  666.23   30.40
  -2 -16  -4   -1.10    8.90
   2  16  -5  335.07   23.70
  -2 -16   5  326.47   24.90
   1  16  -5    9.80   10.50
  -1 -16   5   20.80   10.10
   0  16  -5  323.87   22.80
   0 -16   5  336.77   24.60
  -1  16  -5   20.70   10.80
   1 -16   5   27.60   12.60
   5  15  -5   22.70   11.90
  -5 -15   5    2.90   10.50
   4  15  -5   40.70   12.60
  -4 -15   5   16.80   11.60
  -4 -15   5    2.50   14.80
  -3 -15   5   50.99   13.80
  -3 -15   5   70.09   13.40
   2  15  -5   33.90   10.90
  -2 -15   5   23.30   13.00
  -2 -15   5   28.60   11.50
   1  15  -5   28.10   11.30
  -1 -15   5   42.90   10.40
  -1 -15   5   15.30   10.80
   0  15  -5   -6.60    8.50
   0 -15   5    0.30   10.30
   0 -15   5    6.60    9.00
  -1  15  -5   25.70   10.50
   1 -15   5   27.60    9.20
  -2  15  -5   -1.20    8.80
   2 -15   5   10.80   11.10
   2 -15   5   -6.20    8.60
  -3  15  -5   12.00   10.50
   3 -15   5   -6.40   10.90
   3 -15   5   -2.90   10.90
   6  14  -5   91.69   15.20
  -6 -14   5   84.19   14.70
   5  14  -5  421.86   27.50
  -5 -14   5  416.06   26.20
   4  14  -5  546.15   30.10
  -4 -14   5  531.65   28.30
  -4 -14   5  470.55   27.50
   3  14  -5  218.38   21.60
  -3 -14   5  233.88   22.20
  -3 -14   5  261.17   21.10
   2  14  -5  979.60   38.90
  -2 -14   5  873.31   37.30
  -2 -14   5  877.41   37.80
   1  14  -5   16.70   10.90
  -1 -14   5    8.60    9.30
  -1 -14   5   10.80   10.00
   0  14  -5 1385.16   49.70
   0 -14   5 1280.27   48.80
   0 -14   5 1303.87   48.60
  -1  14  -5  131.69   15.50
   1 -14   5   96.09   13.90
   1 -14   5  136.79   15.70
  -2  14  -5  591.84   30.50
   2 -14   5  630.94   47.10
   2 -14   5  608.54   29.60
  -3  14  -5  557.04   29.60
   3 -14   5  583.84   30.30
   3 -14   5  547.25   29.20
   4 -14   5  198.08   21.40
   4 -14   5  154.78   18.10
  -5  14  -5  476.85   28.80
   5 -14   5  497.45   29.30
   7  13  -5    9.40   11.40
  -7 -13   5   26.20   11.90
   6  13  -5  767.02   36.50
  -6 -13   5  820.02   36.00
   5  13  -5  219.98   21.50
  -5 -13   5  200.98   18.80
   4  13  -5  625.44   31.00
  -4 -13   5  561.24   29.30
  -4 -13   5  588.64   29.40
   3  13  -5  757.12   33.70
  -3 -13   5  703.83   31.90
  -3 -13   5  666.63   31.60
   2  13  -5   32.20   11.10
  -2 -13   5   66.89   18.50
  -2 -13   5   38.90   10.70
   1  13  -5 1717.33   58.39
  -1 -13   5 1721.43   58.19
  -1 -13   5 1602.84   57.09
   0  13  -5   58.39   10.50
   0 -13   5   60.89   11.50
   0 -13   5   49.10   11.00
  -1  13  -5 1321.87   48.40
   1 -13   5 1291.27   47.80
   1 -13   5 1286.97   47.80
  -2  13  -5  703.63   32.30
   2 -13   5  657.23   30.80
   2 -13   5  691.53   31.70
  -3  13  -5  466.65   27.20
   3 -13   5  480.05   25.80
   3 -13   5  457.95   26.50
   4 -13   5 1130.19   48.20
   4 -13   5 1040.40   43.20
  -5  13  -5   63.39   13.30
   5 -13   5   78.49   14.90
   5 -13   5   88.19   14.70
  -6  13  -5  965.60   43.10
   6 -13   5 1080.29   44.40
   8  12  -5    2.60   11.80
  -8 -12   5  -10.20    9.70
   7  12  -5  341.17   24.00
  -7 -12   5  291.57   22.40
   6  12  -5    2.20   10.50
  -6 -12   5   19.70    9.80
   5  12  -5  209.78   19.90
  -5 -12   5  297.07   24.50
  -5 -12   5  226.68   19.30
   4  12  -5   58.59   12.30
   4  12  -5   75.99   18.30
  -4 -12   5   51.69   11.30
  -4 -12   5   94.89   13.20
   3  12  -5   59.49   10.80
   3  12  -5   75.39   13.30
  -3 -12   5   62.29   11.00
   2  12  -5  182.38   15.70
   2  12  -5  220.78   18.70
  -2 -12   5  195.68   17.20
  -2 -12   5  173.98   17.00
   1  12  -5   15.40    8.90
   1  12  -5   -6.30    7.60
  -1 -12   5   -3.00    8.70
  -1 -12   5    6.60    8.60
   0  12  -5  342.87   29.80
   0  12  -5  331.17   21.50
   0 -12   5  308.77   20.70
   0 -12   5  337.67   21.50
  -1  12  -5  184.98   17.60
   1 -12   5  174.28   17.40
   1 -12   5  158.78   17.40
  -2  12  -5  411.56   24.00
   2 -12   5  361.56   22.70
   2 -12   5  390.76   23.10
  -3  12  -5  179.38   19.20
   3 -12   5  158.18   17.80
   3 -12   5  159.98   17.50
   4 -12   5  111.49   15.20
   4 -12   5  117.39   14.20
  -5  12  -5  245.38   22.00
   5 -12   5  253.37   20.70
   5 -12   5  272.27   24.20
  -6  12  -5   -2.40    9.90
   6 -12   5    0.50   10.50
   6 -12   5   -7.00    8.80
  -7  12  -5  238.78   22.80
   7 -12   5  230.08   22.90
   9  11  -5   -1.00   10.70
  -9 -11   5    6.70    9.60
   8  11  -5  156.68   17.50
  -8 -11   5  152.08   18.30
   7  11  -5   14.70   10.80
  -7 -11   5   24.80   10.10
   6  11  -5  168.78   18.00
   6  11  -5  151.38   16.30
  -6 -11   5  167.58   17.30
  -6 -11   5  163.78   17.80
   5  11  -5  150.78   16.00
  -5 -11   5  161.58   17.30
  -5 -11   5  167.38   17.30
   4  11  -5  139.99   18.60
   4  11  -5  138.79   14.60
  -4 -11   5  109.39   13.20
  -4 -11   5  135.69   15.30
   3  11  -5  300.57   21.10
   3  11  -5  318.67   21.20
  -3 -11   5  321.67   20.10
   2  11  -5   71.99   12.30
  -2 -11   5   51.39   10.00
  -2 -11   5   59.79   10.60
   1  11  -5  241.08   18.90
  -1 -11   5  241.88   18.40
  -1 -11   5  246.18   18.20
   0  11  -5    6.20    7.50
   0  11  -5   13.90    8.90
   0 -11   5   30.40    9.40
   0 -11   5   17.20    8.60
  -1  11  -5  393.86   22.80
  -1  11  -5  373.26   20.60
   1 -11   5  361.16   22.00
   1 -11   5  408.76   22.20
  -2  11  -5   31.80    9.20
  -2  11  -5   31.90    9.90
   2 -11   5   17.80    9.60
   2 -11   5   22.80    9.50
  -3  11  -5  104.49   14.00
   3 -11   5   96.39   12.50
   4 -11   5  195.28   18.60
   4 -11   5  206.78   18.60
  -5  11  -5   11.30   10.00
   5 -11   5   11.50   10.50
   5 -11   5   -5.40    7.90
  -6  11  -5  152.28   17.20
   6 -11   5  174.88   19.80
   6 -11   5  194.08   18.50
  -7  11  -5    1.90   10.80
   7 -11   5   18.10   10.40
   7 -11   5   24.40   11.60
   9  10  -5  582.64   30.70
  -9 -10   5  596.94   29.80
   8  10  -5   12.60    7.80
   8  10  -5    7.30   10.20
  -8 -10   5    6.50    8.50
   7  10  -5 1157.18   43.30
   7  10  -5 1033.40   40.90
  -7 -10   5 1119.49   42.10
   6  10  -5  355.16   25.40
   6  10  -5  363.16   22.80
  -6 -10   5  387.86   22.30
  -6 -10   5  358.86   21.80
   5  10  -5 1486.65   51.59
   5  10  -5 1439.66   50.19
  -5 -10   5 1491.25   51.39
  -5 -10   5 1518.45   50.99
   4  10  -5 1392.26   48.90
  -4 -10   5 1554.04   50.79
   3  10  -5  822.42   34.10
   3  10  -5  843.72   32.20
  -3 -10   5  878.21   36.70
  -3 -10   5  847.22   33.60
   2  10  -5 2188.48   67.29
   2  10  -5 2208.48   69.69
  -2 -10   5 2071.49   68.49
   1  10  -5  106.89   13.00
   1  10  -5  102.89   11.50
  -1 -10   5  120.79   16.90
  -1 -10   5  113.19   12.70
   0  10  -5 2640.74   80.99
   0  10  -5 2620.34   82.59
   0 -10   5 2704.93   81.79
   0 -10   5 2693.33   82.79
  -1  10  -5  301.77   19.70
  -1  10  -5  296.27   17.50
   1 -10   5  296.37   19.10
   1 -10   5  292.77   19.50
  -2  10  -5  956.90   44.70
  -2  10  -5 1025.70   39.50
   2 -10   5 1058.69   39.20
   2 -10   5 1093.89   38.60
  -3  10  -5  707.43   29.00
  -3  10  -5  621.84   30.10
   3 -10   5  667.73   30.40
   3 -10   5  769.62   30.30
   4 -10   5  277.77   20.10
   4 -10   5  312.27   20.30
  -5  10  -5 1102.09   43.20
   5 -10   5 1112.59   42.70
   5 -10   5 1171.28   43.20
  -6  10  -5    7.70    9.10
   6 -10   5   15.40   10.30
   6 -10   5   20.00    9.80
  -7  10  -5  863.81   37.90
   7 -10   5  892.41   43.90
   7 -10   5  847.32   36.70
  -8  10  -5  226.88   21.70
   8 -10   5  220.68   22.00
   8 -10   5  254.17   22.50
  10   9  -5  381.86   28.90
 -10  -9   5  371.06   23.80
   9   9  -5  158.08   16.70
   9   9  -5  143.39   16.60
  -9  -9   5  164.18   17.20
   8   9  -5 1512.95   54.09
   8   9  -5 1621.74   60.49
  -8  -9   5 1469.95   52.99
   7   9  -5   50.49   10.10
   7   9  -5   48.60   11.00
  -7  -9   5   62.49   10.40
  -7  -9   5   39.40   10.50
   6   9  -5 1320.57   46.70
   6   9  -5 1360.56   48.00
  -6  -9   5 1349.56   47.50
  -6  -9   5 1371.56   47.30
   5   9  -5  705.43   29.00
   5   9  -5  697.33   30.00
  -5  -9   5  717.93   29.60
  -5  -9   5  713.43   29.30
   4   9  -5 1212.18   41.90
  -4  -9   5 1229.98   43.10
  -4  -9   5 1209.18   42.10
   3   9  -5 1988.00   63.59
   3   9  -5 1989.80   62.19
  -3  -9   5 1954.10   63.39
  -3  -9   5 1995.40   62.49
   2   9  -5  498.05   24.10
   2   9  -5  505.75   22.10
  -2  -9   5  477.35   23.10
  -2  -9   5  498.85   22.40
   1   9  -5 2741.93   83.79
   1   9  -5 2832.52   85.79
  -1  -9   5 2825.82   85.49
   0   9  -5    1.50    6.10
   0   9  -5  -10.70    7.40
   0  -9   5    1.30    7.00
   0  -9   5    7.70    7.30
  -1   9  -5 1785.92   57.59
  -1   9  -5 1828.22   59.39
   1  -9   5 1864.21   59.49
  -2   9  -5  628.04   26.30
  -2   9  -5  617.04   28.20
   2  -9   5  692.63   28.70
   2  -9   5  680.03   27.50
  -3   9  -5  325.57   18.70
  -3   9  -5  297.77   20.00
   3  -9   5  362.26   19.80
   3  -9   5  332.67   20.20
  -4   9  -5  717.03   29.50
   4  -9   5  704.53   30.50
   4  -9   5  749.23   30.30
  -5   9  -5   22.10    9.40
  -5   9  -5   17.20   11.30
   5  -9   5   29.00   10.10
   5  -9   5   23.10    9.50
  -6   9  -5  954.20   38.40
   6  -9   5  955.60   37.60
   6  -9   5  932.31   37.40
  -7   9  -5  121.49   14.10
   7  -9   5  103.49   14.40
   7  -9   5  117.39   14.60
  -8   9  -5  520.05   28.70
   8  -9   5  532.15   32.50
  -9   9  -5  476.75   28.00
   9  -9   5  497.45   28.50
  10   8  -5   21.80    9.50
 -10  -8   5   37.10   11.10
   9   8  -5   56.59   12.40
   9   8  -5   70.39   12.00
  -9  -8   5   69.69   12.00
   8   8  -5   22.40   13.20
   8   8  -5   10.00    9.40
  -8  -8   5   18.60    9.20
   7   8  -5   63.79   10.80
   7   8  -5   61.39   11.20
  -7  -8   5   67.49   10.90
  -7  -8   5   60.29   11.00
   6   8  -5  125.69   13.70
   6   8  -5  176.28   15.70
  -6  -8   5  146.79   14.30
   5   8  -5  118.59   12.70
   5   8  -5  121.39   13.20
  -5  -8   5  156.38   17.10
  -5  -8   5  126.59   13.70
   4   8  -5  196.78   15.60
   4   8  -5  198.98   14.20
  -4  -8   5  184.98   14.50
  -4  -8   5  199.78   14.90
   3   8  -5  222.58   15.60
   3   8  -5  209.48   14.40
  -3  -8   5  243.18   15.10
  -3  -8   5  211.78   15.00
   2   8  -5  435.66   19.90
  -2  -8   5  471.45   20.60
  -2  -8   5  416.76   20.90
   1   8  -5   63.39    8.00
   1   8  -5   53.69    9.60
  -1  -8   5   64.49   12.00
  -1  -8   5   41.90    7.70
   0   8  -5  651.43   25.50
   0   8  -5  695.53   27.70
   0  -8   5  658.73   26.00
   0  -8   5  671.63   27.40
  -1   8  -5    5.00    6.30
  -1   8  -5   -0.50    6.80
   1  -8   5    3.20    6.20
   1  -8   5   -3.00    6.60
  -2   8  -5  119.49   12.20
  -2   8  -5  105.39   11.90
   2  -8   5  112.59   12.40
   2  -8   5  124.89   12.40
  -3   8  -5   19.90    8.00
  -3   8  -5   33.20    8.00
   3  -8   5   17.70    7.80
   3  -8   5   23.00    8.10
  -4   8  -5  147.39   14.20
   4  -8   5  168.38   14.90
   4  -8   5  134.19   14.60
  -5   8  -5   24.10    9.00
  -5   8  -5   25.60    8.70
   5  -8   5   31.60    8.80
   5  -8   5   28.20    9.10
  -6   8  -5   20.40    8.90
   6  -8   5   36.10   10.20
   6  -8   5   41.00   12.80
  -7   8  -5  110.29   14.00
   7  -8   5   99.39   13.30
   7  -8   5   79.79   10.30
  -8   8  -5  277.97   21.80
   8  -8   5  330.07   22.70
   8  -8   5  259.67   20.50
  -9   8  -5   94.19   14.00
   9  -8   5   37.70   11.60
   9  -8   5   65.29   13.00
  11   7  -5  188.98   20.50
 -11  -7   5  218.78   19.30
  10   7  -5  205.68   17.70
  10   7  -5  231.78   25.60
 -10  -7   5  250.57   19.50
   9   7  -5  191.38   16.30
   9   7  -5  173.28   18.30
  -9  -7   5  170.98   16.80
   8   7  -5  424.26   23.30
   8   7  -5  461.05   23.00
  -8  -7   5  439.46   22.90
   7   7  -5   94.59   11.90
   7   7  -5   98.09   12.00
  -7  -7   5   87.79   11.30
  -7  -7   5   94.59   11.00
   6   7  -5  477.85   22.40
   6   7  -5  514.25   23.80
  -6  -7   5  527.95   23.10
  -6  -7   5  493.15   22.60
   5   7  -5    5.20    7.30
   5   7  -5   14.70    7.00
  -5  -7   5   20.10    7.30
  -5  -7   5   12.60    7.20
   4   7  -5  330.37   17.30
   4   7  -5  386.16   18.90
  -4  -7   5  343.07   17.60
  -4  -7   5  345.57   17.80
   3   7  -5  346.37   18.40
  -3  -7   5  387.66   18.30
   2   7  -5   23.30    8.00
   2   7  -5   29.10   10.10
  -2  -7   5   28.00    6.70
  -2  -7   5   21.20    7.50
   1   7  -5  226.88   15.70
  -1  -7   5  210.08   14.90
  -1  -7   5  247.18   13.90
   0   7  -5  531.15   22.80
   0  -7   5  515.05   21.40
   0  -7   5  526.15   22.90
  -1   7  -5  739.83   28.50
   1  -7   5  776.42   27.60
   1  -7   5  689.63   28.30
  -2   7  -5  630.04   25.80
  -2   7  -5  632.04   24.50
   2  -7   5  614.44   25.80
  -3   7  -5  719.73   28.20
   3  -7   5  681.63   27.40
   3  -7   5  679.63   27.00
  -4   7  -5  954.10   33.80
  -4   7  -5  913.91   34.40
   4  -7   5  918.51   34.20
  -5   7  -5  419.26   22.00
  -5   7  -5  398.26   20.60
   5  -7   5  418.56   21.10
   5  -7   5  382.56   20.70
  -6   7  -5  321.67   19.30
  -6   7  -5  339.27   21.20
   6  -7   5  312.97   19.70
   6  -7   5  331.97   19.60
  -7   7  -5   26.10   10.20
   7  -7   5   17.80    8.80
   7  -7   5   24.50    9.40
  -8   7  -5   56.29   12.30
   8  -7   5   63.59   13.20
   8  -7   5   71.29   12.30
  -9   7  -5  109.19   18.80
   9  -7   5   91.29   13.90
   9  -7   5  101.59   14.10
  11   6  -5  487.65   31.70
  11   6  -5  542.05   28.60
 -11  -6   5  481.85   26.40
  10   6  -5  685.43   30.50
  10   6  -5  763.92   33.30
 -10  -6   5  690.73   30.80
   9   6  -5 1588.04   54.39
   9   6  -5 1661.43   55.59
  -9  -6   5 1604.64   54.29
   8   6  -5  371.36   21.00
   8   6  -5  337.17   19.40
  -8  -6   5  333.77   19.40
   7   6  -5 1826.92   59.09
   7   6  -5 1882.81   59.89
  -7  -6   5 1856.91   58.89
   6   6  -5   65.59   12.20
  -6  -6   5   53.89    8.60
  -6  -6   5   45.60    8.70
   5   6  -5 2655.53   78.99
  -5  -6   5 2635.54   78.79
  -5  -6   5 2623.94   78.89
   4   6  -5 1584.14   51.59
   4   6  -5 1621.54   51.29
  -4  -6   5 1709.63   51.69
  -4  -6   5 1668.73   51.59
   3   6  -5  436.66   19.30
   3   6  -5  430.76   18.60
  -3  -6   5  444.46   19.30
  -3  -6   5  458.75   18.90
   2   6  -5 2045.50   62.09
  -2  -6   5 2162.28   62.19
  -2  -6   5 1979.10   62.79
   1   6  -5   97.69   10.20
  -1  -6   5  119.99   10.30
  -1  -6   5  100.69   10.70
   0   6  -5 4482.05  127.89
   0   6  -5 4349.26  126.49
   0  -6   5 4480.05  127.99
   0  -6   5 4453.15  126.49
  -1   6  -5 1103.09   37.20
  -1   6  -5 1072.09   35.80
   1  -6   5 1084.29   37.50
   1  -6   5 1116.29   36.10
  -2   6  -5 2354.86   70.29
  -2   6  -5 2417.46   71.59
   2  -6   5 2282.97   70.89
  -3   6  -5 2841.52   89.69
   3  -6   5 2766.42   89.19
   3  -6   5 3500.85   92.39
  -4   6  -5 1052.99   36.60
  -4   6  -5 1033.40   35.80
   4  -6   5 1009.40   35.90
   4  -6   5 1017.00   35.60
  -5   6  -5 2723.23   79.79
  -5   6  -5 2545.85   78.69
   5  -6   5 2491.85   78.59
   5  -6   5 2601.14   79.49
  -6   6  -5    6.30    7.70
  -6   6  -5   15.70    9.20
   6  -6   5    6.50    7.50
   6  -6   5    6.80    7.80
  -7   6  -5 1400.46   50.19
  -7   6  -5 1524.95   51.39
   7  -6   5 1509.75   50.79
   7  -6   5 1481.25   50.99
  -8   6  -5   96.09   12.00
   8  -6   5  126.99   14.50
   8  -6   5  123.99   14.90
  -9   6  -5  595.94   30.30
   9  -6   5  648.54   30.40
   9  -6   5  594.94   29.30
 -10   6  -5  373.66   24.90
  10  -6   5  409.06   26.20
  11   5  -5  780.22   34.20
  11   5  -5  720.13   32.00
 -11  -5   5  731.03   32.60
  10   5  -5  799.42   32.60
  10   5  -5  763.02   33.80
 -10  -5   5  804.82   37.90
   9   5  -5  435.86   22.50
   9   5  -5  461.25   23.70
  -9  -5   5  463.65   23.20
   8   5  -5 2132.59   65.69
   8   5  -5 2103.39   65.79
  -8  -5   5 1976.90   64.79
   7   5  -5   24.70    6.70
   7   5  -5   34.80    8.50
  -7  -5   5   37.30    7.90
  -7  -5   5   39.40    8.10
   6   5  -5  914.81   32.60
  -6  -5   5  944.81   32.80
  -6  -5   5  925.51   32.40
   5   5  -5  204.38   13.40
   5   5  -5  234.18   15.90
  -5  -5   5  195.98   12.60
  -5  -5   5  207.98   13.00
   4   5  -5 1026.10   34.40
  -4  -5   5 1016.40   34.00
  -4  -5   5 1035.90   34.00
   3   5  -5 1375.86   43.00
   3   5  -5 1306.77   42.20
  -3  -5   5 1361.26   42.60
  -3  -5   5 1348.37   42.20
   2   5  -5  128.39   12.40
   2   5  -5  116.09   11.00
  -2  -5   5  101.69   10.60
  -2  -5   5  104.29    9.70
   1   5  -5 4927.01  136.39
  -1  -5   5 4592.64  137.29
  -1  -5   5 4945.81  136.19
   0   5  -5  349.17   16.00
   0   5  -5  347.47   17.10
   0  -5   5  371.36   19.60
   0  -5   5  362.36   15.90
  -1   5  -5 2481.65   74.29
   1  -5   5 2517.65   77.29
   1  -5   5 2495.05   73.29
  -2   5  -5 2618.54   71.99
  -2   5  -5 2417.36   70.59
   2  -5   5 2113.79   73.09
   2  -5   5 2385.86   71.19
  -3   5  -5 1308.57   41.60
  -3   5  -5 1242.48   40.60
   3  -5   5 1228.58   40.80
  -4   5  -5 1571.74   49.90
  -4   5  -5 1526.35   49.30
   4  -5   5 1556.54   49.30
   4  -5   5 1564.84   49.50
  -5   5  -5  212.98   15.50
  -5   5  -5  204.18   14.50
   5  -5   5  191.08   14.50
  -6   5  -5 2942.81   88.79
  -6   5  -5 2984.50   89.19
   6  -5   5 2888.71   88.79
   6  -5   5 2959.50   88.79
  -7   5  -5   52.19   10.60
  -7   5  -5   47.40    9.70
   7  -5   5   58.99   10.00
   7  -5   5   37.20    9.20
   8  -5   5  942.01   38.90
   8  -5   5 1185.98   44.60
  -9   5  -5  368.56   23.10
   9  -5   5  350.16   21.70
   9  -5   5  344.17   22.70
 -10   5  -5  174.08   19.70
  10  -5   5  176.68   19.70
  11   4  -5   32.20   10.00
  11   4  -5   62.49   10.10
 -11  -4   5   40.40   10.70
  10   4  -5   48.40   11.50
  10   4  -5   13.00    7.50
 -10  -4   5   24.60    8.70
   9   4  -5   72.99   11.50
   9   4  -5   63.49    9.70
  -9  -4   5   64.79    9.90
   8   4  -5   19.80    7.40
   8   4  -5   31.20    8.70
  -8  -4   5   19.10    7.60
   7   4  -5   75.59    9.40
   7   4  -5   66.39    9.00
  -7  -4   5   92.29    9.90
  -7  -4   5   84.29    9.90
   6   4  -5  113.59   11.10
   6   4  -5   96.69   10.40
  -6  -4   5  110.69   10.30
  -6  -4   5  106.89   10.60
   5   4  -5   22.90    6.30
   5   4  -5   24.70    6.80
  -5  -4   5   18.20    5.50
  -5  -4   5   21.70    5.70
   4   4  -5   22.20    5.60
  -4  -4   5   22.70    5.40
  -4  -4   5   23.60    5.80
   3   4  -5  116.19   10.00
   3   4  -5  120.39    9.90
  -3  -4   5  138.89    9.80
  -3  -4   5  129.29    9.90
   2   4  -5   22.80    5.90
   2   4  -5   28.50    5.60
  -2  -4   5   13.00    5.70
  -2  -4   5   10.80    5.10
   1   4  -5    2.90    5.90
   1   4  -5    9.20    4.80
  -1  -4   5    4.80    4.80
  -1  -4   5   -0.50    7.70
   0   4  -5   96.19    9.40
   0   4  -5  101.49   10.60
   0  -4   5  103.49    9.10
   0  -4   5   96.39   10.80
  -1   4  -5  457.35   19.00
  -1   4  -5  469.95   18.10
   1  -4   5  462.75   18.10
  -2   4  -5   58.69    6.80
  -2   4  -5   55.99    6.60
   2  -4   5   60.39    6.50
  -3   4  -5  231.48   13.60
   3  -4   5  267.67   17.60
   3  -4   5  295.77   16.50
  -4   4  -5  424.26   20.10
  -4   4  -5  449.95   20.00
   4  -4   5  557.14   23.30
   4  -4   5  525.45   22.60
  -5   4  -5  173.38   17.80
  -5   4  -5  190.88   16.30
   5  -4   5  142.49   12.70
   5  -4   5  125.39   12.00
  -6   4  -5   76.59   10.40
  -6   4  -5   55.49    8.50
   6  -4   5   63.89    9.60
   6  -4   5   61.59    8.30
  -7   4  -5    7.40    7.60
  -7   4  -5   10.50    6.70
   7  -4   5   14.50   13.60
   7  -4   5   20.50    7.80
  -8   4  -5    2.70    8.30
  -8   4  -5    3.30    7.70
   8  -4   5    6.00    8.60
   8  -4   5   -6.00    7.10
  -9   4  -5   -1.20   10.10
   9  -4   5    5.60    9.00
   9  -4   5    6.50    6.90
 -10   4  -5   54.09   12.00
  10  -4   5   35.10   10.90
  12   3  -5  161.18   18.00
  11   3  -5  405.66   23.80
  11   3  -5  429.06   22.70
 -11  -3   5  418.26   23.40
  10   3  -5  351.56   22.40
  10   3  -5  352.76   20.00
 -10  -3   5  373.06   20.90
   9   3  -5   14.00    7.30
   9   3  -5    4.30    7.10
  -9  -3   5   11.10    7.70
   8   3  -5  340.27   17.80
   8   3  -5  336.97   18.40
  -8  -3   5  331.07   17.60
  -8  -3   5  304.97   23.80
   7   3  -5   41.10    7.70
   7   3  -5   28.70    7.20
  -7  -3   5   27.70    6.80
  -7  -3   5   27.40    6.10
   6   3  -5  764.62   28.00
   6   3  -5  790.02   27.90
  -6  -3   5  780.82   27.60
  -6  -3   5  821.62   27.60
   5   3  -5  995.00   32.20
   5   3  -5  941.71   34.20
  -5  -3   5 1013.10   31.90
  -5  -3   5  962.10   34.40
   4   3  -5  839.32   27.90
   4   3  -5  824.72   27.70
  -4  -3   5  859.01   27.80
  -4  -3   5  824.32   27.30
   3   3  -5 3002.20   86.49
   3   3  -5 3022.10   86.49
  -3  -3   5 3057.39   86.29
  -3  -3   5 3007.00   86.09
   2   3  -5  455.05   17.30
   2   3  -5  472.85   17.70
  -2  -3   5  464.05   17.40
  -2  -3   5  456.25   17.00
   1   3  -5 1950.10   55.79
   1   3  -5 1848.32   54.69
  -1  -3   5 1730.73   55.49
  -1  -3   5 1928.21   55.89
   0   3  -5  152.18   10.70
   0   3  -5  146.89    9.40
   0  -3   5  140.39   11.40
   0  -3   5  130.69    9.20
  -1   3  -5 2750.12   80.89
   1  -3   5 2855.71   80.89
   1  -3   5 2867.91   81.99
  -2   3  -5  603.94   21.80
  -2   3  -5  602.84   21.60
   2  -3   5  614.84   21.30
   2  -3   5  573.24   21.70
  -4   3  -5  906.01   30.80
  -4   3  -5  869.41   30.40
   4  -3   5  859.71   30.20
   4  -3   5  909.51   34.60
  -5   3  -5   10.50    7.00
  -5   3  -5    3.00    5.20
   5  -3   5   15.20    6.00
   5  -3   5   10.00    6.00
  -6   3  -5  976.00   35.40
  -6   3  -5 1015.00   35.80
   6  -3   5  997.90   35.50
   6  -3   5  997.00   35.40
  -7   3  -5  130.19   14.10
   7  -3   5  149.59   14.60
   7  -3   5  138.29   14.00
  -8   3  -5  283.87   18.90
  -8   3  -5  266.97   18.90
   8  -3   5  307.67   19.50
  -9   3  -5  516.45   27.00
   9  -3   5  531.55   26.00
   9  -3   5  536.15   26.50
 -10   3  -5  326.27   22.80
  10  -3   5  313.07   22.60
  12   2  -5  648.84   31.90
  11   2  -5  360.86   21.00
  11   2  -5  407.26   23.40
 -11  -2   5  362.86   21.40
  10   2  -5  496.45   24.00
  10   2  -5  580.54   34.90
 -10  -2   5  481.85   23.80
   9   2  -5 2131.09   66.29
   9   2  -5 2021.40   65.49
  -9  -2   5 2113.69   65.29
   8   2  -5   43.50    7.90
   8   2  -5   49.00    9.10
  -8  -2   5   46.20   11.20
  -8  -2   5   45.50   11.80
   7   2  -5 2850.31   84.29
   7   2  -5 2859.91   84.19
  -7  -2   5 2815.02   83.49
  -7  -2   5 2883.51   83.89
   6   2  -5  248.98   13.50
   6   2  -5  285.27   14.30
  -6  -2   5  266.07   13.40
  -6  -2   5  278.17   13.20
   5   2  -5 4010.40  114.49
   5   2  -5 3974.90  113.89
  -5  -2   5 4031.30  113.59
  -5  -2   5 4037.00  113.69
   4   2  -5 2314.37   67.49
  -4  -2   5 2363.46   67.29
  -4  -2   5 2303.27   66.99
   3   2  -5 1293.27   39.30
  -3  -2   5 1298.47   38.80
  -3  -2   5 1320.47   39.10
   2   2  -5 8547.94  233.38
  -2  -2   5 8499.25  234.28
  -2  -2   5 8316.17  232.88
   1   2  -5   12.20    5.20
  -1  -2   5   10.50    4.90
  -1  -2   5   12.40    4.10
   0   2  -5 4405.96  124.99
   0  -2   5 4422.76  125.59
   0  -2   5 4551.64  124.39
  -1   2  -5  487.45   17.70
  -1   2  -5  509.45   18.30
   1  -2   5  508.85   19.10
   1  -2   5  478.85   18.20
  -2   2  -5 1897.41   55.89
   2  -2   5 1854.21   55.79
   2  -2   5 1939.51   55.69
  -3   2  -5 3207.78   91.59
   3  -2   5 3134.39   91.39
   3  -2   5 3208.68   91.39
  -4   2  -5 1561.84   46.30
  -4   2  -5 1561.14   46.70
   4  -2   5 1227.28   43.30
   4  -2   5 1259.27   43.30
  -5   2  -5 2899.61   84.39
  -5   2  -5 2830.52   84.09
   5  -2   5 2879.81   84.29
   5  -2   5 2781.02   83.99
  -6   2  -5   34.70    8.00
  -6   2  -5   37.10    8.30
   6  -2   5   30.30    7.70
   6  -2   5   31.00    6.60
  -7   2  -5 1950.10   62.19
  -7   2  -5 2016.80   62.59
   7  -2   5 1920.71   61.89
   7  -2   5 1948.41   62.09
  -8   2  -5  392.26   22.00
  -8   2  -5  369.36   29.60
   8  -2   5  370.86   21.10
   8  -2   5  376.46   21.10
  -9   2  -5  353.56   21.90
   9  -2   5  378.36   21.90
   9  -2   5  307.27   20.20
 -10   2  -5  773.72   34.30
  10  -2   5  749.53   33.80
  12   1  -5   52.99   12.60
  11   1  -5  750.32   32.50
  11   1  -5  698.03   30.60
 -11  -1   5  807.02   36.10
  10   1  -5  344.37   19.20
  10   1  -5  364.56   26.30
 -10  -1   5  362.06   19.60
   9   1  -5  212.08   14.80
   9   1  -5  218.18   16.00
  -9  -1   5  206.48   14.70
   8   1  -5 1014.00   35.00
   8   1  -5  960.70   34.30
  -8  -1   5  990.10   33.90
   7   1  -5   39.90    6.90
   7   1  -5   41.80    7.40
  -7  -1   5   38.10    6.50
  -7  -1   5   43.80    6.80
   6   1  -5 1699.53   51.09
   6   1  -5 1636.54   50.99
  -6  -1   5 1695.73   50.49
  -6  -1   5 1657.23   50.19
   5   1  -5  669.83   23.50
  -5  -1   5  684.03   22.80
  -5  -1   5  705.03   23.20
   4   1  -5 2318.07   67.59
   4   1  -5 2361.96   67.59
  -4  -1   5 2388.66   67.39
  -4  -1   5 2342.67   67.19
   3   1  -5 2353.16   68.79
   3   1  -5 2441.76   68.69
  -3  -1   5 2460.55   68.49
  -3  -1   5 2405.66   68.29
   2   1  -5  372.96   13.40
   2   1  -5  361.46   13.30
  -2  -1   5  359.66   13.60
  -2  -1   5  369.56   13.10
   1   1  -5 3551.04   99.29
   1   1  -5 3535.75   99.69
  -1  -1   5 3613.54   99.39
  -1  -1   5 3521.45   98.79
   0   1  -5   13.00    4.40
   0   1  -5   11.70    3.30
   0  -1   5    9.20    3.50
   0  -1   5    6.10    4.80
  -1   1  -5 2709.83   76.49
   1  -1   5 2635.34   75.99
   1  -1   5 2718.33   76.49
  -2   1  -5 1135.49   34.30
  -2   1  -5 1075.19   34.30
   2  -1   5 1144.19   34.40
   2  -1   5 1092.09   34.10
  -3   1  -5  776.02   26.30
  -3   1  -5  758.02   26.00
   3  -1   5  771.12   26.00
   3  -1   5  794.42   26.10
  -4   1  -5 1349.56   42.80
  -4   1  -5 1342.17   42.60
   4  -1   5 1391.86   42.70
  -5   1  -5  166.58   12.60
  -5   1  -5  192.48   12.40
  -6   1  -5 1098.19   38.00
   6  -1   5 1142.89   38.20
  -7   1  -5   78.19   10.80
  -7   1  -5   87.19   11.70
   7  -1   5   51.59    9.00
  -8   1  -5  538.25   24.70
  -8   1  -5  498.85   25.00
  -9   1  -5  194.28   17.50
  -9   1  -5  164.68   16.20
   9  -1   5  180.38   17.10
 -10   1  -5  152.18   16.60
  10  -1   5  132.89   15.10
  12   0  -5    4.90    9.60
  11   0  -5    1.80    7.30
  11   0  -5  -13.20    8.20
 -11   0   5   -5.60    7.20
  10   0  -5   -7.80    6.10
  10   0  -5    2.80    8.00
 -10   0   5   10.30    7.20
   9   0  -5   -1.10    6.30
   9   0  -5   -4.40    6.80
  -9   0   5    2.40    6.40
   8   0  -5    7.10    6.40
   8   0  -5   -6.30    5.40
  -8   0   5    5.40    5.70
   7   0  -5    2.30    5.60
  -7   0   5    5.30    5.10
  -7   0   5    0.90    5.10
   6   0  -5    1.50    4.80
   6   0  -5   -0.70    2.80
  -6   0   5    1.90    4.40
  -6   0   5    3.30    4.10
   5   0  -5    1.50    4.00
  -5   0   5   -3.40    3.80
  -5   0   5    0.00    3.60
   4   0  -5   -5.40    3.50
   4   0  -5    0.10    3.90
  -4   0   5    1.80    3.30
  -4   0   5   -1.60    3.40
   3   0  -5   -1.50    3.30
   3   0  -5    2.20    3.20
  -3   0   5   -0.70    2.80
  -3   0   5    2.10    3.10
   2   0  -5    0.00    3.20
   2   0  -5    2.00    3.10
  -2   0   5    3.80    2.50
  -2   0   5    2.80    2.80
   1   0  -5    4.90    3.20
   1   0  -5    1.30    3.70
  -1   0   5    6.00    3.00
  -1   0   5    3.50    2.60
   0   0  -5    0.10    3.40
   0   0  -5    2.80    3.30
   0   0   5    3.00    2.90
   0   0   5    8.30    4.20
  -1   0  -5    1.40    2.60
   1   0   5    7.10    4.40
   1   0   5   -3.70    3.10
  -2   0  -5    0.70    3.90
  -2   0  -5    3.00    3.90
   2   0   5   -1.70    3.90
   2   0   5    9.20    4.20
  -3   0  -5    4.20    4.60
  -3   0  -5    4.50    5.00
   3   0   5   -3.30    3.60
   3   0   5    1.80    4.00
  -4   0  -5   -6.40    4.30
  -4   0  -5   -1.10    4.60
   4   0   5    1.50    4.70
   4   0   5    2.10    4.30
  -5   0  -5   -1.80    5.90
  -5   0  -5    1.50    5.60
   5   0   5    0.00    5.10
   5   0   5   -5.40    6.60
  -6   0  -5    2.40    6.40
  -6   0  -5    5.30    6.40
   6   0   5   -0.90    6.00
   6   0   5   -7.90    5.40
  -7   0  -5   -0.20    6.80
  -7   0  -5    2.20    7.60
   7   0   5   -4.30    6.40
   7   0   5    8.00    6.80
  -8   0  -5    4.10    9.80
  -8   0  -5   -4.50    7.30
   8   0   5   -5.50    7.90
   8   0   5    4.50    6.60
  -9   0  -5   12.00    8.50
  -9   0  -5    1.60    8.70
   9   0   5    3.10    8.30
 -10   0  -5   14.40   11.10
  10   0   5    0.50    9.40
 -11   0  -5   19.80   11.90
  11   0   5  -20.10    8.70
  12  -1  -5   62.59   12.90
  11  -1  -5  722.73   31.30
  11  -1  -5  717.53   29.90
 -11   1   5  706.33   29.30
  10  -1  -5  357.86   19.20
  10  -1  -5  355.46   20.60
 -10   1   5  351.86   19.00
   9  -1  -5  208.48   14.10
   9  -1  -5  193.68   15.40
  -9   1   5  210.98   14.10
   8  -1  -5  968.20   36.50
   8  -1  -5 1037.40   35.00
  -8   1   5 1002.60   33.80
   7  -1  -5   36.30    6.20
   7  -1  -5   54.09    7.90
  -7   1   5   43.40    6.40
  -7   1   5   53.89    6.60
   6  -1  -5 1717.93   51.49
   6  -1  -5 1749.92   53.39
  -6   1   5 1709.63   50.69
  -6   1   5 1674.13   50.69
   5  -1  -5  696.93   23.00
   5  -1  -5  706.63   22.90
  -5   1   5  675.33   22.30
  -5   1   5  694.63   22.20
   4  -1  -5 2334.27   67.99
   4  -1  -5 2458.25   68.09
  -4   1   5 2387.46   67.49
  -4   1   5 2409.36   67.59
   3  -1  -5 2416.26   68.19
   3  -1  -5 2411.86   68.19
  -3   1   5 2447.26   67.79
  -3   1   5 2469.65   67.59
   2  -1  -5  362.06   11.70
   2  -1  -5  372.96   11.60
   1  -1  -5 3553.24   96.69
   1  -1  -5 3474.95   96.99
   0  -1  -5    0.40    2.80
   0  -1  -5    8.20    2.90
   0   1   5    8.00    2.50
   0   1   5   10.40    3.50
  -1  -1  -5 2680.63   75.19
  -1  -1  -5 2681.73   75.19
   1   1   5 2650.83   74.79
   1   1   5 2673.93   75.89
  -2  -1  -5 1145.69   34.40
   2   1   5 1111.29   33.90
  -3  -1  -5  762.72   24.90
  -3  -1  -5  738.43   24.60
   3   1   5  711.93   25.80
   3   1   5  714.83   24.30
  -4  -1  -5 1370.26   42.90
  -4  -1  -5 1366.56   42.60
   4   1   5 1385.86   42.50
   4   1   5 1348.27   42.30
  -5  -1  -5  181.08   12.30
  -5  -1  -5  193.08   13.70
   5   1   5  178.78   12.30
   5   1   5  195.68   12.20
  -6  -1  -5 1150.28   39.10
   6   1   5 1131.49   38.90
   6   1   5 1149.29   38.50
  -7  -1  -5   87.09   15.40
  -7  -1  -5   67.89    9.90
   7   1   5   73.19   12.50
   7   1   5   61.69    8.60
  -8  -1  -5  537.65   25.10
  -8  -1  -5  523.35   24.70
   8   1   5  503.45   24.20
   8   1   5  513.85   24.40
  -9  -1  -5  227.78   18.70
  -9  -1  -5  180.08   16.70
   9   1   5  182.08   17.00
 -10  -1  -5  166.78   19.90
  10   1   5  171.28   18.40
  12  -2  -5  638.84   30.60
  11  -2  -5  394.76   22.80
  11  -2  -5  379.76   20.40
 -11   2   5  379.86   20.30
  10  -2  -5  457.45   21.70
  10  -2  -5  497.65   24.10
 -10   2   5  488.35   22.10
   9  -2  -5 2181.68   65.59
   9  -2  -5 1996.40   64.69
  -9   2   5 2079.29   63.89
   8  -2  -5   51.59    8.30
  -8   2   5   52.29    7.60
   7  -2  -5 2928.11   83.39
   7  -2  -5 2777.82   85.09
  -7   2   5 2766.42   81.99
  -7   2   5 2902.71   82.39
   6  -2  -5  276.67   13.10
   6  -2  -5  280.77   12.80
  -6   2   5  264.17   12.00
  -6   2   5  283.47   11.90
   5  -2  -5 3977.90  114.49
   5  -2  -5 4159.58  114.79
  -5   2   5 4121.39  113.89
  -5   2   5 4068.39  113.79
   4  -2  -5 2329.17   66.79
   4  -2  -5 2428.76   66.99
  -4   2   5 2364.66   66.19
  -4   2   5 2326.67   66.09
   3  -2  -5 1315.37   37.80
   3  -2  -5 1344.07   37.90
   0  -2  -5 4687.33  128.49
   0  -2  -5 4663.73  128.49
   0   2   5 4643.64  128.09
   0   2   5 4682.83  127.89
  -1  -2  -5  468.55   15.90
  -1  -2  -5  497.35   16.00
   1   2   5  468.75   15.50
   1   2   5  487.25   15.50
  -2  -2  -5 1793.72   54.79
  -2  -2  -5 1917.31   55.19
   2   2   5 1947.31   54.79
   2   2   5 1934.01   54.89
  -3  -2  -5 3123.59   90.39
  -3  -2  -5 3119.79   90.49
   3   2   5 3204.48   90.19
   3   2   5 3226.78   90.39
  -4  -2  -5 1226.78   38.50
  -4  -2  -5 1160.78   40.40
   4   2   5 1222.18   38.20
   4   2   5 1225.38   38.10
  -5  -2  -5 2800.62   83.19
  -5  -2  -5 2762.92   82.99
   5   2   5 2812.12   82.79
   5   2   5 2914.41   83.09
  -6  -2  -5   25.00    8.00
  -6  -2  -5   39.80   13.10
   6   2   5   20.30    7.00
   6   2   5   34.50    7.10
  -7  -2  -5 1881.41   61.09
  -7  -2  -5 1917.81   61.59
   7   2   5 1977.40   61.29
   7   2   5 1957.00   61.19
  -8  -2  -5  434.86   22.90
  -8  -2  -5  399.86   21.90
   8   2   5  409.36   21.40
  -9  -2  -5  255.07   22.30
  -9  -2  -5  348.77   22.20
 -10  -2  -5  819.02   35.80
  10   2   5  800.12   34.90
  12  -3  -5  165.78   18.90
  11  -3  -5  438.26   23.80
  11  -3  -5  423.86   21.20
 -11   3   5  424.96   21.50
  10  -3  -5  354.66   20.40
  10  -3  -5  349.77   18.40
 -10   3   5  342.17   18.40
   9  -3  -5   16.20    7.60
  -9   3   5   10.60    6.60
   8  -3  -5  330.87   16.90
  -8   3   5  319.87   15.30
   7  -3  -5   33.50    6.40
   7  -3  -5   25.80    6.60
  -7   3   5   49.20    6.40
  -7   3   5   37.70    5.80
   6  -3  -5  831.22   27.00
   6  -3  -5  775.92   26.50
  -6   3   5  802.32   25.90
  -6   3   5  810.62   25.90
   5  -3  -5  970.80   30.90
   5  -3  -5 1005.20   31.20
  -5   3   5 1027.80   30.30
  -5   3   5 1029.20   30.30
   4  -3  -5  832.92   25.70
  -4   3   5  843.82   24.80
  -4   3   5  874.71   25.00
   3  -3  -5 3120.69   84.29
   3  -3  -5 2957.30   84.09
   0  -3  -5  139.39    6.40
   0  -3  -5  153.88    6.50
  -1  -3  -5 2837.92   78.89
  -1  -3  -5 2805.32   78.79
   1   3   5 2819.32   78.39
   1   3   5 2767.62   78.39
  -2  -3  -5  593.04   20.10
   2   3   5  599.54   19.90
   2   3   5  608.54   19.80
  -3  -3  -5 1920.31   56.09
   3   3   5 1888.01   55.59
   3   3   5 1876.11   55.59
  -4  -3  -5  900.61   29.40
  -4  -3  -5  833.92   29.20
   4   3   5  855.21   28.80
  -5  -3  -5    8.70    6.20
  -5  -3  -5    9.80    5.90
   5   3   5    7.30    5.50
   5   3   5   16.50    5.80
  -6  -3  -5  963.10   34.60
  -6  -3  -5  944.01   34.10
   6   3   5  977.30   34.00
   6   3   5  996.50   36.90
  -7  -3  -5  106.69   11.70
   7   3   5  117.39   12.90
   7   3   5  122.69   17.80
  -8  -3  -5  292.67   18.80
  -8  -3  -5  333.07   20.50
   8   3   5  303.47   18.80
  -9  -3  -5  530.35   26.20
  -9  -3  -5  523.35   27.20
   9   3   5  538.35   26.20
 -10  -3  -5  308.97   25.40
 -10  -3  -5  354.66   24.10
  10   3   5  337.97   22.30
  11  -4  -5   34.80   10.40
  11  -4  -5   19.70    7.30
  10  -4  -5   34.40    9.90
 -10   4   5   35.60    8.00
   9  -4  -5   63.09   10.00
   9  -4  -5   75.39    9.10
  -9   4   5   83.99    9.10
   8  -4  -5   17.70    7.10
   8  -4  -5   20.50    6.30
  -8   4   5   19.00    5.90
   7  -4  -5   78.29    7.80
   7  -4  -5   78.09    8.70
  -7   4   5   70.29    7.90
  -7   4   5   70.79    8.50
   6  -4  -5   94.69    8.40
   6  -4  -5   86.99    8.50
  -6   4   5  104.69    7.70
  -6   4   5  107.49    7.80
   5  -4  -5   21.50    4.40
   5  -4  -5   18.30    4.40
  -5   4   5    9.30    3.60
  -5   4   5   21.50    3.80
   4  -4  -5   13.90    3.70
   4  -4  -5   12.20    3.60
  -4   4   5   10.40    2.70
   3  -4  -5  143.19    7.10
   3  -4  -5  136.29    6.40
   2  -4  -5   11.50    2.40
   1  -4  -5    1.60    2.30
   1  -4  -5    1.70    2.20
   0  -4  -5  101.79    5.70
   0  -4  -5   97.09    5.80
   0   4   5  105.29    5.60
   0   4   5   88.99    4.30
  -1  -4  -5  497.35   16.40
  -1  -4  -5  465.25   16.20
   1   4   5  468.55   15.80
   1   4   5  506.05   15.90
  -2  -4  -5   73.59    7.00
  -2  -4  -5   63.59    7.20
   2   4   5   73.49    6.50
   2   4   5   67.49    6.70
  -3  -4  -5  227.88   11.70
   3   4   5  210.78   10.90
   3   4   5  216.88   10.90
  -4  -4  -5  401.26   17.20
  -4  -4  -5  425.26   17.90
   4   4   5  436.46   17.30
   4   4   5  408.56   16.90
  -5  -4  -5  119.99   11.30
  -5  -4  -5  118.49   11.80
   5   4   5  122.59   10.80
   5   4   5  136.99   10.90
  -6  -4  -5   66.59    9.80
  -6  -4  -5   66.69    9.70
   6   4   5   66.49    8.90
   6   4   5   76.09    9.60
  -7  -4  -5    7.10    6.60
  -7  -4  -5   27.30    8.50
   7   4   5   16.10    7.30
   7   4   5   -1.10    9.70
  -8  -4  -5   -0.80    7.70
  -8  -4  -5   -1.50    8.40
   8   4   5    1.50    7.20
  -9  -4  -5    3.40    8.90
  -9  -4  -5   -0.30    9.10
   9   4   5   -3.30    7.90
 -10  -4  -5   49.50   12.70
 -10  -4  -5   24.00   13.00
  10   4   5   47.10   10.40
  11  -5  -5  776.52   32.50
 -11   5   5  740.83   31.40
  10  -5  -5  755.22   29.70
  10  -5  -5  821.42   32.00
 -10   5   5  789.62   38.90
   9  -5  -5  430.76   19.90
   9  -5  -5  476.15   21.60
  -9   5   5  459.15   20.00
   8  -5  -5 2085.39   63.49
   8  -5  -5 2034.50   62.89
  -8   5   5 2094.89   61.99
   7  -5  -5   48.10    7.30
   7  -5  -5   41.70    7.00
  -7   5   5   45.00    6.40
   6  -5  -5  968.70   30.60
   6  -5  -5  921.11   30.10
  -6   5   5  920.71   30.90
  -6   5   5  906.71   28.90
   5  -5  -5  183.98    9.70
   5  -5  -5  189.28   10.10
  -5   5   5  213.78    9.50
  -5   5   5  207.58    8.90
   4  -5  -5  998.10   30.60
   4  -5  -5 1010.40   30.60
  -4   5   5 1020.50   29.10
  -4   5   5 1032.20   29.30
   3  -5  -5 1349.16   39.20
   2  -5  -5  102.89    6.30
   2  -5  -5   96.09    6.10
   1  -5  -5 5005.90  138.19
   1  -5  -5 5021.20  138.19
   0  -5  -5  353.26   12.50
   0  -5  -5  355.46   12.60
   0   5   5  358.06   11.40
   0   5   5  361.46   12.50
  -1  -5  -5 2411.06   72.39
  -1  -5  -5 2469.45   71.09
   1   5   5 2603.04   70.59
   1   5   5 2523.85   70.69
  -2  -5  -5 2503.25   72.09
  -2  -5  -5 2502.65   71.99
   2   5   5 2554.34   71.59
   2   5   5 2452.25   71.49
  -3  -5  -5 1243.88   39.40
   3   5   5 1272.67   38.90
   3   5   5 1278.57   39.00
  -4  -5  -5 1587.34   48.50
  -4  -5  -5 1513.75   48.10
   4   5   5 1580.54   47.90
   4   5   5 1541.65   47.60
  -5  -5  -5  166.98   12.70
  -5  -5  -5  188.38   13.70
   5   5   5  199.88   12.60
   5   5   5  206.88   12.70
  -6  -5  -5 2963.40   87.29
  -6  -5  -5 2928.41   86.99
   6   5   5 2797.12   86.09
   6   5   5 2909.31   86.39
  -7  -5  -5   35.40    9.10
  -7  -5  -5   45.10    9.60
   7   5   5   48.50    9.00
  -8  -5  -5  941.31   37.10
  -8  -5  -5  924.81   35.80
   8   5   5  952.90   35.90
  -9  -5  -5  387.36   21.90
  -9  -5  -5  357.36   23.20
   9   5   5  341.77   21.50
 -10  -5  -5  167.68   19.30
 -10  -5  -5  153.48   16.10
  10   5   5  154.68   18.50
  11  -6  -5  529.25   26.50
  10  -6  -5  734.23   30.00
 -10   6   5  715.83   27.50
   9  -6  -5 1522.95   50.89
  -9   6   5 1604.34   49.40
  -8   6   5  368.06   16.50
   7  -6  -5 1892.61   57.89
  -7   6   5 1903.31   56.09
   6  -6  -5   46.10    6.40
   6  -6  -5   56.89    7.30
  -6   6   5   42.80    5.60
  -6   6   5   52.79    5.70
   5  -6  -5 2630.44   76.19
   5  -6  -5 2640.54   76.09
  -5   6   5 2671.53   74.59
   4  -6  -5 1671.93   49.10
   4  -6  -5 1659.33   49.20
  -4   6   5 1688.13   47.40
  -4   6   5 1693.43   47.30
   3  -6  -5  451.35   16.60
   3  -6  -5  451.95   15.80
   2  -6  -5 2051.89   58.79
   2  -6  -5 1971.60   57.49
   1  -6  -5  109.39    6.90
   1  -6  -5  111.99    6.70
   0  -6  -5 4368.96  123.99
   0  -6  -5 4525.75  124.09
   0   6   5 4461.95  122.99
   0   6   5 4460.15  123.89
  -1  -6  -5 1147.59   34.30
  -1  -6  -5 1107.59   34.10
   1   6   5 1117.29   34.00
   1   6   5 1119.99   33.40
  -2  -6  -5 2307.47   68.49
  -2  -6  -5 2397.26   68.69
   2   6   5 2344.97   68.09
   2   6   5 2392.56   67.99
  -3  -6  -5 2855.41   82.19
   3   6   5 2810.72   81.39
   3   6   5 2807.22   81.49
  -4  -6  -5 1017.20   34.30
  -4  -6  -5 1004.30   34.00
   4   6   5 1008.00   33.40
   4   6   5 1034.40   33.60
  -5  -6  -5 2548.34   77.79
  -5  -6  -5 2614.44   78.09
   5   6   5 2744.73   78.59
   5   6   5 2480.35   76.99
  -6  -6  -5   22.60    7.40
  -6  -6  -5    0.40    7.20
   6   6   5   12.30    6.90
  -7  -6  -5 1510.25   52.09
  -7  -6  -5 1622.64   55.59
   7   6   5 1518.75   51.19
  -8  -6  -5   99.29   12.80
  -8  -6  -5  100.79   12.40
  -9  -6  -5  597.54   28.00
  -9  -6  -5  610.24   31.60
   9   6   5  581.14   28.10
 -10  -6  -5  423.56   26.50
  10   6   5  413.86   24.30
  11  -7  -5  225.98   18.60
  10  -7  -5  192.58   14.00
  10  -7  -5  180.58   16.40
 -10   7   5  227.08   14.50
   9  -7  -5  188.58   13.50
   9  -7  -5  192.88   15.00
  -9   7   5  159.88   12.50
   8  -7  -5  458.45   20.70
   8  -7  -5  427.06   19.60
  -8   7   5  451.65   18.10
   7  -7  -5   93.99   10.10
   7  -7  -5   97.69   10.70
  -7   7   5   90.89    8.50
   6  -7  -5  488.65   19.20
   6  -7  -5  476.15   19.40
  -6   7   5  503.95   17.50
   5  -7  -5   15.00    5.20
   5  -7  -5    6.30    4.80
  -5   7   5   15.80    3.80
  -5   7   5    8.20    3.70
   4  -7  -5  344.87   14.20
  -4   7   5  355.76   11.90
  -4   7   5  353.96   11.90
   3  -7  -5  348.67   14.10
   3  -7  -5  361.96   14.50
   2  -7  -5   34.00    5.20
   1  -7  -5  232.28   10.30
   1  -7  -5  235.68   10.50
  -1   7   5  230.28    8.40
  -1   7   5  232.08    8.70
   0  -7  -5  511.95   17.70
   0  -7  -5  481.95   17.40
   0   7   5  508.75   16.30
   0   7   5  509.35   17.60
  -1  -7  -5  711.53   24.00
  -1  -7  -5  751.82   24.30
   1   7   5  735.83   24.00
   1   7   5  706.33   23.00
  -2  -7  -5  640.74   22.70
  -2  -7  -5  641.44   22.90
   2   7   5  655.93   22.40
   2   7   5  658.13   22.00
  -3  -7  -5  691.63   24.60
  -3  -7  -5  628.54   25.50
   3   7   5  707.83   23.80
   3   7   5  666.53   23.80
  -4  -7  -5  931.01   32.40
  -4  -7  -5  923.71   32.10
   4   7   5  945.31   31.60
   4   7   5  907.91   31.30
  -5  -7  -5  447.56   20.50
  -5  -7  -5  377.56   19.00
   5   7   5  422.26   19.10
  -6  -7  -5  315.57   18.80
  -6  -7  -5  304.27   17.60
   6   7   5  321.07   17.50
  -7  -7  -5   18.80    9.20
   7   7   5   29.00    8.50
  -8  -7  -5   43.60   13.30
  -8  -7  -5   79.49   11.70
   8   7   5   59.09   10.50
  -9  -7  -5  105.79   14.70
  -9  -7  -5   76.69   12.40
   9   7   5   90.49   11.90
  10  -8  -5   41.90    9.70
 -10   8   5   30.60    7.20
   9  -8  -5   59.59    9.10
   9  -8  -5   63.59    9.90
  -9   8   5   63.49    8.10
   8  -8  -5   19.00    6.70
   8  -8  -5    8.30    6.80
  -8   8   5   16.00    6.10
   7  -8  -5   73.79    8.90
   7  -8  -5   63.59    9.90
  -7   8   5   72.99    7.30
   6  -8  -5  142.69   11.10
   6  -8  -5  146.89   11.10
  -6   8   5  155.88    9.20
   5  -8  -5  104.19   11.10
   5  -8  -5  117.99    9.70
  -5   8   5  106.99    7.30
  -5   8   5  116.99    7.50
   4  -8  -5  204.78   11.80
   4  -8  -5  191.78   12.70
  -4   8   5  200.78    8.50
  -4   8   5  194.88    8.50
   3  -8  -5  197.48   11.70
   3  -8  -5  204.68   11.80
  -3   8   5  231.88    8.50
  -3   8   5  221.88    8.40
   2  -8  -5  404.56   16.90
  -2   8   5  433.96   13.90
  -2   8   5  448.16   13.90
   1  -8  -5   46.30    5.70
   1  -8  -5   55.49    6.30
  -1   8   5   55.69    5.10
  -1   8   5   49.00    4.80
   0  -8  -5  677.43   22.70
   0  -8  -5  675.13   23.00
   0   8   5  648.84   23.00
   0   8   5  687.83   21.40
  -1  -8  -5    5.50    4.70
  -1  -8  -5    0.00    4.20
   1   8   5    4.40    4.70
   1   8   5    5.70    4.20
  -2  -8  -5  122.79   10.30
  -2  -8  -5  132.69    9.80
   2   8   5  119.29    8.70
   2   8   5  130.19    9.90
  -3  -8  -5   14.90    5.50
  -3  -8  -5   35.20    6.90
   3   8   5   29.70    6.50
   3   8   5   25.30    5.80
  -4  -8  -5  154.98   12.20
  -4  -8  -5  157.08   12.80
   4   8   5  152.88   11.90
  -5  -8  -5   20.80    7.20
  -5  -8  -5   27.40    7.70
   5   8   5   21.80    7.00
  -6  -8  -5   35.50    8.50
  -6  -8  -5   24.00    8.40
   6   8   5   16.30   13.40
  -7  -8  -5   96.89   15.70
  -7  -8  -5   99.69   13.50
   7   8   5  109.99   11.80
  -8  -8  -5  286.57   19.40
  -8  -8  -5  298.27   20.90
   8   8   5  273.07   19.30
  -9  -8  -5   35.90   11.50
  -9  -8  -5   35.80    9.60
   9   8   5   48.40   10.70
   9  -9  -5  159.28   12.90
   9  -9  -5  183.98   15.70
  -9   9   5  159.58   11.50
   8  -9  -5 1525.55   49.80
   8  -9  -5 1520.35   49.10
  -8   9   5 1472.85   46.40
   7  -9  -5   56.29    8.90
   7  -9  -5   60.19    8.30
  -7   9   5   60.09    6.80
   6  -9  -5 1333.47   45.60
   6  -9  -5 1321.87   43.50
  -6   9   5 1363.36   40.40
   5  -9  -5  729.33   26.10
  -5   9   5  715.93   23.10
   4  -9  -5 1222.58   39.40
   4  -9  -5 1195.48   39.40
  -4   9   5 1284.97   36.30
  -4   9   5 1209.08   36.40
   3  -9  -5 1884.51   57.69
   3  -9  -5 1803.82   57.59
  -3   9   5 1990.90   54.39
  -3   9   5 1951.80   54.39
   2  -9  -5  474.65   19.20
   2  -9  -5  458.15   22.90
  -2   9   5  488.25   15.80
   1  -9  -5 2768.62   80.89
   1  -9  -5 2788.22   81.29
  -1   9   5 2895.51   79.59
  -1   9   5 2765.22   78.99
   0  -9  -5    5.10    4.90
   0  -9  -5    3.90    4.60
   0   9   5    8.00    3.80
   0   9   5    7.10    5.90
  -1  -9  -5 1885.21   55.89
  -1  -9  -5 1817.72   55.49
   1   9   5 1803.82   54.09
   1   9   5 1872.71   55.69
  -2  -9  -5  663.53   24.30
  -2  -9  -5  696.43   24.90
   2   9   5  631.64   23.60
   2   9   5  663.93   24.20
  -3  -9  -5  337.17   16.40
  -3  -9  -5  365.86   17.30
   3   9   5  320.87   16.00
  -4  -9  -5  731.43   27.50
  -4  -9  -5  760.72   28.60
   4   9   5  696.23   26.90
  -5  -9  -5   25.80    8.50
  -5  -9  -5   17.90    7.80
   5   9   5   14.50    7.00
  -6  -9  -5  928.81   34.90
  -6  -9  -5  938.41   38.10
   6   9   5  930.51   34.60
  -7  -9  -5  110.09   12.70
  -7  -9  -5  108.39   16.10
   7   9   5   92.49   11.30
  -8  -9  -5  517.45   27.60
  -8  -9  -5  518.75   25.70
   8   9   5  554.84   26.30
  -9  -9  -5  476.85   27.60
   9 -10  -5  588.44   26.70
  -9  10   5  555.14   23.80
   8 -10  -5   -0.30    5.70
   8 -10  -5   18.00    8.40
  -8  10   5    5.60    4.60
   7 -10  -5 1130.59   38.90
   7 -10  -5 1130.69   39.50
  -7  10   5 1067.89   34.80
   6 -10  -5  376.56   18.50
  -6  10   5  364.86   14.70
   5 -10  -5 1523.85   50.29
   5 -10  -5 1442.26   47.20
  -5  10   5 1467.35   43.70
   4 -10  -5 1457.05   46.40
   4 -10  -5 1476.25   46.80
  -4  10   5 1438.66   42.60
   3 -10  -5  688.33   27.70
   3 -10  -5  806.82   27.90
  -3  10   5  821.82   24.30
   2 -10  -5 2100.39   64.39
   2 -10  -5 2162.18   65.79
   1 -10  -5   90.29    9.50
   1 -10  -5  103.89   10.40
  -1  10   5   95.59    8.10
   0 -10  -5 2552.24   75.49
   0 -10  -5 2543.65   75.69
   0  10   5 2622.54   74.89
  -1 -10  -5  302.47   15.20
  -1 -10  -5  275.67   14.20
   1  10   5  281.77   14.90
  -2 -10  -5 1082.39   36.00
  -2 -10  -5 1074.49   36.50
   2  10   5 1077.89   36.00
  -3 -10  -5  756.12   28.40
  -3 -10  -5  761.32   27.70
   3  10   5  707.93   27.20
  -4 -10  -5  341.67   18.60
  -4 -10  -5  302.67   16.60
   4  10   5  297.57   16.80
  -5 -10  -5 1152.58   52.19
  -5 -10  -5 1176.58   41.40
   5  10   5 1224.88   41.30
  -6 -10  -5   23.60    9.00
  -6 -10  -5    3.40    7.00
   6  10   5   15.20    7.90
  -7 -10  -5  936.51   36.70
   7  10   5  806.62   35.60
  -8 -10  -5  194.58   19.50
  -8 -10  -5  149.88   15.40
   8  10   5  163.68   17.00
   9 -11  -5   -2.70    4.70
   8 -11  -5  167.68   19.60
   8 -11  -5  177.08   15.80
  -8  11   5  156.68   10.70
   7 -11  -5    4.60    7.40
   7 -11  -5    9.80    7.40
  -7  11   5   25.60    6.30
   6 -11  -5  144.89   14.00
   6 -11  -5  148.99   12.90
  -6  11   5  166.18    9.90
   5 -11  -5  180.68   13.50
   5 -11  -5  157.78   14.10
  -5  11   5  172.28    9.40
   4 -11  -5  104.39   11.90
   4 -11  -5  116.39   11.70
  -4  11   5  116.69    7.60
   3 -11  -5  267.57   16.50
   3 -11  -5  300.77   15.60
  -3  11   5  295.97   11.90
   2 -11  -5   63.39    8.70
   2 -11  -5   53.49    8.90
   1 -11  -5  232.68   13.30
   1 -11  -5  252.67   14.60
  -1  11   5  225.18   11.60
   0 -11  -5    6.80    5.50
   0 -11  -5   13.30    6.40
   0  11   5   24.30    6.00
  -1 -11  -5  362.06   18.00
  -1 -11  -5  365.06   17.20
   1  11   5  394.36   19.10
  -2 -11  -5   20.50    7.30
  -2 -11  -5   12.90    5.90
   2  11   5   18.20    7.10
  -3 -11  -5  110.49   11.20
  -3 -11  -5  156.28   17.40
   3  11   5  133.89   12.50
  -4 -11  -5  227.88   16.30
  -4 -11  -5  205.68   14.60
   4  11   5  219.18   15.50
  -5 -11  -5   -1.60    8.10
  -5 -11  -5    5.00    6.60
   5  11   5   -2.90    6.60
  -6 -11  -5  187.18   18.00
  -6 -11  -5  190.28   15.70
   6  11   5  180.48   15.50
  -7 -11  -5    2.60    9.70
   7  11   5   10.80    8.10
   8 -12  -5    5.10    9.00
   8 -12  -5   -2.20    4.40
   7 -12  -5  280.07   16.90
   7 -12  -5  268.77   18.80
  -7  12   5  289.27   13.70
   6 -12  -5   22.10    8.80
   6 -12  -5   19.60    7.70
  -6  12   5   23.70    4.90
   5 -12  -5  213.28   14.80
   5 -12  -5  220.38   16.60
  -5  12   5  226.08   16.50
   4 -12  -5   73.99   11.00
   4 -12  -5   94.59    9.90
  -4  12   5   76.79    7.00
   3 -12  -5   55.59    9.80
   3 -12  -5   56.09    8.40
  -3  12   5   67.79    7.10
   2 -12  -5  176.68   14.00
   2 -12  -5  164.78   14.30
   1 -12  -5   19.80    6.10
   1 -12  -5   13.50    7.10
  -1  12   5   15.80    5.20
   0 -12  -5  311.37   17.40
   0 -12  -5  325.37   16.10
   0  12   5  317.67   15.40
  -1 -12  -5  164.78   13.30
  -1 -12  -5  188.78   12.80
   1  12   5  173.48   12.80
  -2 -12  -5  392.36   18.40
  -2 -12  -5  380.36   19.60
   2  12   5  342.87   23.30
  -3 -12  -5  158.98   14.80
  -3 -12  -5  154.98   12.80
   3  12   5  157.28   14.10
  -4 -12  -5   96.49   11.50
  -4 -12  -5  103.09   12.70
   4  12   5  101.69   11.40
  -5 -12  -5  279.57   19.60
  -5 -12  -5  250.67   16.60
   5  12   5  278.77   18.00
  -6 -12  -5   12.20    7.40
  -6 -12  -5    4.90    9.40
   6  12   5   -1.10    8.00
  -7 -12  -5  252.17   21.40
   7 -13  -5   24.80    9.20
   6 -13  -5  790.22   32.30
   6 -13  -5  766.12   30.80
   5 -13  -5  233.68   18.10
   5 -13  -5  266.47   16.10
  -5  13   5  275.47   12.10
   4 -13  -5  464.55   24.70
   4 -13  -5  572.74   23.20
  -4  13   5  529.65   18.60
   3 -13  -5  746.73   27.30
   3 -13  -5  684.23   29.00
  -3  13   5  650.03   25.90
   2 -13  -5   37.90    9.30
   2 -13  -5   42.80    9.30
   1 -13  -5 1727.23   54.49
   1 -13  -5 1631.44   52.89
  -1  13   5 1654.23   50.69
   0 -13  -5   74.49   10.40
   0 -13  -5   55.59    8.30
   0  13   5   64.49    8.00
  -1 -13  -5 1214.48   41.60
  -1 -13  -5 1248.48   42.70
   1  13   5 1236.18   40.70
  -2 -13  -5  672.63   26.80
  -2 -13  -5  690.93   28.30
   2  13   5  636.84   26.70
  -3 -13  -5  476.65   23.40
  -3 -13  -5  456.75   23.20
   3  13   5  446.06   24.20
  -4 -13  -5 1011.90   37.20
  -4 -13  -5 1062.99   38.90
   4  13   5  954.10   37.00
  -5 -13  -5   89.29   13.10
  -5 -13  -5   58.99    9.00
   5  13   5   82.29   12.10
  -6 -13  -5 1168.28   45.00
   6 -14  -5   74.39   13.80
   5 -14  -5  356.06   22.10
   5 -14  -5  389.16   19.80
   4 -14  -5  463.25   24.40
   4 -14  -5  462.65   21.60
   3 -14  -5  231.98   14.80
   3 -14  -5  246.08   18.30
  -3  14   5  216.48   11.40
   2 -14  -5  935.11   35.70
   1 -14  -5   20.10    8.70
   1 -14  -5   21.10    6.80
  -1  14   5   35.10    6.10
   0 -14  -5 1277.07   42.80
   0 -14  -5 1277.87   44.20
   0  14   5 1237.78   40.80
  -1 -14  -5  130.99   11.80
  -1 -14  -5  116.29   12.30
   1  14   5  120.99   11.90
  -2 -14  -5  612.44   26.70
  -2 -14  -5  574.64   24.70
   2  14   5  546.85   24.40
  -3 -14  -5  515.45   31.60
  -3 -14  -5  588.94   27.20
   3  14   5  565.24   25.80
  -5 -14  -5  536.05   27.80
   5 -15  -5   -4.50    4.50
   5 -15  -5    7.80    9.50
   4 -15  -5   43.10   11.50
   3 -15  -5   51.69    8.40
   3 -15  -5   75.59   12.10
   2 -15  -5   31.60    9.20
   2 -15  -5   45.20   10.20
   1 -15  -5   44.00   10.10
   1 -15  -5   20.00    6.60
  -1  15   5   35.40    7.90
   0 -15  -5    3.70    7.70
   0 -15  -5   -1.00    5.50
   0  15   5    8.20    5.60
  -1 -15  -5   40.70   10.10
   1  15   5   46.90    8.20
  -2 -15  -5    2.00    4.80
  -2 -15  -5    0.90    8.00
  -3 -15  -5   13.40    8.90
   1 -16  -5   -7.30    4.60
   0 -16  -5  -10.40    4.40
  -1 -16  -5   -8.80    3.40
   1  16  -6  853.81   42.80
  -1 -16   6  832.92   38.70
   0 -16   6   95.39   15.30
   4  15  -6  950.20   42.50
  -4 -15   6 1037.90   53.69
   3  15  -6   36.00   12.40
  -3 -15   6   60.29   14.10
   2  15  -6 1470.15   53.79
  -2 -15   6 1399.16   53.29
  -2 -15   6 1412.56   56.49
  -1 -15   6   22.20   10.50
   0  15  -6  954.50   40.30
   0 -15   6  996.50   41.20
   0 -15   6  918.81   39.60
  -1  15  -6  333.07   23.80
   1 -15   6  321.17   23.90
   1 -15   6  304.07   22.50
  -2  15  -6  484.75   28.20
   2 -15   6  510.45   28.70
   2 -15   6  421.16   25.50
  -3  15  -6  404.76   27.00
   3 -15   6  478.75   28.40
   6  14  -6  103.69   15.60
  -6 -14   6  126.99   16.80
   5  14  -6  261.97   24.40
  -5 -14   6  263.37   22.70
   4  14  -6   31.20   13.00
  -4 -14   6   34.10   11.60
   3  14  -6  619.14   31.60
  -3 -14   6  595.34   30.10
  -3 -14   6  613.94   30.80
   2  14  -6   28.60   10.20
  -2 -14   6    2.60    9.70
  -2 -14   6   14.30   10.20
   1  14  -6  385.46   28.20
  -1 -14   6  375.26   25.10
  -1 -14   6  388.76   25.00
   0  14  -6   42.30   11.60
   0 -14   6   28.90   12.60
   0 -14   6   44.70   11.90
  -1  14  -6  293.77   22.30
   1 -14   6  310.97   23.10
   1 -14   6  297.07   21.60
  -2  14  -6  132.69   16.50
   2 -14   6  110.49   16.30
   2 -14   6  116.99   15.00
  -3  14  -6   61.79   12.80
   3 -14   6   52.19   19.10
   3 -14   6   86.49   14.00
   4 -14   6  194.48   20.90
   4 -14   6  168.68   18.00
   7  13  -6  156.98   18.40
  -7 -13   6  208.98   20.90
   6  13  -6   12.30   11.80
  -6 -13   6   44.60   11.70
   5  13  -6   58.79   14.10
  -5 -13   6   71.59   13.30
   4  13  -6   42.00   12.40
  -4 -13   6   33.70   10.50
  -4 -13   6   35.50   10.40
   3  13  -6    5.70   10.70
  -3 -13   6    2.70    8.40
  -3 -13   6    4.70    9.00
   2  13  -6   53.39   12.70
  -2 -13   6   11.90   17.60
  -2 -13   6   33.00   10.70
   1  13  -6   18.60   10.10
  -1 -13   6   38.90   10.90
  -1 -13   6   30.70   10.70
   0  13  -6   56.69   11.20
   0 -13   6   70.19   11.90
   0 -13   6   62.19   12.40
  -1  13  -6   63.69   12.40
   1 -13   6   63.49   12.60
   1 -13   6   49.80   11.20
  -2  13  -6    6.90   10.50
   2 -13   6    3.80    8.80
   2 -13   6    6.80   10.50
  -3  13  -6  165.78   20.00
   3 -13   6  146.19   16.30
   3 -13   6  172.38   17.50
   4 -13   6    1.80    8.80
  -5  13  -6  204.78   21.60
   5 -13   6  185.48   19.30
   5 -13   6  208.98   21.00
   8  12  -6 1444.56   54.49
  -8 -12   6 1353.36   52.09
   7  12  -6  191.18   19.90
  -7 -12   6  141.99   16.40
   6  12  -6 1287.47   48.70
  -6 -12   6 1209.58   46.60
   5  12  -6  353.36   24.30
  -5 -12   6  353.76   28.90
  -5 -12   6  352.26   22.10
   4  12  -6   88.69   12.30
   4  12  -6   81.39   13.10
  -4 -12   6   61.49   11.30
  -4 -12   6   90.99   13.00
   3  12  -6  848.32   34.40
   3  12  -6  887.71   37.20
  -3 -12   6  858.31   35.20
   2  12  -6   34.90    9.50
  -2 -12   6    8.10    8.70
  -2 -12   6   23.20   10.00
   1  12  -6  805.92   33.60
   1  12  -6  831.02   35.20
  -1 -12   6  822.32   34.30
  -1 -12   6  902.51   35.70
   0  12  -6  706.43   31.00
   0  12  -6  598.84   28.90
   0 -12   6  645.84   29.90
   0 -12   6  671.83   30.60
  -1  12  -6  716.93   31.60
   1 -12   6  643.94   30.70
   1 -12   6  629.44   30.10
  -2  12  -6 1421.76   52.99
   2 -12   6 1512.75   52.79
   2 -12   6 1483.75   52.19
  -3  12  -6   76.79   14.00
   3 -12   6   85.39   13.50
   3 -12   6   68.59   12.60
   4 -12   6 1342.27   51.79
   4 -12   6 1493.55   52.29
  -5  12  -6   22.20   11.40
   5 -12   6   17.60   11.90
   5 -12   6   13.70   10.30
  -6  12  -6  917.91   42.30
   6 -12   6 1046.60   42.80
   6 -12   6 1010.60   42.30
  -9 -11   6  916.31   39.40
   8  11  -6   40.20   13.20
  -8 -11   6   66.29   12.50
   7  11  -6  755.92   34.50
   7  11  -6  818.02   36.70
  -7 -11   6  894.31   35.60
   6  11  -6  649.64   31.70
   6  11  -6  681.13   30.10
  -6 -11   6  696.43   31.00
   5  11  -6  968.10   39.40
   5  11  -6  979.50   37.50
  -5 -11   6  976.20   39.10
  -5 -11   6  979.40   38.20
   4  11  -6  741.53   33.50
  -4 -11   6  776.62   32.10
  -4 -11   6  724.03   32.80
   3  11  -6  102.39   12.90
   3  11  -6  111.79   11.90
  -3 -11   6   84.19   11.70
  -3 -11   6  107.39   12.20
   2  11  -6 1138.99   43.00
   2  11  -6 1230.68   49.80
  -2 -11   6 1232.38   45.00
  -2 -11   6 1283.37   43.80
   1  11  -6   65.59   12.80
  -1 -11   6   63.59   11.50
  -1 -11   6   76.99   11.00
   0  11  -6 1012.30   37.60
   0  11  -6  997.50   38.80
   0 -11   6  995.70   39.00
   0 -11   6  978.90   37.90
  -1  11  -6 1421.46   49.80
   1 -11   6 1544.95   51.29
   1 -11   6 1439.16   51.29
  -2  11  -6  337.77   20.60
  -2  11  -6  335.67   22.00
   2 -11   6  346.17   21.20
   2 -11   6  322.37   21.30
  -3  11  -6 1443.56   53.19
   3 -11   6 1495.85   51.99
   3 -11   6 1503.85   53.09
   4 -11   6   43.70   11.80
   4 -11   6   36.00   10.50
  -5  11  -6 1182.38   48.20
   5 -11   6 1379.16   48.80
   5 -11   6 1261.07   48.30
  -6  11  -6  105.99   15.90
   6 -11   6  126.39   16.20
  -7  11  -6  832.72   38.40
   7 -11   6  838.72   37.70
   7 -11   6  770.32   36.50
   9  10  -6   46.20   12.10
  -9 -10   6   57.59   12.10
   8  10  -6  358.46   22.40
   8  10  -6  363.76   24.20
  -8 -10   6  358.36   23.10
   7  10  -6   11.90   10.40
   7  10  -6   16.30    9.10
  -7 -10   6    5.00    9.40
   6  10  -6  107.19   12.60
   6  10  -6  155.68   16.50
  -6 -10   6  130.59   16.30
   5  10  -6   97.59   12.60
   5  10  -6   94.99   13.30
  -5 -10   6   97.09   12.40
  -5 -10   6   80.69   12.30
   4  10  -6  158.98   16.00
   4  10  -6  133.09   14.70
  -4 -10   6  126.29   15.20
  -4 -10   6  143.79   15.60
   3  10  -6   62.89   10.80
   3  10  -6   67.89   10.10
  -3 -10   6   67.39   10.30
  -3 -10   6   61.29   11.30
   2  10  -6   -7.20    6.90
   2  10  -6   10.00    8.60
  -2 -10   6   13.60    9.20
  -2 -10   6   -1.50    6.70
   1  10  -6  206.38   17.50
   1  10  -6  189.98   15.30
  -1 -10   6  230.58   17.70
   0  10  -6   40.10   10.10
   0  10  -6   43.60    9.20
   0 -10   6   28.50    9.40
   0 -10   6   42.50    9.10
  -1  10  -6   49.99   10.20
  -1  10  -6   47.80    9.40
   1 -10   6   83.89   11.50
   1 -10   6   51.89   11.30
  -2  10  -6  534.55   26.70
   2 -10   6  532.25   26.50
   2 -10   6  569.74   26.00
  -3  10  -6   13.00   10.00
  -3  10  -6   15.00    8.40
   3 -10   6    0.90    8.30
   3 -10   6   15.80    9.10
   4 -10   6  369.56   23.30
   4 -10   6  387.06   22.20
  -5  10  -6   -8.80    9.60
   5 -10   6    1.00    9.20
   5 -10   6   -1.20   14.80
  -6  10  -6  248.58   21.70
   6 -10   6  227.78   19.90
   6 -10   6  265.67   21.00
  -7  10  -6   14.90   10.60
   7 -10   6    2.80    9.60
   7 -10   6    7.50   10.90
  -8  10  -6   73.69   13.80
   8 -10   6   66.59   14.70
  10   9  -6    2.20    9.90
 -10  -9   6    3.50    9.50
   9   9  -6   53.29   11.60
   9   9  -6   64.79   12.90
   8   9  -6    6.60    8.50
   8   9  -6   -7.20   12.20
  -8  -9   6   13.90    9.20
   7   9  -6  174.78   16.60
   7   9  -6  191.88   18.40
  -7  -9   6  187.48   17.70
   6   9  -6  175.58   15.90
   6   9  -6  216.08   18.10
  -6  -9   6  235.18   17.20
  -6  -9   6  183.18   17.20
   5   9  -6  194.88   15.90
   5   9  -6  248.88   21.80
  -5  -9   6  211.38   17.70
  -5  -9   6  224.08   16.60
   4   9  -6  306.17   20.00
   4   9  -6  300.57   18.40
  -4  -9   6  322.27   18.60
  -4  -9   6  315.47   19.30
   3   9  -6   32.40   10.70
   3   9  -6   48.70    9.30
  -3  -9   6   46.00    8.90
  -3  -9   6   38.10    7.90
   2   9  -6  782.42   30.30
   2   9  -6  781.42   32.10
  -2  -9   6  760.22   29.90
   1   9  -6    2.70    6.70
   1   9  -6   -5.40    7.70
  -1  -9   6   12.10    7.90
  -1  -9   6    6.10    7.30
   0   9  -6  341.97   18.90
   0   9  -6  386.56   21.20
   0  -9   6  385.66   21.00
   0  -9   6  394.76   20.00
  -1   9  -6   17.80    8.60
  -1   9  -6    5.00    7.40
   1  -9   6    3.30    8.10
   1  -9   6    9.50    8.00
  -2   9  -6  301.87   18.30
  -2   9  -6  307.87   20.00
   2  -9   6  327.27   19.00
   2  -9   6  308.87   19.90
  -3   9  -6  568.54   27.60
  -3   9  -6  591.94   25.50
   3  -9   6  538.45   26.90
   3  -9   6  598.44   26.70
  -4   9  -6   12.20   12.20
   4  -9   6  -14.20    7.50
   4  -9   6    3.30    8.30
  -5   9  -6  242.98   21.20
  -5   9  -6  280.37   20.50
   5  -9   6  275.27   20.30
  -6   9  -6   90.89   14.60
   6  -9   6   43.60   11.30
   6  -9   6   49.70   10.60
   7  -9   6  406.16   24.40
   7  -9   6  423.96   26.10
   8  -9   6   26.70   10.40
  10   8  -6  913.61   38.10
  10   8  -6  981.10   40.60
 -10  -8   6  953.40   38.80
   9   8  -6    8.50    8.00
   9   8  -6   -8.50    8.30
  -9  -8   6    6.70    7.90
   8   8  -6 1669.93   57.29
   8   8  -6 1635.44   56.19
  -8  -8   6 1698.23   56.39
   7   8  -6  158.38   17.00
   7   8  -6  189.48   16.10
  -7  -8   6  172.98   15.60
   6   8  -6 1374.76   47.80
   6   8  -6 1324.67   46.70
  -6  -8   6 1452.15   47.70
  -6  -8   6 1346.37   46.90
   5   8  -6 1077.19   39.60
   5   8  -6 1047.10   38.20
  -5  -8   6 1078.09   38.20
  -5  -8   6 1118.99   39.20
   4   8  -6  543.35   24.10
   4   8  -6  554.54   25.10
  -4  -8   6  584.84   24.20
  -4  -8   6  560.24   24.90
   3   8  -6 3076.29   97.09
   3   8  -6 3148.19   92.49
  -3  -8   6 3047.09   93.39
  -3  -8   6 3146.09   92.49
   2   8  -6    4.40    6.60
   2   8  -6   29.60    9.30
  -2  -8   6   20.90    6.90
  -2  -8   6   13.90    7.10
   1   8  -6 2932.41   86.79
   1   8  -6 2789.02   84.99
  -1  -8   6 2819.92   86.49
   0   8  -6  552.94   23.50
   0   8  -6  562.84   25.10
   0  -8   6  586.94   25.50
   0  -8   6  566.74   23.80
  -1   8  -6  866.81   31.30
   1  -8   6  845.42   32.70
   1  -8   6  841.02   31.50
  -2   8  -6 2154.68   69.89
   2  -8   6 2189.58   69.99
   2  -8   6 2315.27   69.09
  -3   8  -6  218.88   15.50
  -3   8  -6  157.98   16.20
   3  -8   6  176.18   15.70
   3  -8   6  197.78   17.80
  -4   8  -6 1460.35   48.70
   4  -8   6 1428.66   49.30
   4  -8   6 1418.96   48.50
  -5   8  -6   28.10    9.10
  -5   8  -6   44.20   10.80
   5  -8   6   15.10    8.60
   5  -8   6    6.80    7.80
  -6   8  -6 1593.74   54.59
   6  -8   6 1484.35   53.09
   6  -8   6 1547.15   53.29
  -7   8  -6  384.86   34.50
   7  -8   6  354.06   23.30
   7  -8   6  360.66   27.50
  -8   8  -6  100.59   15.40
   8  -8   6   94.09   13.90
   8  -8   6   86.79   11.90
  -9   8  -6  470.55   28.20
   9  -8   6  520.25   29.10
  11   7  -6  600.84   30.80
 -11  -7   6  568.04   29.30
  10   7  -6   47.20   10.20
  10   7  -6   45.60   12.30
 -10  -7   6   59.89   10.90
   9   7  -6 1229.58   44.90
   9   7  -6 1247.08   46.00
  -9  -7   6 1237.18   45.10
   8   7  -6    8.50    7.10
   8   7  -6    2.50    9.10
  -8  -7   6    7.50    8.60
   7   7  -6 1798.22   58.89
   7   7  -6 1760.12   57.89
  -7  -7   6 1810.32   57.79
  -7  -7   6 1745.23   61.69
   6   7  -6 1308.57   44.50
   6   7  -6 1301.47   45.20
  -6  -7   6 1316.97   44.60
   5   7  -6  358.66   22.90
   5   7  -6  361.86   20.00
  -5  -7   6  396.76   19.40
  -5  -7   6  403.16   19.40
   4   7  -6 1405.96   47.00
   4   7  -6 1433.26   46.50
  -4  -7   6 1400.36   46.10
  -4  -7   6 1439.96   46.90
   3   7  -6  235.08   15.70
   3   7  -6  275.27   17.20
  -3  -7   6  195.68   14.50
  -3  -7   6  205.88   14.10
   2   7  -6 2395.86   73.19
   2   7  -6 2413.96   71.89
  -2  -7   6 2230.98   72.59
  -2  -7   6 2480.45   71.89
   1   7  -6  247.48   14.70
  -1  -7   6  247.98   16.10
   0   7  -6 2093.79   64.39
   0   7  -6 2037.40   65.19
   0  -7   6 2042.60   62.99
   0  -7   6 2053.09   64.49
  -1   7  -6 1562.94   50.29
  -1   7  -6 1584.24   51.79
   1  -7   6 1630.14   50.59
   1  -7   6 1578.24   51.89
  -2   7  -6 1044.60   36.70
  -2   7  -6  987.70   34.90
   2  -7   6  986.00   36.50
  -3   7  -6 2095.69   66.39
  -3   7  -6 2217.38   68.09
   3  -7   6 2119.19   66.49
   3  -7   6 2184.38   67.49
  -4   7  -6   34.90    8.10
  -4   7  -6   30.60    9.60
   4  -7   6   29.30    8.50
   4  -7   6   31.20    9.00
  -5   7  -6  863.71   34.90
  -5   7  -6  855.51   33.70
   5  -7   6  858.11   33.80
   5  -7   6 1007.60   38.40
  -6   7  -6   25.50    9.90
  -6   7  -6   40.20    8.80
   6  -7   6   47.60   10.90
   6  -7   6   32.80    9.80
  -7   7  -6  658.13   30.30
   7  -7   6  654.93   29.50
   7  -7   6  573.84   37.60
  -8   7  -6  852.11   36.40
   8  -7   6  822.42   35.20
   8  -7   6  787.22   34.60
  -9   7  -6  132.69   15.50
   9  -7   6  132.49   15.20
  11   6  -6    8.70    8.40
  11   6  -6   -7.90    9.40
 -11  -6   6    2.40    9.00
  10   6  -6  156.08   18.10
  10   6  -6  137.29   15.20
 -10  -6   6  143.19   16.30
   9   6  -6   12.20    8.20
   9   6  -6    0.70    8.20
  -9  -6   6   13.90    8.50
   8   6  -6  126.19   13.40
   8   6  -6   99.19   11.70
  -8  -6   6  103.69   12.00
   7   6  -6   14.30    8.10
  -7  -6   6   15.00    7.30
  -7  -6   6   13.50    7.40
   6   6  -6   38.70    8.10
   6   6  -6   50.09    9.20
  -6  -6   6   31.50    7.20
  -6  -6   6   36.90    8.30
   5   6  -6   20.30    6.90
   5   6  -6   17.30    7.00
  -5  -6   6   12.90    6.40
  -5  -6   6   22.40    7.10
   4   6  -6   79.59    9.20
   4   6  -6   97.39   11.70
  -4  -6   6   67.69    8.60
  -4  -6   6   89.69    9.50
   3   6  -6   35.40    6.50
   3   6  -6   31.20    7.20
  -3  -6   6   33.10    6.70
  -3  -6   6   28.90    7.60
   2   6  -6   26.90    7.40
   2   6  -6   15.60    6.30
  -2  -6   6   15.30    5.70
  -2  -6   6   23.50    7.50
   1   6  -6  224.18   14.90
   1   6  -6  203.18   12.90
  -1  -6   6  220.18   14.70
  -1  -6   6  191.38   12.60
   0   6  -6   50.19    7.60
   0   6  -6   40.30    6.70
   0  -6   6   50.59    8.70
   0  -6   6   44.50    6.60
  -1   6  -6  227.08   13.70
  -1   6  -6  228.18   15.00
   1  -6   6  242.18   15.50
   1  -6   6  207.48   14.90
  -2   6  -6   95.79   12.90
  -2   6  -6   83.39    8.90
   2  -6   6   79.79    9.50
   2  -6   6   93.99   14.40
  -3   6  -6    6.80    6.00
  -3   6  -6    8.40    6.90
   3  -6   6   10.80    6.50
   3  -6   6    5.20    6.80
  -4   6  -6  198.38   15.80
   4  -6   6  208.58   15.00
   4  -6   6  233.28   15.40
  -5   6  -6  112.99   13.20
  -5   6  -6   99.19   12.20
   5  -6   6   93.89   11.50
   5  -6   6  153.48   17.60
  -6   6  -6  606.14   31.70
  -6   6  -6  594.04   28.20
   6  -6   6  632.24   27.30
   6  -6   6  607.04   27.20
  -7   6  -6  101.09   12.80
  -7   6  -6  131.69   14.40
   7  -6   6   94.89   12.10
   7  -6   6  120.09   12.80
  -8   6  -6  153.38   18.10
   8  -6   6  145.39   16.30
   8  -6   6  166.18   17.40
  -9   6  -6   31.60   11.60
   9  -6   6   29.50   10.70
  11   5  -6  268.77   21.00
  11   5  -6  261.27   18.60
 -11  -5   6  302.77   20.60
  10   5  -6   51.49   11.10
  10   5  -6   67.49   10.60
 -10  -5   6   52.89   10.20
   9   5  -6  596.64   27.70
   9   5  -6  574.54   26.20
  -9  -5   6  588.84   26.30
   8   5  -6   18.60    8.80
   8   5  -6   22.30    7.90
  -8  -5   6   23.40    8.00
   7   5  -6  208.58   15.70
   7   5  -6  218.38   14.90
  -7  -5   6  207.48   14.80
  -7  -5   6  216.68   14.40
   6   5  -6   40.40    8.20
   6   5  -6   45.10    7.90
  -6  -5   6   43.30    7.50
   5   5  -6  431.56   19.40
   5   5  -6  475.65   20.30
  -5  -5   6  475.15   19.60
  -5  -5   6  425.86   18.90
   4   5  -6 1397.96   44.60
   4   5  -6 1367.76   45.00
  -4  -5   6 1441.66   44.50
  -4  -5   6 1408.26   44.20
   3   5  -6   39.60    6.30
   3   5  -6   52.79    7.40
  -3  -5   6   46.00    7.00
  -3  -5   6   61.69    7.20
   2   5  -6 1743.73   52.69
  -2  -5   6 1706.03   51.39
  -2  -5   6 1605.74   52.09
   1   5  -6   15.80    7.10
   1   5  -6   21.60    6.00
  -1  -5   6   14.70    6.70
  -1  -5   6   24.30    6.00
   0   5  -6 1347.27   44.00
   0   5  -6 1335.77   42.90
   0  -5   6 1387.16   44.50
   0  -5   6 1397.46   42.80
  -1   5  -6  289.77   14.50
  -1   5  -6  301.07   15.90
   1  -5   6  316.07   14.90
   1  -5   6  284.57   16.20
  -2   5  -6  489.65   20.60
  -2   5  -6  530.55   21.90
   2  -5   6  542.65   21.00
   2  -5   6  521.25   21.60
  -3   5  -6  526.55   22.40
  -3   5  -6  566.44   22.30
   3  -5   6  503.75   21.30
   3  -5   6  523.55   22.00
  -4   5  -6  101.09   10.60
  -4   5  -6   76.59    9.80
   4  -5   6  101.69   11.30
   4  -5   6   71.89    9.40
  -5   5  -6 1287.97   43.90
  -5   5  -6 1275.97   43.30
   5  -5   6 1288.97   43.20
   5  -5   6 1242.18   43.00
  -6   5  -6  244.68   17.30
   6  -5   6  253.27   17.10
   6  -5   6  270.67   20.70
  -7   5  -6  373.56   22.40
  -7   5  -6  374.06   21.80
   7  -5   6  441.56   28.80
  -8   5  -6  213.68   19.00
   8  -5   6  241.18   18.60
   8  -5   6  234.68   19.20
  -9   5  -6  148.29   16.30
   9  -5   6  117.29   14.90
 -10   5  -6  243.18   21.90
  10  -5   6  199.58   20.80
  11   4  -6  197.38   16.00
  11   4  -6  168.78   18.10
 -11  -4   6  184.38   17.40
  10   4  -6 1335.57   47.50
  10   4  -6 1408.86   49.00
 -10  -4   6 1358.36   47.80
   9   4  -6   83.09   11.80
   9   4  -6   68.89    9.90
  -9  -4   6   67.89   10.50
   8   4  -6 1826.82   58.29
   8   4  -6 1780.22   57.69
  -8  -4   6 1803.22   57.29
   7   4  -6  757.82   29.20
   7   4  -6  805.92   30.10
  -7  -4   6  785.52   29.10
  -7  -4   6  833.22   29.50
   6   4  -6 1759.42   53.69
   6   4  -6 1639.34   52.99
  -6  -4   6 1713.63   52.99
  -6  -4   6 1701.63   52.89
   5   4  -6 2560.84   73.79
   5   4  -6 2439.96   73.49
  -5  -4   6 2466.05   72.99
  -5  -4   6 2442.06   73.09
   4   4  -6  401.56   17.40
  -4  -4   6  433.16   17.50
  -4  -4   6  407.36   17.00
   3   4  -6 6534.75  181.88
   3   4  -6 6292.57  181.38
  -3  -4   6 6670.73  181.48
  -3  -4   6 6435.26  181.58
   2   4  -6   29.10    6.10
   2   4  -6   28.00    6.60
  -2  -4   6   44.20    7.10
  -2  -4   6   33.20    6.10
   1   4  -6 4917.61  134.59
   1   4  -6 4834.32  133.39
  -1  -4   6 4873.91  132.99
  -1  -4   6 4252.97  133.79
   0   4  -6  742.53   26.60
   0   4  -6  705.33   25.30
   0  -4   6  749.42   25.20
   0  -4   6  740.63   27.00
  -1   4  -6 3316.87   94.79
  -1   4  -6 3202.88   93.89
   1  -4   6 3240.88   93.59
   1  -4   6 3295.77   95.09
  -2   4  -6 2002.30   60.89
  -2   4  -6 2150.78   61.89
   2  -4   6 1991.60   60.49
   2  -4   6 1975.70   61.19
  -3   4  -6  826.12   30.10
   3  -4   6  774.02   29.40
   3  -4   6  651.33   26.10
  -4   4  -6 2309.27   69.99
  -4   4  -6 2330.47   69.79
   4  -4   6 2260.37   69.59
   4  -4   6 2325.47   69.59
  -5   4  -6   58.19    9.50
   5  -4   6   58.69    8.90
   5  -4   6   91.59   10.90
  -6   4  -6 1853.41   59.59
  -6   4  -6 1884.11   60.09
   6  -4   6 1855.41   59.59
  -7   4  -6  723.13   30.60
  -7   4  -6  785.42   31.70
   7  -4   6  767.72   40.40
   7  -4   6  767.52   31.10
  -8   4  -6  723.73   30.90
  -8   4  -6  634.74   29.50
   8  -4   6  714.13   30.40
   8  -4   6  660.33   29.80
  -9   4  -6 1243.18   46.20
   9  -4   6 1197.68   45.50
 -10   4  -6   74.29   13.30
  10  -4   6   83.79   13.30
  12   3  -6  319.57   23.10
  11   3  -6  310.97   19.30
  11   3  -6  285.87   20.70
 -11  -3   6  284.07   19.80
  10   3  -6    8.90    8.00
  10   3  -6   32.10    8.30
 -10  -3   6   27.20    8.50
   9   3  -6 1651.13   54.59
   9   3  -6 1618.74   53.89
  -9  -3   6 1700.63   54.19
   8   3  -6  111.79   12.10
   8   3  -6  111.89   12.90
   7   3  -6 1099.09   37.20
   7   3  -6 1063.99   37.30
  -7  -3   6 1089.29   36.40
  -7  -3   6 1133.99   36.80
   6   3  -6 1187.38   39.20
   6   3  -6 1191.68   39.40
  -6  -3   6 1259.07   39.20
  -6  -3   6 1205.08   38.70
   5   3  -6  714.53   25.90
   5   3  -6  763.02   26.40
  -5  -3   6  753.72   25.80
  -5  -3   6  743.73   25.40
   4   3  -6 2298.27   67.99
   4   3  -6 2430.86   71.59
  -4  -3   6 2295.87   67.69
  -4  -3   6 2259.57   67.39
   3   3  -6   23.50    5.40
   3   3  -6   18.90    5.40
  -3  -3   6   15.30    4.80
  -3  -3   6   19.30    5.10
   2   3  -6 4257.07  121.09
   2   3  -6 4372.96  122.69
  -2  -3   6 4153.88  120.29
  -2  -3   6 4344.77  120.89
   1   3  -6  320.97   14.00
   1   3  -6  307.47   15.20
  -1  -3   6  284.17   14.70
  -1  -3   6  315.27   13.10
   0   3  -6 3552.84  105.59
   0   3  -6 3684.03  104.99
   0  -3   6 3882.01  109.69
   0  -3   6 3709.83  106.39
  -1   3  -6 1480.65   46.30
  -1   3  -6 1558.04   47.10
   1  -3   6 1532.85   47.20
   1  -3   6 1551.44   46.20
  -2   3  -6  493.95   19.50
  -2   3  -6  481.05   19.10
   2  -3   6  504.35   19.40
   2  -3   6  490.75   18.80
  -3   3  -6 1648.24   51.19
  -3   3  -6 1703.03   51.49
   3  -3   6 1658.83   51.19
   3  -3   6 1659.63   50.99
  -4   3  -6   -0.70    5.80
  -4   3  -6    2.80    7.60
   4  -3   6    2.60    4.60
   4  -3   6    5.10    5.60
  -5   3  -6 1335.57   47.00
  -5   3  -6 1295.47   43.40
   5  -3   6 1369.16   43.70
   5  -3   6 1277.47   43.30
  -6   3  -6  143.59   13.50
  -6   3  -6  154.68   14.60
   6  -3   6  111.79   12.40
   6  -3   6  118.09   13.20
  -7   3  -6  441.86   22.50
   7  -3   6  435.86   22.40
   7  -3   6  444.76   29.90
  -8   3  -6  684.33   29.90
   8  -3   6  691.13   29.40
   8  -3   6  621.64   28.70
  -9   3  -6   58.79   12.20
   9  -3   6   75.59   12.50
 -10   3  -6  596.64   30.00
  10  -3   6  542.75   29.60
  12   2  -6   20.90    9.80
  11   2  -6   29.50    8.10
  11   2  -6   24.70   10.30
 -11  -2   6   39.80    9.40
  10   2  -6  172.08   14.50
  10   2  -6  184.18   16.70
 -10  -2   6  142.69   14.60
   9   2  -6    3.90    7.60
  -9  -2   6    1.70    6.40
   8   2  -6    9.10    6.60
   8   2  -6    0.30    6.90
  -8  -2   6    9.20    6.10
   7   2  -6   11.20    6.90
   7   2  -6   -3.70    5.40
  -7  -2   6   -3.00    5.10
  -7  -2   6   -0.20    5.20
   6   2  -6   11.90    5.70
   6   2  -6    5.80    5.20
  -6  -2   6    5.10    4.50
  -6  -2   6    1.30    4.70
   5   2  -6  210.68   11.70
  -5  -2   6  217.78   11.20
  -5  -2   6  197.08   10.70
   4   2  -6  120.89    9.10
  -4  -2   6  125.29    8.20
  -4  -2   6  139.09    9.00
   3   2  -6    8.70    4.00
   3   2  -6    4.20    4.30
  -3  -2   6    5.40    4.00
  -3  -2   6    4.60    3.90
   2   2  -6  181.68    9.80
   2   2  -6  188.38   10.30
  -2  -2   6  180.58    9.40
  -2  -2   6  193.88    9.70
   1   2  -6  395.46   16.60
  -1  -2   6  395.76   16.10
  -1  -2   6  433.96   15.10
   0   2  -6   47.70    6.50
   0  -2   6   60.59    5.90
   0  -2   6   49.10    6.80
  -1   2  -6  150.18    9.60
  -1   2  -6  150.58   10.20
   1  -2   6  149.69    9.20
   1  -2   6  159.38   10.50
  -2   2  -6   34.00    5.90
   2  -2   6   54.29    6.90
   2  -2   6   36.50    5.90
  -3   2  -6    4.00    4.70
  -3   2  -6    0.90    6.40
   3  -2   6    3.00    5.10
   3  -2   6    3.30    4.70
  -4   2  -6   45.00    7.30
  -4   2  -6   36.50    7.20
   4  -2   6   45.00    7.00
   4  -2   6   32.80    6.20
  -5   2  -6   10.70    8.20
  -5   2  -6    7.80    9.70
   5  -2   6   -1.00    5.90
  -6   2  -6   12.00    7.40
  -6   2  -6    8.60    6.80
   6  -2   6   13.40    7.10
   6  -2   6   21.90    8.30
  -7   2  -6    1.10    7.60
  -7   2  -6   -1.60    7.30
   7  -2   6   -1.00    6.70
   7  -2   6    1.40    9.00
  -8   2  -6    6.00    8.20
  -8   2  -6    5.30    7.70
   8  -2   6   -0.70    7.40
   8  -2   6    3.70    7.90
  -9   2  -6   11.30    9.60
  -9   2  -6   25.80   12.60
   9  -2   6   15.90    9.40
 -10   2  -6   -1.60    9.70
  10  -2   6    3.20    9.80
  12   1  -6  164.58   18.90
  11   1  -6  676.23   30.60
  11   1  -6  703.63   29.30
 -11  -1   6  647.94   28.40
  10   1  -6   17.30    7.20
  10   1  -6   28.70    9.80
 -10  -1   6   29.20    8.60
   9   1  -6 1952.40   63.19
   9   1  -6 2084.59   64.09
  -9  -1   6 2027.60   62.79
   8   1  -6   10.00    6.10
   8   1  -6    8.30    6.80
  -8  -1   6    4.00    5.50
   7   1  -6 1786.22   54.59
  -7  -1   6 1754.72   53.79
  -7  -1   6 1760.32   53.69
   6   1  -6  249.68   13.00
  -6  -1   6  239.58   11.80
  -6  -1   6  242.68   12.30
   5   1  -6  714.53   24.10
   5   1  -6  688.93   25.40
  -5  -1   6  722.03   23.80
  -5  -1   6  717.83   23.40
   4   1  -6  321.07   13.60
   4   1  -6  329.87   13.40
  -4  -1   6  337.17   13.10
  -4  -1   6  338.27   12.80
   3   1  -6   26.40    4.90
   3   1  -6   23.70    4.50
  -3  -1   6   24.40    4.40
  -3  -1   6   24.20    3.90
   2   1  -6 1673.13   48.20
   2   1  -6 1670.83   48.30
  -2  -1   6 1662.83   47.50
  -2  -1   6 1613.14   47.40
   1   1  -6  743.43   24.80
   1   1  -6  758.32   24.20
  -1  -1   6  758.12   23.50
  -1  -1   6  808.82   24.40
   0   1  -6 1264.07   38.30
   0   1  -6 1252.27   37.40
   0  -1   6 1210.58   38.00
   0  -1   6 1245.98   36.60
  -1   1  -6 1722.93   50.09
   1  -1   6 1729.33   49.60
   1  -1   6 1647.14   50.09
  -2   1  -6  350.36   14.70
  -2   1  -6  344.57   14.60
   2  -1   6  357.06   14.30
   2  -1   6  348.97   14.50
  -3   1  -6 3447.35   96.69
  -3   1  -6 3308.47   96.59
   3  -1   6 3288.57   96.39
   3  -1   6 3426.86   96.49
  -4   1  -6    6.90    6.70
  -4   1  -6   -3.80    8.50
   4  -1   6   -5.40    4.70
   4  -1   6   -1.30    4.70
  -5   1  -6 2432.56   73.99
  -5   1  -6 2512.25   74.09
   5  -1   6 2487.65   73.89
   5  -1   6 2423.76   73.69
  -6   1  -6   69.09   10.60
  -6   1  -6   46.30    8.90
   6  -1   6   55.29    9.30
   6  -1   6   51.09    8.40
  -7   1  -6  939.31   35.10
  -7   1  -6  942.61   34.90
   7  -1   6  907.81   34.40
   7  -1   6  936.01   34.50
  -8   1  -6  222.18   18.30
  -8   1  -6  216.58   17.40
   8  -1   6  225.58   19.20
   8  -1   6  227.48   17.20
  -9   1  -6  156.98   17.70
  -9   1  -6  174.38   16.90
   9  -1   6  183.18   17.30
 -10   1  -6  198.98   20.50
  10  -1   6  209.68   19.50
  12   0  -6  728.63   33.10
  11   0  -6  443.26   22.10
  11   0  -6  452.85   24.30
 -11   0   6  426.06   22.00
  10   0  -6 1143.99   40.10
  10   0  -6 1140.59   40.90
 -10   0   6 1109.59   39.50
   9   0  -6   35.50    7.50
   9   0  -6   32.90    7.80
  -9   0   6   45.80    8.10
   8   0  -6 2642.74   80.19
  -8   0   6 2731.23   79.39
   7   0  -6  202.58   11.70
   7   0  -6  212.08   12.70
  -7   0   6  215.38   12.10
  -7   0   6  214.28   12.00
   6   0  -6 2730.43   79.49
   6   0  -6 2702.83   79.29
  -6   0   6 2785.12   78.79
  -6   0   6 2737.83   78.89
   5   0  -6 1265.77   40.00
   5   0  -6 1381.56   40.40
  -5   0   6 1341.67   39.50
  -5   0   6 1317.87   39.60
   4   0  -6 3371.36   97.29
   4   0  -6 3507.55   97.59
  -4   0   6 3528.45   96.99
  -4   0   6 3444.06   96.69
   3   0  -6 4477.35  126.99
   3   0  -6 4513.95  126.99
  -3   0   6 4712.93  126.39
  -3   0   6 4603.04  126.49
   2   0  -6   34.60    4.50
   2   0  -6   38.60    4.40
  -2   0   6   36.10    4.30
  -2   0   6   29.70    3.20
   1   0  -6 2312.57   67.39
   1   0  -6 2340.67   67.09
  -1   0   6 2410.86   66.39
  -1   0   6 2465.25   66.79
   0   0  -6 2108.09   60.59
   0   0  -6 2142.09   60.79
   0   0   6 2175.28   60.19
   0   0   6 2105.49   61.29
  -1   0  -6 2071.19   60.69
   1   0   6 2147.69   60.29
   1   0   6 2110.79   60.59
  -2   0  -6 3638.14  104.09
   2   0   6 3599.04  103.89
   2   0   6 3811.42  103.99
  -3   0  -6  366.56   15.20
  -3   0  -6  345.97   15.40
   3   0   6  361.66   15.10
   3   0   6  348.27   20.00
  -4   0  -6 3582.74  104.19
  -4   0  -6 3729.43  107.39
   4   0   6 3601.94  104.09
   4   0   6 3584.14  103.89
  -5   0  -6  135.69   11.80
  -5   0  -6  169.48   15.70
   5   0   6  127.09   11.20
  -6   0  -6 3626.84  108.19
  -6   0  -6 3755.32  108.59
   6   0   6 3708.23  110.99
  -7   0  -6  405.86   20.60
  -7   0  -6  364.76   20.80
   7   0   6  392.26   20.30
  -8   0  -6  777.72   33.00
  -8   0  -6  657.23   29.60
   8   0   6  644.44   29.00
  -9   0  -6  683.63   30.60
  -9   0  -6  721.43   32.00
   9   0   6  715.93   31.20
 -10   0  -6  188.48   19.50
  10   0   6  153.88   17.80
  12  -1  -6  165.18   18.60
  11  -1  -6  673.73   27.90
  11  -1  -6  648.14   29.40
 -11   1   6  632.04   27.20
  10  -1  -6    7.70    6.40
  10  -1  -6   14.70    8.50
 -10   1   6   15.80    7.10
   9  -1  -6 2104.19   64.19
  -9   1   6 1991.00   62.49
   8  -1  -6   12.70    6.40
   8  -1  -6   -1.60    4.90
  -8   1   6    8.20    5.60
   7  -1  -6 1812.42   54.69
   7  -1  -6 1793.02   54.49
  -7   1   6 1762.22   53.49
  -7   1   6 1803.62   53.79
   6  -1  -6  239.88   12.20
   6  -1  -6  249.58   12.10
  -6   1   6  244.48   11.20
  -6   1   6  252.37   11.50
   5  -1  -6  683.83   23.40
   5  -1  -6  758.12   23.70
  -5   1   6  728.43   22.70
  -5   1   6  717.93   22.80
   4  -1  -6  324.67   13.30
   4  -1  -6  326.27   12.30
  -4   1   6  330.87   11.70
  -4   1   6  351.76   11.60
   3  -1  -6   25.40    3.60
   3  -1  -6   20.20    3.50
  -3   1   6   23.60    2.60
  -3   1   6   24.60    2.60
   2  -1  -6 1667.63   47.00
   2  -1  -6 1671.93   47.10
   1  -1  -6  788.22   22.60
   1  -1  -6  738.63   22.70
   0  -1  -6 1241.88   36.10
   0  -1  -6 1257.47   36.10
   0   1   6 1244.58   35.50
   0   1   6 1241.68   36.40
  -1  -1  -6 1692.23   49.20
  -1  -1  -6 1690.33   49.10
   1   1   6 1717.03   48.70
   1   1   6 1701.73   49.00
  -2  -1  -6  360.06   14.30
   2   1   6  339.87   13.70
   2   1   6  350.76   13.50
  -3  -1  -6 3342.07   96.39
  -3  -1  -6 3413.46   96.59
   3   1   6 3369.26   96.09
  -4  -1  -6    0.50    5.00
  -4  -1  -6    5.00    5.90
   4   1   6   -3.80    4.70
   4   1   6    3.30    4.80
  -5  -1  -6 2344.57   71.59
  -5  -1  -6 2443.86   71.99
   5   1   6 2374.66   71.39
   5   1   6 2400.66   71.49
  -6  -1  -6   50.99    9.40
  -6  -1  -6   32.40    8.00
   6   1   6   60.09    9.00
   6   1   6   40.00    7.10
  -7  -1  -6  942.01   35.10
  -7  -1  -6  953.90   35.00
   7   1   6  961.20   34.70
   7   1   6  863.91   33.80
  -8  -1  -6  224.08   17.90
  -8  -1  -6  173.38   16.10
   8   1   6  213.78   16.50
  -9  -1  -6  152.18   17.60
  -9  -1  -6  148.89   18.00
 -10  -1  -6  177.78   20.10
  10   1   6  228.28   19.60
  12  -2  -6   17.80    9.90
  11  -2  -6   27.20    9.00
  11  -2  -6   25.40    7.30
 -11   2   6   28.50    8.50
  10  -2  -6  181.28   15.90
 -10   2   6  160.58   13.70
   9  -2  -6    5.70    5.70
   9  -2  -6   -3.10    7.70
  -9   2   6    7.60    6.50
   8  -2  -6   14.20    6.60
   8  -2  -6    1.30    5.50
  -8   2   6    3.20    5.10
   7  -2  -6    8.40    5.80
   7  -2  -6    1.60    5.00
  -7   2   6    3.30    4.20
  -7   2   6    9.00    4.80
   6  -2  -6    5.80    4.50
   6  -2  -6    5.40    4.30
  -6   2   6    6.00    4.30
  -6   2   6    0.10    3.80
   5  -2  -6  214.38   10.00
   5  -2  -6  192.98    9.70
  -5   2   6  194.68    8.50
  -5   2   6  204.28    8.80
   4  -2  -6  125.39    8.00
   4  -2  -6  130.99    6.90
  -4   2   6  127.19    5.70
  -4   2   6  129.89    5.70
   3  -2  -6    1.40    2.50
   3  -2  -6    3.40    2.50
   1  -2  -6  399.46   12.30
   1  -2  -6  411.26   12.30
   0  -2  -6   53.29    4.90
   0  -2  -6   54.49    5.10
   0   2   6   47.70    3.70
   0   2   6   44.90    4.80
  -1  -2  -6  141.99    8.10
  -1  -2  -6  134.39    7.80
   1   2   6  159.88    7.20
   1   2   6  150.38    7.30
  -2  -2  -6   55.59    8.90
  -2  -2  -6   27.70    5.10
   2   2   6   38.70    4.90
  -3  -2  -6    0.80    4.20
   3   2   6    3.10    4.00
   3   2   6    8.70    4.20
  -4  -2  -6   44.50    6.90
  -4  -2  -6   35.20    6.40
   4   2   6   51.29   10.00
   4   2   6   46.40    6.30
  -5  -2  -6    1.50    5.90
  -5  -2  -6    5.40    6.40
   5   2   6    1.10    5.40
   5   2   6    9.00    5.60
  -6  -2  -6   -0.10    6.60
  -6  -2  -6    4.10    6.10
   6   2   6   -2.40    5.90
   6   2   6    2.70    6.30
  -7  -2  -6    6.40    7.30
  -7  -2  -6   -1.40    7.30
   7   2   6    1.90    6.80
  -8  -2  -6    3.60    8.40
  -8  -2  -6   -2.30    7.50
   8   2   6   15.00    8.50
  -9  -2  -6   21.50   10.20
  -9  -2  -6   14.60    8.90
   9   2   6   11.60    9.70
 -10  -2  -6   16.00   11.10
  10   2   6   14.80    9.40
  12  -3  -6  337.37   22.60
  11  -3  -6  236.68   18.10
  11  -3  -6  284.37   19.80
 -11   3   6  296.77   18.90
  10  -3  -6   26.80    7.10
  10  -3  -6   18.00    8.60
 -10   3   6   30.90    7.50
   9  -3  -6 1716.93   54.59
   9  -3  -6 1642.64   52.89
  -9   3   6 1671.03   52.19
   8  -3  -6  112.79   10.80
   8  -3  -6  115.79   11.30
  -8   3   6  128.29   10.30
   7  -3  -6 1125.49   35.10
   7  -3  -6 1033.00   34.30
  -7   3   6 1088.49   33.40
  -7   3   6 1009.20   33.00
   6  -3  -6 1194.28   37.90
   6  -3  -6 1251.67   38.30
  -6   3   6 1274.37   38.40
  -6   3   6 1232.08   36.90
   5  -3  -6  759.22   24.50
   5  -3  -6  773.02   24.70
  -5   3   6  764.42   23.40
  -5   3   6  810.52   25.90
   4  -3  -6 2331.57   65.99
   4  -3  -6 2353.16   66.89
   3  -3  -6   17.00    2.60
   3  -3  -6   17.60    2.70
   0  -3  -6 3675.33  101.49
   0  -3  -6 3653.53  101.39
  -1  -3  -6 1475.45   43.90
  -1  -3  -6 1517.55   44.10
   1   3   6 1538.25   43.50
   1   3   6 1533.75   43.50
  -2  -3  -6  475.25   17.30
   2   3   6  484.95   16.70
   2   3   6  481.85   16.70
  -3  -3  -6 1699.23   51.69
   3   3   6 1745.23   51.19
   3   3   6 1729.23   51.29
  -4  -3  -6    4.20    4.60
  -4  -3  -6    2.80    5.30
   4   3   6    4.80    4.90
   4   3   6    4.80    4.50
  -5  -3  -6 1347.27   43.30
  -5  -3  -6 1299.57   43.40
   5   3   6 1267.77   42.50
   5   3   6 1438.36   50.29
  -6  -3  -6  140.89   13.90
  -6  -3  -6  149.88   13.10
   6   3   6  124.19   12.40
   6   3   6  134.79   12.30
  -7  -3  -6  467.55   23.00
  -7  -3  -6  460.95   22.10
   7   3   6  459.95   21.70
  -8  -3  -6  650.73   28.10
  -8  -3  -6  656.13   29.50
   8   3   6  646.14   28.00
  -9  -3  -6   56.39   11.00
  -9  -3  -6   59.19   11.40
   9   3   6   68.39   11.40
 -10  -3  -6  624.74   31.00
 -10  -3  -6  556.64   28.90
  10   3   6  554.44   28.40
  11  -4  -6  184.08   17.30
 -11   4   6  164.18   14.10
  10  -4  -6 1351.96   46.00
  10  -4  -6 1297.57   45.20
 -10   4   6 1357.86   43.90
   9  -4  -6   65.69    9.30
   9  -4  -6   70.29    8.50
  -9   4   6   66.29    8.40
   8  -4  -6 1758.22   55.89
   8  -4  -6 1866.61   56.69
  -8   4   6 1851.01   55.39
   7  -4  -6  815.42   28.00
   7  -4  -6  824.22   27.80
  -7   4   6  805.22   26.40
   6  -4  -6 1698.53   50.79
   6  -4  -6 1680.03   50.59
  -6   4   6 1720.13   49.50
  -6   4   6 1725.43   49.40
   5  -4  -6 2450.65   70.39
   5  -4  -6 2487.55   70.39
  -5   4   6 2451.65   68.89
  -5   4   6 2478.35   68.89
   4  -4  -6  420.06   13.90
   4  -4  -6  405.66   14.00
   3  -4  -6 6467.65  176.48
   3  -4  -6 6410.96  176.48
   0  -4  -6  736.93   22.40
   0  -4  -6  754.52   22.40
  -1  -4  -6 3236.98   92.49
   1   4   6 3294.27   91.89
   1   4   6 3361.66   91.89
  -2  -4  -6 1983.80   58.29
  -2  -4  -6 1993.10   58.19
   2   4   6 2029.40   57.79
   2   4   6 1994.80   57.69
  -3  -4  -6  629.84   22.00
  -3  -4  -6  529.25   22.30
   3   4   6  666.13   21.70
   3   4   6  621.24   21.30
  -4  -4  -6 2319.77   69.79
  -4  -4  -6 2369.76   69.89
   4   4   6 2308.17   69.19
   4   4   6 2394.56   69.29
  -5  -4  -6   59.59    8.10
  -5  -4  -6   54.99    7.90
   5   4   6   63.19    8.00
  -6  -4  -6 1873.01   59.09
  -6  -4  -6 1936.81   59.69
   6   4   6 1803.42   58.89
   6   4   6 1881.11   58.69
  -7  -4  -6  832.12   32.40
  -7  -4  -6  808.32   33.60
   7   4   6  757.22   30.60
  -8  -4  -6  671.93   29.70
  -8  -4  -6  709.03   31.10
   8   4   6  765.72   30.40
  -9  -4  -6 1176.58   44.60
  -9  -4  -6 1272.07   46.60
   9   4   6 1202.18   44.60
 -10  -4  -6   50.09   11.00
  11  -5  -6  294.47   19.60
 -11   5   6  299.97   25.80
  10  -5  -6   55.09   10.40
  10  -5  -6   64.09    9.00
 -10   5   6   55.89    8.40
   9  -5  -6  547.55   23.10
   9  -5  -6  601.64   24.70
  -9   5   6  581.04   22.30
   8  -5  -6   14.00    6.30
   8  -5  -6    8.70    6.00
  -8   5   6   18.40    5.50
   7  -5  -6  207.38   12.40
   7  -5  -6  205.38   11.90
  -7   5   6  215.68   10.60
   6  -5  -6   46.40    6.00
   6  -5  -6   44.80    6.20
  -6   5   6   50.89    5.10
  -6   5   6   49.70    5.70
   5  -5  -6  467.95   16.40
   5  -5  -6  440.86   15.90
  -5   5   6  448.16   14.20
   4  -5  -6 1420.46   41.20
   3  -5  -6   43.30    4.50
   3  -5  -6   51.59    4.60
   2  -5  -6 1693.33   46.10
   2  -5  -6 1572.04   46.10
   1  -5  -6   22.00    3.20
   1  -5  -6   24.00    3.00
   0  -5  -6 1314.27   38.30
   0  -5  -6 1329.97   38.50
  -1  -5  -6  293.77   11.80
  -1  -5  -6  289.97   11.80
   1   5   6  310.47   11.10
   1   5   6  289.87   11.10
  -2  -5  -6  506.15   18.70
  -2  -5  -6  525.95   18.80
   2   5   6  531.05   18.10
   2   5   6  535.45   18.10
  -3  -5  -6  512.45   19.20
  -3  -5  -6  499.15   19.40
   3   5   6  503.45   18.60
   3   5   6  520.45   18.80
  -4  -5  -6   78.79    9.30
  -4  -5  -6   64.89    8.20
   4   5   6   89.29    9.00
   4   5   6   77.79    8.70
  -5  -5  -6 1242.38   41.00
  -5  -5  -6 1226.18   41.20
   5   5   6 1284.57   40.60
   5   5   6 1192.08   40.20
  -6  -5  -6  251.07   15.90
  -6  -5  -6  245.98   17.00
   6   5   6  236.18   15.00
  -7  -5  -6  376.46   21.20
  -7  -5  -6  331.57   22.10
   7   5   6  348.67   19.20
  -8  -5  -6  220.58   16.90
  -8  -5  -6  247.48   19.20
   8   5   6  217.28   17.10
  -9  -5  -6  158.28   18.90
  -9  -5  -6  122.79   13.40
   9   5   6  137.89   15.80
 -10  -5  -6  239.68   22.20
  10   5   6  241.78   19.60
  11  -6  -6  -15.10    7.90
  10  -6  -6  136.79   14.40
 -10   6   6  136.09   11.70
   9  -6  -6    9.50    7.30
  -9   6   6    8.70    5.80
   8  -6  -6  115.09   11.40
  -8   6   6   92.29    9.10
   7  -6  -6   18.40    5.80
  -7   6   6   18.20    4.60
   6  -6  -6   34.00    6.10
   6  -6  -6   43.80    7.10
  -6   6   6   36.70    4.60
  -6   6   6   36.90    4.50
   5  -6  -6   17.80    4.70
   5  -6  -6   23.00    4.80
   4  -6  -6   70.09    6.30
   4  -6  -6   73.09    6.30
   3  -6  -6   34.50    4.40
   3  -6  -6   31.90    4.10
   2  -6  -6   21.10    3.70
   2  -6  -6   18.10    3.90
   1  -6  -6  201.98    8.60
   1  -6  -6  212.68    8.60
   0  -6  -6   55.99    5.80
   0  -6  -6   54.69    6.00
   0   6   6   54.59    5.10
  -1  -6  -6  209.88   10.50
  -1  -6  -6  212.68   10.30
   1   6   6  229.48    9.40
   1   6   6  249.48   10.20
  -2  -6  -6   71.29    8.10
  -2  -6  -6   64.19    6.90
   2   6   6   91.19    7.20
   2   6   6   67.89    6.90
  -3  -6  -6    4.60    5.40
   3   6   6    0.30    4.20
   3   6   6    4.60    4.40
  -4  -6  -6  238.58   14.00
  -4  -6  -6  203.98   14.50
   4   6   6  228.68   12.60
   4   6   6  206.78   12.70
  -5  -6  -6  105.19   11.00
  -5  -6  -6  105.29   11.20
   5   6   6  103.99   10.80
  -6  -6  -6  604.54   26.20
  -6  -6  -6  588.04   25.40
   6   6   6  624.24   26.20
  -7  -6  -6  119.69   13.50
  -7  -6  -6  123.39   12.70
   7   6   6  126.19   13.80
  -8  -6  -6  110.49   21.30
  -8  -6  -6  152.08   14.80
   8   6   6  164.78   15.90
  -9  -6  -6   35.80   11.60
  -9  -6  -6   30.60   10.40
   9   6   6   32.90    9.20
  10  -7  -6   65.79   10.30
  10  -7  -6   49.70    8.30
 -10   7   6   67.89    8.00
   9  -7  -6 1239.08   42.00
   9  -7  -6 1276.47   42.90
  -9   7   6 1262.17   40.00
   8  -7  -6    0.50    5.40
   8  -7  -6    2.10    6.00
  -8   7   6    3.20    4.50
   7  -7  -6 1830.72   55.59
  -7   7   6 1794.32   52.79
   6  -7  -6 1289.97   40.60
   6  -7  -6 1288.27   40.40
  -6   7   6 1311.97   37.90
   5  -7  -6  397.16   15.60
   5  -7  -6  390.36   15.40
   4  -7  -6 1400.16   41.50
   4  -7  -6 1381.76   41.40
   3  -7  -6  213.78   10.20
   3  -7  -6  197.68   10.10
   2  -7  -6 2311.57   67.69
   2  -7  -6 2426.36   67.39
   1  -7  -6  242.68   10.10
   1  -7  -6  240.88   10.50
   0  -7  -6 1965.10   58.49
   0  -7  -6 2000.60   58.49
   0   7   6 2108.89   57.09
   0   7   6 2039.30   57.69
  -1  -7  -6 1580.54   47.80
  -1  -7  -6 1661.43   48.10
   1   7   6 1590.24   46.70
   1   7   6 1605.44   47.40
  -2  -7  -6 1013.10   32.60
  -2  -7  -6 1025.50   32.50
   2   7   6 1011.60   31.80
   2   7   6  985.30   31.40
  -3  -7  -6 2166.88   63.89
  -3  -7  -6 2170.28   66.39
   3   7   6 2074.69   62.69
   3   7   6 2098.79   62.89
  -4  -7  -6   28.90    6.80
   4   7   6   33.60    6.70
  -5  -7  -6  852.91   31.00
  -5  -7  -6  876.01   31.70
   5   7   6  808.22   30.20
  -6  -7  -6   22.60    7.60
  -6  -7  -6   23.80    8.80
   6   7   6   26.50    7.40
  -7  -7  -6  658.23   28.50
  -7  -7  -6  666.93   32.10
   7   7   6  673.23   28.00
  -8  -7  -6  824.62   35.10
  -8  -7  -6  827.02   34.20
   8   7   6  855.11   33.80
  -9  -7  -6  121.39   14.60
  10  -8  -6  965.60   36.20
 -10   8   6  930.91   32.90
   9  -8  -6    6.20    5.40
   9  -8  -6    7.20    7.30
  -9   8   6   14.00    5.50
   8  -8  -6 1693.83   53.29
  -8   8   6 1650.13   49.90
   7  -8  -6  156.68   11.90
   7  -8  -6  163.18   12.70
  -7   8   6  195.08    9.50
   6  -8  -6 1360.56   43.20
   6  -8  -6 1379.96   43.10
  -6   8   6 1394.96   40.10
   5  -8  -6 1159.68   36.30
   5  -8  -6 1141.19   36.20
   4  -8  -6  574.14   20.40
   4  -8  -6  553.04   20.20
   3  -8  -6 3104.49   89.29
   3  -8  -6 3147.59   89.19
   2  -8  -6   17.30    4.70
   2  -8  -6   23.50    5.50
   1  -8  -6 2818.32   80.39
   1  -8  -6 2830.22   80.69
   0  -8  -6  578.64   19.80
   0  -8  -6  549.25   19.90
   0   8   6  578.84   18.90
  -1  -8  -6  821.72   27.50
  -1  -8  -6  840.02   27.30
   1   8   6  845.42   33.00
   1   8   6  795.82   25.80
  -2  -8  -6 2233.78   66.69
  -2  -8  -6 2271.07   66.69
   2   8   6 2226.78   65.39
   2   8   6 2269.97   66.19
  -3  -8  -6  185.58   12.50
  -3  -8  -6  181.18   12.00
   3   8   6  178.68   11.60
  -4  -8  -6 1357.96   45.50
   4   8   6 1445.96   44.90
  -5  -8  -6   20.90    6.80
  -5  -8  -6   30.80    8.70
   5   8   6   33.10    7.30
  -6  -8  -6 1542.15   51.79
  -6  -8  -6 1489.55   50.29
   6   8   6 1515.05   49.90
  -7  -8  -6  346.37   21.50
  -7  -8  -6  344.87   19.80
   7   8   6  337.87   19.60
  -8  -8  -6  105.99   12.40
  -8  -8  -6   91.19   11.90
   8   8   6   99.69   12.20
  -9  -8  -6  498.45   27.90
   9   8   6  516.95   32.10
  10  -9  -6   -6.30    4.80
   9  -9  -6   68.69   10.00
   9  -9  -6   51.49    9.60
  -9   9   6   60.49    7.00
   8  -9  -6    3.90    5.90
   8  -9  -6    1.10    6.70
  -8   9   6    7.50    4.60
   7  -9  -6  170.68   13.00
   7  -9  -6  176.98   12.40
   6  -9  -6  177.58   12.60
   6  -9  -6  192.38   12.20
   5  -9  -6  203.38   12.50
   5  -9  -6  210.28   12.40
   4  -9  -6  308.27   15.20
   4  -9  -6  355.16   15.60
   3  -9  -6   50.89    7.30
   3  -9  -6   49.99    6.40
   2  -9  -6  690.23   24.80
   2  -9  -6  737.83   24.20
   1  -9  -6    2.70    4.40
   1  -9  -6   -0.80    4.80
  -1   9   6    1.50    2.90
  -1   9   6    3.60    2.90
   0  -9  -6  409.36   15.90
   0  -9  -6  363.26   15.80
   0   9   6  397.66   14.60
   0   9   6  366.36   13.60
  -1  -9  -6    8.30    5.70
  -1  -9  -6    8.40    5.10
   1   9   6    3.20    4.00
   1   9   6   19.70    5.60
  -2  -9  -6  290.47   15.10
  -2  -9  -6  286.27   14.40
   2   9   6  284.07   14.10
  -3  -9  -6  596.24   23.90
  -3  -9  -6  581.24   23.10
   3   9   6  609.54   22.80
  -4  -9  -6    2.30    6.70
   4   9   6   10.30    6.10
  -5  -9  -6  246.48   15.50
  -5  -9  -6  277.47   19.80
   5   9   6  240.58   15.60
  -6  -9  -6   60.69   10.50
  -6  -9  -6   73.69   10.70
   6   9   6   48.40    9.10
  -7  -9  -6  392.36   21.20
  -7  -9  -6  423.86   23.50
   7   9   6  384.56   20.90
  -8  -9  -6   45.60   11.70
  -8  -9  -6   37.80    9.20
   8   9   6   48.10   10.40
   9 -10  -6   39.80    9.70
   8 -10  -6  381.36   19.80
   8 -10  -6  376.66   18.40
   7 -10  -6   13.80    6.30
   7 -10  -6   23.60    7.60
  -7  10   6   14.90    4.00
   6 -10  -6  119.69   11.50
   6 -10  -6  119.39   11.60
  -6  10   6  130.79    7.10
   5 -10  -6   86.89   10.50
   5 -10  -6   82.99    9.30
   4 -10  -6  125.99   11.10
   4 -10  -6  121.29   11.50
   3 -10  -6   59.09    7.40
   3 -10  -6   61.79    8.50
   2 -10  -6   -0.60    4.70
   2 -10  -6    6.20    6.00
   1 -10  -6  211.98   11.60
   1 -10  -6  198.98   12.40
  -1  10   6  202.08    8.90
   0 -10  -6   42.10    7.00
   0 -10  -6   29.20    6.30
   0  10   6   46.60    5.80
  -1 -10  -6   58.89    7.70
  -1 -10  -6   57.19    7.50
   1  10   6   60.59    7.70
  -2 -10  -6  613.84   23.70
  -2 -10  -6  581.34   23.00
  -3 -10  -6    3.10    6.70
  -3 -10  -6   -1.50    5.90
   3  10   6    1.90    5.80
  -4 -10  -6  410.06   22.70
   4  10   6  382.46   18.70
  -5 -10  -6   -0.70    8.30
  -5 -10  -6    0.20    5.90
   5  10   6   -0.40    6.20
  -6 -10  -6  276.87   19.20
  -6 -10  -6  222.78   16.10
   6  10   6  264.17   17.50
  -7 -10  -6   -5.10    6.70
  -7 -10  -6   -5.70    8.90
   7  10   6    8.10    8.00
  -8 -10  -6   57.49   12.20
   8 -11  -6   39.90    9.70
   8 -11  -6   62.39    9.00
   7 -11  -6  829.02   31.50
   7 -11  -6  882.01   32.40
   6 -11  -6  646.64   25.40
   6 -11  -6  609.74   25.10
   5 -11  -6  993.70   34.30
   5 -11  -6  952.90   34.00
   4 -11  -6  700.83   25.80
   4 -11  -6  685.83   26.90
   3 -11  -6  104.99   10.30
   2 -11  -6 1239.18   39.90
   2 -11  -6 1276.57   41.50
  -2  11   6 1245.28   36.40
   1 -11  -6   84.99   10.10
   1 -11  -6   77.69    8.90
  -1  11   6   92.29    6.70
   0 -11  -6  919.21   32.40
   0 -11  -6  994.70   33.10
   0  11   6  961.30   30.70
  -1 -11  -6 1451.75   46.10
  -1 -11  -6 1430.56   46.50
   1  11   6 1477.85   45.50
  -2 -11  -6  358.36   17.30
  -2 -11  -6  413.26   23.90
   2  11   6  318.37   16.90
  -3 -11  -6 1523.65   48.60
  -3 -11  -6 1529.65   49.40
   3  11   6 1433.06   48.00
  -4 -11  -6   33.00    9.00
   4  11   6   47.70    9.00
  -5 -11  -6 1312.17   47.00
  -5 -11  -6 1394.46   46.60
   5  11   6 1324.27   45.70
  -6 -11  -6  130.39   13.60
  -6 -11  -6  124.79   13.90
   6  11   6  124.79   14.30
  -7 -11  -6  809.72   35.30
   7 -12  -6  163.38   13.40
   7 -12  -6  162.58   15.00
   6 -12  -6 1311.07   43.40
   6 -12  -6 1216.48   43.00
   5 -12  -6  315.97   18.00
   5 -12  -6  319.27   16.80
   4 -12  -6   76.29   10.60
   4 -12  -6   86.19    9.50
   3 -12  -6  753.32   30.20
   3 -12  -6  852.51   29.20
   2 -12  -6   11.60    5.90
   2 -12  -6   17.90    7.40
  -2  12   6   23.10    4.90
   1 -12  -6  806.72   28.90
   1 -12  -6  837.42   30.40
  -1  12   6  825.12   26.30
   0 -12  -6  648.74   25.00
   0 -12  -6  658.53   25.40
   0  12   6  623.64   22.40
  -1 -12  -6  648.84   25.70
  -1 -12  -6  627.34   24.60
   1  12   6  647.44   23.90
  -2 -12  -6 1488.45   47.80
  -2 -12  -6 1382.56   46.60
   2  12   6 1435.26   46.80
  -3 -12  -6   70.29   10.30
  -3 -12  -6   68.09    9.00
   3  12   6   66.59    9.50
  -4 -12  -6 1527.65   51.19
   4  12   6 1472.25   49.60
  -5 -12  -6   34.00    9.80
  -5 -12  -6   25.30    8.00
   5  12   6   17.70    8.60
   7 -13  -6    1.20    4.90
   6 -13  -6   21.70    8.90
   6 -13  -6   38.60    8.50
   5 -13  -6   55.29    8.30
   5 -13  -6   52.39   10.10
   4 -13  -6   31.50    9.30
   4 -13  -6   29.30    7.00
   3 -13  -6    6.90    6.00
   3 -13  -6    5.10    8.10
   2 -13  -6   39.80    9.00
   2 -13  -6   50.49    7.40
  -2  13   6   35.90    4.70
   1 -13  -6   43.10    7.30
   1 -13  -6   31.20    8.20
   0 -13  -6   76.99   10.40
   0 -13  -6   62.19   10.10
   0  13   6   68.29    7.40
  -1 -13  -6   61.59   10.00
  -1 -13  -6   53.39    8.10
   1  13   6   61.99    7.80
  -2 -13  -6    4.60    7.60
  -2 -13  -6    8.30    6.50
   2  13   6    7.00    7.10
  -3 -13  -6  194.78   16.30
  -3 -13  -6  169.68   13.80
   3  13   6  193.18   14.70
  -4 -13  -6    0.70    8.30
   4  13   6    1.20    8.10
  -5 -13  -6  238.28   19.20
   5 -14  -6  243.98   18.30
   5 -14  -6  228.48   15.20
   4 -14  -6   32.80    7.10
   4 -14  -6   31.10    9.90
   3 -14  -6  636.54   25.10
   3 -14  -6  627.24   28.00
   2 -14  -6   16.20    6.30
   2 -14  -6   26.50    9.10
   1 -14  -6  380.66   20.10
   1 -14  -6  358.46   17.80
  -1  14   6  378.06   15.00
   0 -14  -6   43.80    9.30
   0  14   6   53.99   11.00
  -1 -14  -6  289.37   16.10
  -1 -14  -6  254.87   17.50
   1  14   6  287.37   14.60
  -2 -14  -6  116.69   12.70
  -2 -14  -6  131.79   11.80
   2  14   6  123.19   12.20
  -3 -14  -6   67.59   11.80
   3  14   6   60.59   10.30
  -4 -14  -6  192.88   18.00
   4 -15  -6    0.60    4.40
   3 -15  -6   40.70    7.40
   3 -15  -6   29.30   10.00
   2 -15  -6 1416.36   48.00
   2 -15  -6 1512.55   50.59
   1 -15  -6   17.80    6.60
   1 -15  -6   19.00    9.10
   0 -15  -6  931.01   34.50
   0  15   6  823.42   30.20
  -1 -15  -6  302.37   19.20
   1  15   6  275.57   15.40
   0 -16  -6   51.19   10.50
   4  15  -7   15.20   10.10
  -4 -15   7   -3.20    9.00
   3  15  -7   67.59   12.90
  -3 -15   7   41.50   13.00
   2  15  -7    0.00    9.90
  -2 -15   7    6.40   11.20
   1  15  -7   41.40   13.10
  -1 -15   7   35.70   12.50
   0  15  -7   29.80   10.20
   0 -15   7   46.00   19.60
  -1  15  -7   15.10   11.10
   1 -15   7   19.00   11.90
  -2  15  -7   43.90   12.20
   2 -15   7   35.50   13.20
   5  14  -7  100.29   16.20
  -5 -14   7  116.09   14.90
   4  14  -7  735.63   36.10
  -4 -14   7  736.53   34.50
   3  14  -7   11.20   11.90
  -3 -14   7   11.00    9.70
   2  14  -7  696.23   32.90
  -2 -14   7  626.04   31.70
   1  14  -7  278.67   22.10
  -1 -14   7  236.38   21.30
  -1 -14   7  236.38   21.10
   0  14  -7  398.16   25.50
   0 -14   7  415.66   25.70
   0 -14   7  387.46   24.80
  -1  14  -7  630.94   31.60
   1 -14   7  603.94   30.80
   1 -14   7  578.84   30.40
  -2  14  -7   46.70   12.80
   2 -14   7   42.80   11.90
   2 -14   7   30.90   11.90
  -3  14  -7  674.83   33.60
   3 -14   7  573.74   31.60
   3 -14   7  722.23   33.90
   4 -14   7  105.89   17.30
   7  13  -7  512.55   30.60
  -7 -13   7  505.25   28.80
   6  13  -7  391.16   28.00
  -6 -13   7  416.16   25.90
   5  13  -7 1045.10   44.60
  -5 -13   7 1067.09   42.60
   4  13  -7   27.50   12.90
  -4 -13   7    2.90    8.80
   3  13  -7 1193.38   46.70
  -3 -13   7 1215.18   53.39
  -3 -13   7 1097.69   43.80
   2  13  -7  173.18   19.50
  -2 -13   7  215.98   19.40
  -2 -13   7  161.38   18.20
   1  13  -7  846.22   36.40
  -1 -13   7  788.02   34.80
  -1 -13   7  827.52   35.70
   0  13  -7  830.52   35.50
   0 -13   7  719.13   33.70
  -1  13  -7  263.17   21.60
   1 -13   7  282.97   25.70
   1 -13   7  251.87   20.60
  -2  13  -7 1274.77   48.50
   2 -13   7 1234.78   47.40
   2 -13   7 1224.98   47.40
  -3  13  -7    8.00   11.60
   3 -13   7    2.70    9.50
   3 -13   7  -11.00    8.80
   4 -13   7 1006.60   43.40
   4 -13   7 1121.39   55.99
  -5  13  -7  111.79   16.40
   5 -13   7  150.88   18.10
   8  12  -7   29.80   15.80
  -8 -12   7   40.40   11.90
   7  12  -7  113.19   16.40
  -7 -12   7   88.39   13.60
   6  12  -7  402.06   26.40
  -6 -12   7  392.16   24.20
   5  12  -7   87.29   15.60
   5  12  -7   64.89   10.50
  -5 -12   7   70.89   12.50
   4  12  -7  264.57   19.20
   4  12  -7  243.08   22.00
  -4 -12   7  250.67   20.00
   3  12  -7   27.60   11.30
   3  12  -7   19.10    9.00
  -3 -12   7   63.39   19.00
  -3 -12   7   34.20   10.40
   2  12  -7  253.67   20.80
   2  12  -7  226.48   17.60
  -2 -12   7  220.88   18.80
   1  12  -7   57.49   11.70
   1  12  -7   56.69   10.70
  -1 -12   7   51.89   14.90
  -1 -12   7   60.49   11.50
   0  12  -7   14.80    8.40
   0  12  -7   34.30   11.40
   0 -12   7   55.39   11.70
   0 -12   7   38.00   12.40
  -1  12  -7  214.48   19.90
   1 -12   7  229.98   19.30
   1 -12   7  214.78   19.60
  -2  12  -7   13.20   10.30
   2 -12   7    4.60   11.40
   2 -12   7    8.50    9.60
  -3  12  -7  335.77   25.10
   3 -12   7  388.86   27.30
   3 -12   7  362.96   23.60
   4 -12   7   66.89   12.20
   4 -12   7   45.70   10.90
  -5  12  -7  177.98   19.10
   5 -12   7  202.48   21.30
   5 -12   7  200.78   20.80
  -6  12  -7   70.39   15.30
   6 -12   7   85.19   14.70
   8  11  -7   79.69   14.70
  -8 -11   7   66.99   12.30
   7  11  -7  147.69   16.80
   7  11  -7  169.48   20.00
  -7 -11   7  161.88   18.00
   6  11  -7  111.99   17.20
   6  11  -7   68.19   12.30
  -6 -11   7   81.89   12.70
   5  11  -7  235.98   20.90
  -5 -11   7  235.88   19.10
   4  11  -7   41.00   11.80
   4  11  -7   20.40    9.40
  -4 -11   7   13.70    8.90
  -4 -11   7   18.10    9.20
   3  11  -7  337.57   20.00
   3  11  -7  340.57   23.10
  -3 -11   7  292.77   21.00
  -3 -11   7  300.17   20.00
   2  11  -7  151.48   17.90
   2  11  -7  156.08   16.30
  -2 -11   7  129.19   13.40
  -2 -11   7  104.89   19.90
   1  11  -7  298.27   21.00
   1  11  -7  300.47   19.00
  -1 -11   7  312.47   21.30
  -1 -11   7  337.27   20.60
   0  11  -7  236.48   19.50
   0  11  -7  262.57   26.50
   0 -11   7  250.47   19.60
   0 -11   7  212.58   18.20
  -1  11  -7  148.19   18.80
  -1  11  -7  149.29   15.70
   1 -11   7  173.38   17.90
   1 -11   7  159.48   16.90
  -2  11  -7  224.28   18.30
   2 -11   7  236.18   18.80
   2 -11   7  249.28   19.80
  -3  11  -7  150.48   19.10
   3 -11   7  170.68   18.20
   3 -11   7  146.59   15.70
   4 -11   7  107.79   20.70
   4 -11   7  150.38   17.50
  -5  11  -7   37.30   11.80
   5 -11   7   57.09   12.80
   5 -11   7   28.10   10.70
  -6  11  -7   87.99   15.70
   6 -11   7   73.79   13.20
   6 -11   7   45.70   11.60
  -7  11  -7   86.69   15.20
   7 -11   7  100.99   16.10
   9  10  -7  574.64   30.90
   9  10  -7  513.45   27.20
  -9 -10   7  550.54   28.40
   8  10  -7  276.47   19.90
   8  10  -7  298.87   23.40
  -8 -10   7  262.77   29.30
   7  10  -7  220.68   18.50
   7  10  -7  224.58   21.20
  -7 -10   7  216.88   18.60
   6  10  -7 1792.62   61.19
   6  10  -7 1755.52   59.69
  -6 -10   7 1788.62   59.79
   5  10  -7   97.79   12.20
  -5 -10   7  128.99   14.90
  -5 -10   7   84.99   11.80
   4  10  -7 2411.46   75.09
   4  10  -7 2426.46   77.09
  -4 -10   7 2271.27   75.89
  -4 -10   7 2409.96   74.99
   3  10  -7   25.40   10.50
   3  10  -7    6.10    7.00
  -3 -10   7   27.30   17.90
  -3 -10   7   24.70    8.70
   2  10  -7 1741.93   58.39
   2  10  -7 1729.13   56.59
  -2 -10   7 1756.92   56.69
  -2 -10   7 1619.54   57.49
   1  10  -7  773.92   32.30
   1  10  -7  729.23   30.30
  -1 -10   7  778.62   32.50
  -1 -10   7  768.52   31.00
   0  10  -7 1198.58   46.60
   0  10  -7 1088.59   40.10
   0 -10   7 1089.99   41.70
  -1  10  -7 1085.39   40.60
   1 -10   7 1154.78   41.30
   1 -10   7 1164.28   42.60
  -2  10  -7   86.39   14.10
   2 -10   7   84.19   12.10
   2 -10   7  124.29   17.60
  -3  10  -7 1133.29   41.70
   3 -10   7 1140.79   42.40
   3 -10   7 1159.68   43.80
   4 -10   7   47.90   11.70
   4 -10   7   51.49    9.80
  -5  10  -7  640.34   32.10
   5 -10   7  634.94   31.10
   5 -10   7  668.73   31.00
  -6  10  -7  391.16   26.70
   6 -10   7  400.56   25.50
   6 -10   7  405.26   25.10
  -7  10  -7  186.18   21.90
   7 -10   7  177.48   18.00
  10   9  -7  579.64   30.50
 -10  -9   7  501.75   27.80
   9   9  -7    3.40   10.30
  -9  -9   7   16.50   10.00
   8   9  -7  701.83   32.10
   8   9  -7  617.44   29.20
  -8  -9   7  656.93   30.20
   7   9  -7  744.13   34.10
   7   9  -7  708.13   32.00
  -7  -9   7  629.54   29.70
   6   9  -7  216.88   18.40
   6   9  -7  210.18   17.50
  -6  -9   7  202.58   16.70
   5   9  -7 1361.66   47.90
   5   9  -7 1368.06   49.00
  -5  -9   7 1346.07   48.40
  -5  -9   7 1475.75   48.20
   4   9  -7  100.09   12.80
   4   9  -7   96.09   11.70
  -4  -9   7  100.79   12.70
  -4  -9   7  115.29   12.30
   3   9  -7 2253.07   70.49
   3   9  -7 2305.67   72.59
  -3  -9   7 2305.47   70.69
  -3  -9   7 2169.68   71.69
   2   9  -7  164.38   17.00
   2   9  -7  133.69   14.20
  -2  -9   7  132.79   15.60
  -2  -9   7  159.08   14.40
   1   9  -7 2270.07   70.89
   1   9  -7 2157.98   68.59
  -1  -9   7 2171.48   68.49
   0   9  -7  898.71   34.60
   0  -9   7  992.60   35.70
   0  -9   7  994.60   37.10
  -1   9  -7  777.42   32.50
  -1   9  -7  769.62   30.40
   1  -9   7  770.32   32.10
   1  -9   7  785.62   30.70
  -2   9  -7 1625.34   52.69
  -2   9  -7 1553.94   55.09
   2  -9   7 1631.84   54.59
   2  -9   7 1526.55   55.99
  -3   9  -7   30.70    8.40
   3  -9   7   40.80    9.60
   3  -9   7   39.60   10.50
   4  -9   7 1237.38   44.20
   4  -9   7 1214.98   45.40
  -5   9  -7  185.38   20.10
  -5   9  -7  179.98   18.90
   5  -9   7  192.18   18.40
  -6   9  -7  284.17   23.40
   6  -9   7  369.76   23.30
   6  -9   7  340.57   22.60
  -7   9  -7  383.86   26.00
   7  -9   7  366.66   24.90
   7  -9   7  336.77   36.30
  -8   9  -7   51.89   12.10
  10   8  -7   -8.20   10.40
  10   8  -7   14.30    8.20
 -10  -8   7   10.30    8.80
   9   8  -7   13.30    8.60
  -9  -8   7   10.00    8.40
   8   8  -7   21.00    8.30
   8   8  -7   12.30    9.50
  -8  -8   7   16.50    9.00
   7   8  -7   96.59   12.00
   7   8  -7   92.19   12.40
  -7  -8   7   76.39   10.80
   6   8  -7  162.48   16.80
   6   8  -7  113.89   12.60
  -6  -8   7  139.49   14.20
  -6  -8   7  154.68   17.30
   5   8  -7   -1.10    6.80
   5   8  -7    8.40    8.30
  -5  -8   7   -1.40    6.80
  -5  -8   7    5.50    7.10
   4   8  -7  254.87   18.00
   4   8  -7  235.68   16.30
  -4  -8   7  233.68   16.80
  -4  -8   7  245.08   16.20
   3   8  -7   53.89    9.00
   3   8  -7   47.10    9.00
  -3  -8   7   39.80    8.70
  -3  -8   7   72.69   13.80
   2   8  -7  832.72   33.00
  -2  -8   7  832.22   30.80
  -2  -8   7  802.92   32.20
   1   8  -7   39.80    8.50
  -1  -8   7   45.40    9.50
  -1  -8   7   47.70    8.70
   0   8  -7  343.37   18.80
   0   8  -7  356.66   20.40
   0  -8   7  395.56   20.90
  -1   8  -7  266.47   16.90
  -1   8  -7  284.07   18.70
   1  -8   7  290.77   18.60
   1  -8   7  285.97   17.10
  -2   8  -7  256.87   18.60
  -2   8  -7  263.87   16.90
   2  -8   7  251.67   16.80
   2  -8   7  268.17   18.70
  -3   8  -7   96.19   14.20
  -3   8  -7   93.69   11.20
   3  -8   7   70.39   10.90
   3  -8   7   81.19   12.00
  -4   8  -7    6.10    8.30
   4  -8   7   -4.20    7.30
   4  -8   7   19.60    8.70
  -5   8  -7   39.00    9.90
  -5   8  -7   37.70   14.20
   5  -8   7   40.60   10.00
   5  -8   7   30.10    9.50
  -6   8  -7   42.50   12.20
   6  -8   7   54.99   11.10
   6  -8   7   38.60   10.20
  -7   8  -7   35.10   11.60
   7  -8   7   21.60   10.60
   7  -8   7   18.40    9.10
  -8   8  -7  255.67   22.80
   8  -8   7  221.18   21.00
  10   7  -7  418.56   23.30
  10   7  -7  438.46   25.60
 -10  -7   7  423.86   24.10
   9   7  -7   72.19   13.90
   9   7  -7   64.79   10.70
  -9  -7   7   91.39   18.60
   8   7  -7  357.76   22.50
   8   7  -7  365.66   20.40
  -8  -7   7  347.47   20.20
   7   7  -7  163.98   16.90
   7   7  -7  193.68   15.60
  -7  -7   7  164.78   15.10
   6   7  -7  797.12   31.20
  -6  -7   7  765.52   29.90
  -6  -7   7  729.13   29.70
   5   7  -7   80.89   10.00
   5   7  -7  102.49   11.60
  -5  -7   7   90.29   10.60
  -5  -7   7   93.49   10.60
   4   7  -7  480.25   22.30
   4   7  -7  465.85   21.50
  -4  -7   7  467.25   21.90
  -4  -7   7  459.55   21.00
   3   7  -7  580.04   23.80
   3   7  -7  577.04   25.10
  -3  -7   7  532.65   24.00
  -3  -7   7  596.14   23.60
   2   7  -7   27.30    7.40
   2   7  -7   24.70    8.50
  -2  -7   7   37.50    8.40
  -2  -7   7   24.40    6.70
   1   7  -7  234.18   16.70
   1   7  -7  236.78   14.90
  -1  -7   7  223.18   14.30
  -1  -7   7  233.58   16.40
   0   7  -7  391.36   21.90
   0   7  -7  503.15   25.00
   0  -7   7  415.66   21.20
  -1   7  -7   23.40    7.10
  -1   7  -7   12.20    7.30
   1  -7   7   20.60    6.90
   1  -7   7   18.30    8.20
  -2   7  -7  680.23   28.10
  -2   7  -7  644.94   26.00
   2  -7   7  626.64   27.60
   2  -7   7  658.23   26.30
  -3   7  -7   12.20    7.20
  -3   7  -7   -0.40    8.00
   3  -7   7   22.00    8.60
   3  -7   7   -3.00    5.80
  -4   7  -7 1338.07   48.80
  -4   7  -7 1228.08   43.40
   4  -7   7 1235.08   43.30
   4  -7   7 1233.18   44.00
  -5   7  -7  285.27   20.10
  -5   7  -7  287.17   18.50
   5  -7   7  269.87   18.70
   5  -7   7  291.17   19.20
  -6   7  -7  397.66   23.80
  -6   7  -7  349.96   21.50
   6  -7   7  405.16   22.70
   6  -7   7  368.16   22.00
  -7   7  -7  511.15   26.50
   7  -7   7  375.16   24.00
  -8   7  -7   16.10   11.00
   8  -7   7   21.10   10.20
  -9   7  -7  211.18   21.10
   9  -7   7  221.38   22.10
  11   6  -7 1095.19   43.80
 -11  -6   7 1086.99   42.60
  10   6  -7   56.89    9.90
  10   6  -7   42.40   11.20
 -10  -6   7   24.20    9.20
   9   6  -7 1843.82   61.59
   9   6  -7 1775.22   60.29
  -9  -6   7 1863.81   60.39
   8   6  -7  404.56   26.30
   8   6  -7  429.96   22.80
  -8  -6   7  396.46   21.20
   7   6  -7 1954.50   63.59
   7   6  -7 2064.89   64.59
  -7  -6   7 2014.10   63.29
   6   6  -7 1722.53   56.49
   6   6  -7 1780.92   57.09
  -6  -6   7 1790.82   56.39
  -6  -6   7 1793.12   56.39
   5   6  -7  557.84   24.00
   5   6  -7  611.94   25.20
  -5  -6   7  574.04   23.60
   4   6  -7 2371.66   72.29
   4   6  -7 2343.87   72.69
  -4  -6   7 2446.26   72.09
  -4  -6   7 2393.96   72.39
   3   6  -7   23.90    7.10
   3   6  -7    8.20    6.60
  -3  -6   7   17.90    7.20
  -3  -6   7    7.30    5.80
   2   6  -7 1841.32   55.59
  -2  -6   7 1883.81   55.19
  -2  -6   7 1628.54   55.89
   1   6  -7 1034.20   35.30
   1   6  -7 1046.20   36.70
  -1  -6   7 1054.29   34.90
  -1  -6   7 1029.70   36.80
   0   6  -7  729.03   27.30
   0  -6   7  761.42   28.90
   0  -6   7  730.93   27.00
  -1   6  -7 3014.60   89.19
  -1   6  -7 2991.90   90.29
   1  -6   7 3079.69   90.89
   1  -6   7 3033.30   89.19
  -2   6  -7   21.80    8.20
  -2   6  -7   14.50    7.60
   2  -6   7   27.60    7.10
   2  -6   7   14.80    7.40
  -3   6  -7 2837.32   98.39
   3  -6   7 3477.05  100.29
   3  -6   7 3462.85   99.09
  -4   6  -7  341.77   19.80
  -4   6  -7  356.26   19.20
   4  -6   7  336.37   19.20
  -5   6  -7 1800.52   58.09
  -5   6  -7 1685.43   56.59
   5  -6   7 1748.03   57.19
   5  -6   7 1732.73   56.59
  -6   6  -7  616.84   28.10
  -6   6  -7  656.23   29.10
   6  -6   7  581.64   27.40
   6  -6   7  598.94   28.60
  -7   6  -7  751.42   32.20
  -7   6  -7  701.73   31.20
   7  -6   7  686.13   30.80
   7  -6   7  662.83   30.80
  -8   6  -7 1185.98   45.10
   8  -6   7 1119.89   44.00
  -9   6  -7   45.20   12.40
   9  -6   7   52.59   12.10
  11   5  -7    1.20    6.40
  11   5  -7   -1.90    9.30
 -11  -5   7    7.50    9.20
  10   5  -7 1306.07   47.00
  10   5  -7 1206.38   45.20
 -10  -5   7 1298.37   45.80
   9   5  -7  162.88   15.00
   9   5  -7  167.78   17.10
  -9  -5   7  142.19   15.00
   8   5  -7 1746.33   57.09
   8   5  -7 1758.52   57.79
  -8  -5   7 1785.72   56.89
   7   5  -7 1324.47   44.60
   7   5  -7 1261.17   43.70
  -7  -5   7 1322.87   43.60
   6   5  -7  703.83   27.70
   6   5  -7  671.73   26.80
  -6  -5   7  693.03   26.50
  -6  -5   7  731.63   27.00
   5   5  -7 1790.82   55.49
   5   5  -7 1759.72   55.89
  -5  -5   7 1795.32   55.09
  -5  -5   7 1771.92   54.99
   4   5  -7   15.20    6.10
   4   5  -7   27.00    7.40
  -4  -5   7   27.10    6.40
  -4  -5   7   21.50    5.90
   3   5  -7 1853.11   56.49
   3   5  -7 1821.02   55.89
  -3  -5   7 1829.32   55.89
  -3  -5   7 1761.32   55.09
   2   5  -7  257.57   14.20
   2   5  -7  257.07   15.40
  -2  -5   7  217.48   14.20
  -2  -5   7  280.17   13.70
   1   5  -7  991.90   33.00
   1   5  -7 1022.70   34.30
  -1  -5   7 1008.00   32.50
  -1  -5   7  891.51   33.90
   0   5  -7 1470.55   46.60
   0  -5   7 1411.46   45.00
   0  -5   7 1455.25   46.90
  -1   5  -7  125.09   10.90
  -1   5  -7  112.89   12.20
   1  -5   7  133.09   10.80
   1  -5   7  148.19   13.20
  -2   5  -7 2425.76   71.19
  -2   5  -7 2293.47   69.89
   2  -5   7 2301.67   70.79
   2  -5   7 2300.47   69.69
  -3   5  -7   21.00    7.80
   3  -5   7   20.40    6.80
  -4   5  -7 1929.81   59.99
  -4   5  -7 1834.62   58.99
   4  -5   7 1868.51   58.89
   4  -5   7 1875.81   59.39
  -5   5  -7  608.34   25.60
   5  -5   7  533.55   24.50
   5  -5   7  574.54   24.90
  -6   5  -7  979.40   37.50
  -6   5  -7 1010.30   37.30
   6  -5   7  956.30   36.90
   6  -5   7  980.70   40.80
  -7   5  -7  519.85   26.60
  -7   5  -7  532.75   25.30
   7  -5   7  489.95   25.30
   7  -5   7  516.85   25.50
  -8   5  -7  362.16   23.60
   8  -5   7  399.46   23.90
  -9   5  -7  701.83   33.60
   9  -5   7  659.23   32.50
  11   4  -7    8.80    8.80
  11   4  -7   13.20    7.80
 -11  -4   7   15.50    8.70
  10   4  -7    7.40    6.80
  10   4  -7   -2.50    8.90
 -10  -4   7    6.20    7.90
   9   4  -7   58.59    9.70
   9   4  -7   51.79   10.50
  -9  -4   7   54.89   10.10
   8   4  -7   15.80    7.30
   8   4  -7   16.10    8.50
   7   4  -7  385.16   19.00
   7   4  -7  337.47   17.60
  -7  -4   7  346.97   17.70
  -7  -4   7  343.97   20.90
   6   4  -7   93.99   10.70
   6   4  -7   64.39    8.50
  -6  -4   7   79.49    9.50
  -6  -4   7   74.69    8.60
   5   4  -7  125.69   11.10
   5   4  -7  153.38   12.10
  -5  -4   7  145.49   10.70
  -5  -4   7  170.18   11.40
   4   4  -7    9.60    5.70
   4   4  -7   14.10    5.60
  -4  -4   7   14.00    5.20
  -4  -4   7    6.00    4.80
   3   4  -7   44.20    6.80
   3   4  -7   60.19    7.40
  -3  -4   7   59.09    7.40
  -3  -4   7   60.49    7.10
   2   4  -7    5.00    6.00
   2   4  -7   -2.80    4.70
  -2  -4   7    5.00    4.70
  -2  -4   7    2.20    5.70
   1   4  -7   96.59    9.70
   1   4  -7   91.59   10.80
  -1  -4   7   84.09    9.60
   0   4  -7  141.99   10.60
   0   4  -7  148.29   12.00
   0  -4   7  141.59    9.90
   0  -4   7  137.69   12.10
  -1   4  -7  510.15   20.30
   1  -4   7  522.55   21.80
   1  -4   7  534.55   20.20
  -2   4  -7   29.10    7.20
  -2   4  -7   15.90    5.70
   2  -4   7   15.60    5.10
   2  -4   7   24.70    6.20
  -3   4  -7  163.68   12.30
   3  -4   7  156.88   11.90
   3  -4   7  161.08   12.20
  -4   4  -7   55.59    8.50
  -4   4  -7   47.30    8.10
   4  -4   7   49.90    8.00
   4  -4   7   52.39    8.50
  -5   4  -7  119.19   13.50
  -5   4  -7  123.69   14.30
   5  -4   7  111.99   12.50
   5  -4   7  108.89   12.80
  -6   4  -7   20.50    8.10
  -6   4  -7    7.90    8.80
   6  -4   7   17.40    8.40
   6  -4   7   23.20    8.70
  -7   4  -7  157.58   16.20
  -7   4  -7  139.99   16.60
   7  -4   7  163.78   16.30
   7  -4   7  177.28   16.70
  -8   4  -7  116.59   13.40
  -8   4  -7   99.49   13.40
   8  -4   7  114.49   13.50
  -9   4  -7   12.20   10.30
   9  -4   7    8.10    8.90
  11   3  -7   16.50    9.90
  11   3  -7    4.70    7.60
 -11  -3   7    9.10    8.00
  10   3  -7  515.85   25.40
  10   3  -7  498.65   23.60
 -10  -3   7  494.65   23.50
   9   3  -7  140.69   14.70
   9   3  -7  142.99   13.30
  -9  -3   7  146.99   13.40
   8   3  -7  606.14   25.40
   8   3  -7  583.94   24.70
  -8  -3   7  603.14   24.40
   7   3  -7  686.53   25.70
   7   3  -7  648.94   25.00
  -7  -3   7  622.94   24.50
  -7  -3   7  621.04   24.10
   6   3  -7  366.36   17.20
   6   3  -7  401.06   18.00
  -6  -3   7  397.96   17.10
  -6  -3   7  371.16   16.40
   5   3  -7 1554.94   48.40
   5   3  -7 1542.45   48.30
  -5  -3   7 1566.44   47.80
  -5  -3   7 1562.14   47.40
   4   3  -7    1.50    4.90
  -4  -3   7    2.90    4.20
  -4  -3   7    6.00    4.60
  -3  -3   7 1764.02   51.39
  -3  -3   7 1679.33   51.09
   2   3  -7  438.26   18.30
  -2  -3   7  450.55   17.50
  -2  -3   7  449.16   16.90
   1   3  -7 1885.61   54.49
  -1  -3   7 1638.74   53.99
  -1  -3   7 1843.32   52.99
   0   3  -7  938.51   31.10
   0   3  -7  921.51   30.30
   0  -3   7  924.31   31.90
   0  -3   7  943.11   29.90
  -1   3  -7  921.91   30.70
  -1   3  -7  948.41   31.30
   1  -3   7  945.11   30.30
   1  -3   7  919.21   31.70
  -2   3  -7 1402.96   43.90
  -2   3  -7 1427.66   44.40
   2  -3   7 1365.26   44.10
   2  -3   7 1412.26   43.50
  -3   3  -7   39.60    7.00
   3  -3   7   40.30    6.50
   3  -3   7   54.49    7.70
  -4   3  -7  715.23   27.50
  -4   3  -7  722.43   27.30
   4  -3   7  746.23   27.00
   4  -3   7  715.73   27.10
  -5   3  -7  118.09   13.80
  -5   3  -7  117.69   12.80
   5  -3   7  131.89   12.80
   5  -3   7  105.89   12.20
  -6   3  -7  373.16   20.90
  -6   3  -7  403.76   20.50
   6  -3   7  384.16   20.20
   6  -3   7  397.46   20.30
  -7   3  -7  661.63   28.00
  -7   3  -7  678.83   28.70
   7  -3   7  575.24   27.10
  -8   3  -7   43.30   11.10
  -8   3  -7   38.90    8.20
   8  -3   7   49.80   10.70
  -9   3  -7  713.43   32.80
   9  -3   7  685.83   31.70
 -10   3  -7   20.40   10.80
  10  -3   7    5.10   10.30
  12   2  -7  334.57   23.10
  11   2  -7 1063.49   40.50
  11   2  -7 1009.70   39.00
 -11  -2   7 1054.89   38.80
  10   2  -7   20.20    8.40
  10   2  -7   25.80    7.70
 -10  -2   7   32.10    8.20
   9   2  -7 1512.65   50.39
   9   2  -7 1572.04   51.29
  -9  -2   7 1551.34   50.09
   8   2  -7  489.35   22.10
   8   2  -7  514.55   21.70
  -8  -2   7  501.05   21.20
   7   2  -7 1648.73   51.69
   7   2  -7 1624.74   51.59
  -7  -2   7 1699.83   51.09
  -7  -2   7 1590.04   50.39
   6   2  -7 2075.49   62.99
  -6  -2   7 2093.19   61.99
  -6  -2   7 2115.49   62.29
   5   2  -7  306.37   13.70
   5   2  -7  305.47   14.40
  -5  -2   7  297.17   13.10
  -5  -2   7  320.67   13.80
   4   2  -7 4303.37  119.29
   4   2  -7 4061.89  120.69
  -4  -2   7 4293.17  118.69
  -4  -2   7 4195.48  118.39
   3   2  -7   35.50    6.70
   3   2  -7   48.70    7.10
  -3  -2   7   38.60    5.00
  -3  -2   7   42.90    5.50
   2   2  -7 6007.70  171.28
   2   2  -7 6015.70  172.88
  -2  -2   7 6234.88  170.38
  -2  -2   7 6303.37  170.78
   1   2  -7 3376.06   92.69
   1   2  -7 3316.97   93.19
  -1  -2   7 3076.79   92.79
  -1  -2   7 3242.18   91.79
   0   2  -7 1540.45   47.20
   0  -2   7 1564.84   48.00
   0  -2   7 1581.54   46.30
  -1   2  -7 2898.01   83.09
  -1   2  -7 2892.11   83.39
   1  -2   7 2910.71   83.79
   1  -2   7 2857.21   82.59
[truncated: 258,090 more chars]
