# Supplementary material for: Site‐Selective Ligand Functionalization Reverses Hypsochromic Luminescence Shifts in Platinum(II) Complexes of Benzannulated NCN‐Coordinating Ligands
Source: Chemistry. 2024 Dec 16;31(6):e202403766. doi: 10.1002/chem.202403766 (PMC11771731; doi:10.1002/chem.202403766)
Supplement: Supplementary file 2 — Supporting Information [file CHEM-31-e202403766-s001.cif]

data_deh477_rob3
# start Validation Reply Form
_vrf_PLAT410_deh477_rob3
;
PROBLEM: Short Intra H...H Contact  H17      ..H22      .       1.85 Ang.  
RESPONSE: Consequence of ligand design
;
# end Validation Reply Form
_audit_creation_date               2023-02-07
_audit_creation_method
;
Olex2 1.5
(compiled 2022.04.07 svn.rca3783a0 for OlexSys, GUI svn.r6498)
;
_shelx_SHELXL_version_number       '2018/3'
_audit_contact_author_address      ?
_audit_contact_author_email        ?
_audit_contact_author_name         ''
_audit_contact_author_phone        ?
_publ_contact_author_id_orcid      ?
_publ_section_references
;
Dolomanov, O.V., Bourhis, L.J., Gildea, R.J, Howard, J.A.K. & Puschmann, H.
 (2009), J. Appl. Cryst. 42, 339-341.

Sheldrick, G.M. (2015). Acta Cryst. A71, 3-8.

Sheldrick, G.M. (2015). Acta Cryst. C71, 3-8.
;
_chemical_name_common              ?
_chemical_name_systematic          ?
_chemical_formula_moiety           'C32 H19 Cl N2 Pt'
_chemical_formula_sum              'C32 H19 Cl N2 Pt'
_chemical_formula_weight           662.03
_chemical_melting_point            ?
loop_
  _atom_type_symbol
  _atom_type_description
  _atom_type_scat_dispersion_real
  _atom_type_scat_dispersion_imag
  _atom_type_scat_source
 'C' 'C' 0.0033 0.0016 'International Tables Vol C Tables 4.2.6.8 and 6.1.1.4'
 'H' 'H' 0.0000 0.0000 'International Tables Vol C Tables 4.2.6.8 and 6.1.1.4'
 'Cl' 'Cl' 0.1484 0.1585 'International Tables Vol C Tables 4.2.6.8 and 6.1.1.4'
 'N' 'N' 0.0061 0.0033 'International Tables Vol C Tables 4.2.6.8 and 6.1.1.4'
 'Pt' 'Pt' -1.7033 8.3905
 'International Tables Vol C Tables 4.2.6.8 and 6.1.1.4'

_shelx_space_group_comment
;
The symmetry employed for this shelxl refinement is uniquely defined
by the following loop, which should always be used as a source of
symmetry information in preference to the above space-group names.
They are only intended as comments.
;
_space_group_crystal_system        'monoclinic'
_space_group_IT_number             14
_space_group_name_H-M_alt          'P 1 21/c 1'
_space_group_name_Hall             '-P 2ybc'
loop_
  _space_group_symop_operation_xyz
 'x, y, z'
 '-x, y+1/2, -z+1/2'
 '-x, -y, -z'
 'x, -y-1/2, z-1/2'

_cell_length_a                     10.500(4)
_cell_length_b                     16.156(5)
_cell_length_c                     14.869(3)
_cell_angle_alpha                  90
_cell_angle_beta                   90.614(17)
_cell_angle_gamma                  90
_cell_volume                       2522.2(13)
_cell_formula_units_Z              4
_cell_measurement_reflns_used      4744
_cell_measurement_temperature      150.00
_cell_measurement_theta_max        24.83
_cell_measurement_theta_min        2.52
_shelx_estimated_absorpt_T_max     0.764
_shelx_estimated_absorpt_T_min     0.600
_exptl_absorpt_coefficient_mu      5.693
_exptl_absorpt_correction_T_max    0.7454
_exptl_absorpt_correction_T_min    0.5768
_exptl_absorpt_correction_type     multi-scan
_exptl_absorpt_process_details
;
SADABS-2016/2 (Bruker,2016/2) was used for absorption correction.
wR2(int) was 0.0843 before and 0.0590 after correction.
The Ratio of minimum to maximum transmission is 0.7738.
The \l/2 correction factor is Not present.
;
_exptl_absorpt_special_details     ?
_exptl_crystal_colour              orange
_exptl_crystal_colour_primary      orange
_exptl_crystal_density_diffrn      1.743
_exptl_crystal_density_meas        ?
_exptl_crystal_density_method      ?
_exptl_crystal_description         block
_exptl_crystal_F_000               1280
_exptl_crystal_size_max            0.1
_exptl_crystal_size_mid            0.1
_exptl_crystal_size_min            0.05
_exptl_transmission_factor_max     ?
_exptl_transmission_factor_min     ?
_diffrn_reflns_av_R_equivalents    0.0976
_diffrn_reflns_av_unetI/netI       0.0925
_diffrn_reflns_Laue_measured_fraction_full  0.999
_diffrn_reflns_Laue_measured_fraction_max  0.998
_diffrn_reflns_limit_h_max         13
_diffrn_reflns_limit_h_min         -12
_diffrn_reflns_limit_k_max         20
_diffrn_reflns_limit_k_min         -19
_diffrn_reflns_limit_l_max         16
_diffrn_reflns_limit_l_min         -18
_diffrn_reflns_number              23911
_diffrn_reflns_point_group_measured_fraction_full  0.999
_diffrn_reflns_point_group_measured_fraction_max  0.998
_diffrn_reflns.reduction_process        narrow--frame
_diffrn_reflns_theta_full          25.242
_diffrn_reflns_theta_max           26.388
_diffrn_reflns_theta_min           2.521
_diffrn_ambient_temperature        150.00
_diffrn.ambient_temp_esd                2.0
_diffrn_detector_area_resol_mean   ?
_diffrn_measured_fraction_theta_full  0.999
_diffrn_measured_fraction_theta_max  0.998
_diffrn_measurement_device_type    'Bruker APEX-II CCD'
_diffrn_measurement_method         '\f and \w scans'
_diffrn_radiation_monochromator  	'TRIUMPH curved--crystal'
_diffrn_radiation_type             MoK\a
_diffrn_radiation_wavelength       0.71073
_diffrn_source                 'fine--focus tube'
_diffrn_standards_number           0
_reflns_Friedel_coverage           0.000
_reflns_Friedel_fraction_full      .
_reflns_Friedel_fraction_max       .
_reflns_number_gt                  3242
_reflns_number_total               5157
_reflns_special_details
;
 Reflections were merged by SHELXL according to the crystal
 class for the calculation of statistics and refinement.
 
 Structure factors included contributions from the .fab file.
 
 _reflns_Friedel_fraction is defined as the number of unique
 Friedel pairs measured divided by the number that would be
 possible theoretically, ignoring centric projections and
 systematic absences.
;
_reflns_threshold_expression       'I > 2\s(I)'
_computing_cell_refinement         ?
_computing_data_collection         ?
_computing_data_reduction          ?
_computing_molecular_graphics      'Olex2 1.5 (Dolomanov et al., 2009)'
_computing_publication_material    'Olex2 1.5 (Dolomanov et al., 2009)'
_computing_structure_refinement    'SHELXL 2018/3 (Sheldrick, 2015)'
_computing_structure_solution      'SHELXT 2018/2 (Sheldrick, 2018)'
_refine_diff_density_max           1.238
_refine_diff_density_min           -1.850
_refine_diff_density_rms           0.187
_refine_ls_extinction_coef         .
_refine_ls_extinction_method       none
_refine_ls_goodness_of_fit_ref     1.021
_refine_ls_hydrogen_treatment      constr
_refine_ls_matrix_type             full
_refine_ls_number_parameters       325
_refine_ls_number_reflns           5157
_refine_ls_number_restraints       0
_refine_ls_R_factor_all            0.1067
_refine_ls_R_factor_gt             0.0554
_refine_ls_restrained_S_all        1.021
_refine_ls_shift/su_max            0.001
_refine_ls_shift/su_mean           0.000
_refine_ls_structure_factor_coef   Fsqd
_refine_ls_weighting_details      
 'w=1/[\s^2^(Fo^2^)+(0.0368P)^2^+14.2518P] where P=(Fo^2^+2Fc^2^)/3'
_refine_ls_weighting_scheme        calc
_refine_ls_wR_factor_gt            0.0996
_refine_ls_wR_factor_ref           0.1177
_refine_special_details            ?
_olex2_refinement_description
;
1. Fixed Uiso
 At 1.2 times of:
  All C(H) groups
2.a Aromatic/amide H refined with riding coordinates:
 C32(H32), C19(H19), C31(H31), C29(H29), C25(H25), C3(H3), C18(H18), C11(H11),
 C5(H5), C30(H30), C17(H17), C13(H13), C4(H4), C10(H10), C6(H6), C23(H23),
 C22(H22), C24(H24), C12(H12)
;
_atom_sites_solution_hydrogens     geom
_atom_sites_solution_primary       dual
_atom_sites_solution_secondary     ?
loop_
  _atom_site_label
  _atom_site_type_symbol
  _atom_site_fract_x
  _atom_site_fract_y
  _atom_site_fract_z
  _atom_site_U_iso_or_equiv
  _atom_site_adp_type
  _atom_site_occupancy
  _atom_site_site_symmetry_order
  _atom_site_calc_flag
  _atom_site_refinement_flags_posn
  _atom_site_refinement_flags_adp
  _atom_site_refinement_flags_occupancy
  _atom_site_disorder_assembly
  _atom_site_disorder_group
 Pt1 Pt 0.58080(4) 0.49176(2) 0.63078(3) 0.03455(13) Uani 1 1 d . . . . .
 Cl1 Cl 0.7917(2) 0.52333(16) 0.69368(18) 0.0493(7) Uani 1 1 d . . . . .
 N2 N 0.4773(8) 0.5960(5) 0.6608(5) 0.0375(19) Uani 1 1 d . . . . .
 N1 N 0.6196(8) 0.3756(5) 0.5821(6) 0.041(2) Uani 1 1 d . . . . .
 C1 C 0.5232(10) 0.3221(6) 0.5910(7) 0.042(3) Uani 1 1 d . . . . .
 C28 C 0.5215(9) 0.6764(6) 0.6574(6) 0.035(2) Uani 1 1 d . . . . .
 C16 C 0.3123(8) 0.4960(6) 0.6572(6) 0.036(2) Uani 1 1 d . . . . .
 C27 C 0.4445(10) 0.7453(6) 0.6767(6) 0.036(2) Uani 1 1 d . . . . .
 C15 C 0.4154(9) 0.4479(6) 0.6280(6) 0.031(2) Uani 1 1 d . . . . .
 C21 C 0.2727(10) 0.6478(7) 0.7133(6) 0.041(2) Uani 1 1 d . . . . .
 C32 C 0.4952(11) 0.8254(6) 0.6726(7) 0.046(3) Uani 1 1 d . . . . .
 H32 H 0.443352 0.871717 0.686877 0.055 Uiso 1 1 calc R U . . .
 C2 C 0.5420(12) 0.2343(6) 0.5830(7) 0.052(3) Uani 1 1 d . . . . .
 C26 C 0.3155(9) 0.7300(7) 0.7079(6) 0.042(3) Uani 1 1 d . . . . .
 C9 C 0.7321(10) 0.3493(6) 0.5423(7) 0.044(3) Uani 1 1 d . . . . .
 C19 C 0.2783(12) 0.3295(7) 0.6058(7) 0.056(3) Uani 1 1 d . . . . .
 H19 H 0.265268 0.273411 0.588955 0.068 Uiso 1 1 calc R U . . .
 C31 C 0.6181(11) 0.8371(6) 0.6483(8) 0.055(3) Uani 1 1 d . . . . .
 H31 H 0.652607 0.891455 0.646857 0.066 Uiso 1 1 calc R U . . .
 C29 C 0.6470(10) 0.6922(6) 0.6281(8) 0.046(3) Uani 1 1 d . . . . .
 H29 H 0.699462 0.647419 0.609993 0.056 Uiso 1 1 calc R U . . .
 C25 C 0.2362(11) 0.7957(8) 0.7343(8) 0.058(3) Uani 1 1 d . . . . .
 H25 H 0.263890 0.851482 0.729223 0.069 Uiso 1 1 calc R U . . .
 C14 C 0.4006(11) 0.3622(6) 0.6092(7) 0.045(3) Uani 1 1 d . . . . .
 C3 C 0.4543(14) 0.1757(7) 0.6170(7) 0.067(4) Uani 1 1 d . . . . .
 H3 H 0.377736 0.194411 0.643680 0.080 Uiso 1 1 calc R U . . .
 C18 C 0.1749(11) 0.3795(8) 0.6274(8) 0.058(3) Uani 1 1 d . . . . .
 H18 H 0.091219 0.357357 0.622778 0.069 Uiso 1 1 calc R U . . .
 C20 C 0.3533(9) 0.5816(6) 0.6787(7) 0.038(2) Uani 1 1 d . . . . .
 C11 C 0.9326(10) 0.3867(8) 0.4751(8) 0.060(3) Uani 1 1 d . . . . .
 H11 H 0.992789 0.427629 0.458368 0.072 Uiso 1 1 calc R U . . .
 C7 C 0.6608(13) 0.2051(7) 0.5469(8) 0.057(3) Uani 1 1 d . . . . .
 C5 C 0.588(2) 0.0651(9) 0.5714(11) 0.097(6) Uani 1 1 d . . . . .
 H5 H 0.602143 0.007293 0.565236 0.116 Uiso 1 1 calc R U . . .
 C8 C 0.7532(11) 0.2662(6) 0.5219(7) 0.047(3) Uani 1 1 d . . . . .
 C30 C 0.6933(11) 0.7703(7) 0.6257(8) 0.058(3) Uani 1 1 d . . . . .
 H30 H 0.778910 0.779333 0.608229 0.070 Uiso 1 1 calc R U . . .
 C17 C 0.1911(10) 0.4605(7) 0.6553(7) 0.051(3) Uani 1 1 d . . . . .
 H17 H 0.119501 0.492058 0.673319 0.062 Uiso 1 1 calc R U . . .
 C13 C 0.8693(14) 0.2439(9) 0.4780(8) 0.070(4) Uani 1 1 d . . . . .
 H13 H 0.886829 0.187608 0.464552 0.084 Uiso 1 1 calc R U . . .
 C4 C 0.4785(17) 0.0925(8) 0.6119(10) 0.080(5) Uani 1 1 d . . . . .
 H4 H 0.419901 0.053846 0.636225 0.096 Uiso 1 1 calc R U . . .
 C10 C 0.8221(10) 0.4094(7) 0.5193(6) 0.046(3) Uani 1 1 d . . . . .
 H10 H 0.807596 0.465872 0.533886 0.056 Uiso 1 1 calc R U . . .
 C6 C 0.6781(16) 0.1197(8) 0.5397(9) 0.082(5) Uani 1 1 d . . . . .
 H6 H 0.753009 0.098805 0.512538 0.099 Uiso 1 1 calc R U . . .
 C23 C 0.0783(12) 0.6966(10) 0.7800(8) 0.071(4) Uani 1 1 d . . . . .
 H23 H -0.000943 0.686101 0.808075 0.085 Uiso 1 1 calc R U . . .
 C22 C 0.1527(10) 0.6306(9) 0.7522(8) 0.065(4) Uani 1 1 d . . . . .
 H22 H 0.124022 0.575237 0.758955 0.078 Uiso 1 1 calc R U . . .
 C24 C 0.1179(12) 0.7776(9) 0.7676(8) 0.067(4) Uani 1 1 d . . . . .
 H24 H 0.061918 0.821564 0.782398 0.081 Uiso 1 1 calc R U . . .
 C12 C 0.9547(12) 0.3042(10) 0.4555(9) 0.072(4) Uani 1 1 d . . . . .
 H12 H 1.030891 0.289144 0.425819 0.086 Uiso 1 1 calc R U . . .

loop_
  _atom_site_aniso_label
  _atom_site_aniso_U_11
  _atom_site_aniso_U_22
  _atom_site_aniso_U_33
  _atom_site_aniso_U_23
  _atom_site_aniso_U_13
  _atom_site_aniso_U_12
 Pt1 0.0395(2) 0.0308(2) 0.0333(2) 0.00038(19) 0.00097(14) 0.00306(19)
 Cl1 0.0477(15) 0.0498(16) 0.0502(17) -0.0004(12) -0.0142(12) -0.0053(12)
 N2 0.047(5) 0.036(5) 0.029(5) 0.001(4) 0.004(4) -0.003(4)
 N1 0.043(5) 0.041(5) 0.040(5) 0.004(4) -0.007(4) 0.005(4)
 C1 0.056(7) 0.039(6) 0.031(6) -0.008(4) -0.002(5) 0.001(5)
 C28 0.047(6) 0.031(5) 0.028(6) -0.003(4) -0.001(5) 0.013(4)
 C16 0.040(5) 0.047(6) 0.021(5) 0.008(4) 0.001(4) -0.005(5)
 C27 0.053(7) 0.041(6) 0.013(5) 0.002(4) -0.010(4) 0.017(5)
 C15 0.040(6) 0.037(5) 0.017(5) 0.004(4) -0.008(4) 0.002(4)
 C21 0.045(6) 0.060(7) 0.019(6) 0.000(5) 0.003(4) 0.008(5)
 C32 0.061(7) 0.038(6) 0.040(7) 0.000(5) 0.006(6) 0.020(5)
 C2 0.083(9) 0.038(6) 0.036(7) 0.002(5) -0.026(6) -0.005(6)
 C26 0.044(6) 0.060(7) 0.020(6) -0.014(5) -0.014(5) 0.023(5)
 C9 0.054(7) 0.036(6) 0.042(7) -0.007(5) -0.016(5) 0.018(5)
 C19 0.075(9) 0.053(7) 0.040(7) 0.007(5) 0.002(6) -0.030(6)
 C31 0.077(9) 0.035(6) 0.054(8) -0.001(5) 0.013(6) 0.006(5)
 C29 0.047(7) 0.026(5) 0.067(8) -0.003(5) 0.022(6) 0.006(5)
 C25 0.044(7) 0.084(9) 0.045(8) -0.023(6) -0.014(6) 0.018(6)
 C14 0.062(7) 0.048(6) 0.026(6) 0.003(5) 0.008(5) -0.011(5)
 C3 0.129(12) 0.041(7) 0.029(7) 0.007(5) -0.031(7) -0.023(7)
 C18 0.052(7) 0.074(9) 0.047(8) 0.000(6) 0.009(6) -0.020(6)
 C20 0.034(6) 0.043(6) 0.035(6) 0.012(5) 0.004(5) 0.003(4)
 C11 0.039(7) 0.079(9) 0.061(9) -0.015(7) -0.007(6) 0.017(6)
 C7 0.088(9) 0.042(7) 0.041(7) -0.012(5) -0.028(6) 0.016(6)
 C5 0.171(19) 0.036(8) 0.083(12) -0.003(8) -0.063(12) 0.000(10)
 C8 0.074(8) 0.037(6) 0.031(6) -0.003(5) -0.024(6) 0.017(6)
 C30 0.058(8) 0.041(7) 0.075(9) 0.005(6) 0.014(6) 0.001(5)
 C17 0.045(7) 0.071(8) 0.039(7) 0.004(6) 0.016(5) -0.005(5)
 C13 0.080(10) 0.073(9) 0.057(9) -0.026(7) -0.016(7) 0.055(8)
 C4 0.132(14) 0.045(8) 0.061(10) 0.012(7) -0.056(9) -0.024(8)
 C10 0.050(7) 0.064(7) 0.025(6) -0.015(5) -0.002(5) 0.023(6)
 C6 0.143(14) 0.043(8) 0.060(9) -0.019(7) -0.036(9) 0.043(9)
 C23 0.048(8) 0.126(13) 0.038(8) -0.020(8) 0.007(6) 0.015(8)
 C22 0.043(7) 0.091(10) 0.060(9) -0.013(7) 0.020(6) 0.006(6)
 C24 0.059(9) 0.096(11) 0.046(8) -0.026(7) -0.013(6) 0.024(8)
 C12 0.046(8) 0.108(12) 0.061(9) -0.024(8) -0.019(7) 0.035(8)

_geom_special_details
;
 All esds (except the esd in the dihedral angle between two l.s. planes)
 are estimated using the full covariance matrix.  The cell esds are taken
 into account individually in the estimation of esds in distances, angles
 and torsion angles; correlations between esds in cell parameters are only
 used when they are defined by crystal symmetry.  An approximate (isotropic)
 treatment of cell esds is used for estimating esds involving l.s. planes.
;
loop_
  _geom_bond_atom_site_label_1
  _geom_bond_atom_site_label_2
  _geom_bond_distance
  _geom_bond_site_symmetry_2
  _geom_bond_publ_flag
 Pt1 Cl1 2.448(3) . ?
 Pt1 N2 2.056(8) . ?
 Pt1 N1 2.054(8) . ?
 Pt1 C15 1.876(9) . ?
 N2 C28 1.380(12) . ?
 N2 C20 1.352(11) . ?
 N1 C1 1.339(12) . ?
 N1 C9 1.392(12) . ?
 C1 C2 1.436(14) . ?
 C1 C14 1.469(14) . ?
 C28 C27 1.407(12) . ?
 C28 C29 1.416(13) . ?
 C16 C15 1.406(12) . ?
 C16 C20 1.482(13) . ?
 C16 C17 1.396(13) . ?
 C27 C32 1.402(14) . ?
 C27 C26 1.458(14) . ?
 C15 C14 1.419(13) . ?
 C21 C26 1.404(15) . ?
 C21 C20 1.462(13) . ?
 C21 C22 1.419(14) . ?
 C32 H32 0.9500 . ?
 C32 C31 1.357(14) . ?
 C2 C3 1.417(16) . ?
 C2 C7 1.443(16) . ?
 C26 C25 1.407(14) . ?
 C9 C8 1.395(13) . ?
 C9 C10 1.400(15) . ?
 C19 H19 0.9500 . ?
 C19 C14 1.389(14) . ?
 C19 C18 1.393(16) . ?
 C31 H31 0.9500 . ?
 C31 C30 1.381(14) . ?
 C29 H29 0.9500 . ?
 C29 C30 1.353(14) . ?
 C25 H25 0.9500 . ?
 C25 C24 1.373(17) . ?
 C3 H3 0.9500 . ?
 C3 C4 1.371(17) . ?
 C18 H18 0.9500 . ?
 C18 C17 1.383(15) . ?
 C11 H11 0.9500 . ?
 C11 C10 1.388(14) . ?
 C11 C12 1.384(17) . ?
 C7 C8 1.435(16) . ?
 C7 C6 1.397(15) . ?
 C5 H5 0.9500 . ?
 C5 C4 1.38(2) . ?
 C5 C6 1.38(2) . ?
 C8 C13 1.436(16) . ?
 C30 H30 0.9500 . ?
 C17 H17 0.9500 . ?
 C13 H13 0.9500 . ?
 C13 C12 1.367(18) . ?
 C4 H4 0.9500 . ?
 C10 H10 0.9500 . ?
 C6 H6 0.9500 . ?
 C23 H23 0.9500 . ?
 C23 C22 1.387(16) . ?
 C23 C24 1.386(18) . ?
 C22 H22 0.9500 . ?
 C24 H24 0.9500 . ?
 C12 H12 0.9500 . ?

loop_
  _geom_angle_atom_site_label_1
  _geom_angle_atom_site_label_2
  _geom_angle_atom_site_label_3
  _geom_angle
  _geom_angle_site_symmetry_1
  _geom_angle_site_symmetry_3
  _geom_angle_publ_flag
 N2 Pt1 Cl1 103.0(2) . . ?
 N1 Pt1 Cl1 98.2(2) . . ?
 N1 Pt1 N2 158.8(3) . . ?
 C15 Pt1 Cl1 157.0(3) . . ?
 C15 Pt1 N2 79.8(4) . . ?
 C15 Pt1 N1 80.4(4) . . ?
 C28 N2 Pt1 125.8(6) . . ?
 C20 N2 Pt1 114.5(6) . . ?
 C20 N2 C28 119.6(8) . . ?
 C1 N1 Pt1 113.7(7) . . ?
 C1 N1 C9 119.4(9) . . ?
 C9 N1 Pt1 126.9(7) . . ?
 N1 C1 C2 121.6(10) . . ?
 N1 C1 C14 113.5(8) . . ?
 C2 C1 C14 124.9(10) . . ?
 N2 C28 C27 122.9(9) . . ?
 N2 C28 C29 119.7(8) . . ?
 C27 C28 C29 117.3(9) . . ?
 C15 C16 C20 111.1(8) . . ?
 C17 C16 C15 118.1(9) . . ?
 C17 C16 C20 130.6(9) . . ?
 C28 C27 C26 118.0(9) . . ?
 C32 C27 C28 120.2(9) . . ?
 C32 C27 C26 121.6(9) . . ?
 C16 C15 Pt1 120.0(7) . . ?
 C16 C15 C14 121.1(9) . . ?
 C14 C15 Pt1 118.2(7) . . ?
 C26 C21 C20 119.0(9) . . ?
 C26 C21 C22 119.6(10) . . ?
 C22 C21 C20 121.3(10) . . ?
 C27 C32 H32 119.9 . . ?
 C31 C32 C27 120.2(9) . . ?
 C31 C32 H32 119.9 . . ?
 C1 C2 C7 118.2(10) . . ?
 C3 C2 C1 122.7(12) . . ?
 C3 C2 C7 118.8(11) . . ?
 C21 C26 C27 118.5(8) . . ?
 C21 C26 C25 120.4(10) . . ?
 C25 C26 C27 121.1(10) . . ?
 N1 C9 C8 121.5(10) . . ?
 N1 C9 C10 118.1(9) . . ?
 C8 C9 C10 120.3(10) . . ?
 C14 C19 H19 120.2 . . ?
 C14 C19 C18 119.6(11) . . ?
 C18 C19 H19 120.2 . . ?
 C32 C31 H31 119.9 . . ?
 C32 C31 C30 120.3(10) . . ?
 C30 C31 H31 119.9 . . ?
 C28 C29 H29 119.6 . . ?
 C30 C29 C28 120.8(9) . . ?
 C30 C29 H29 119.6 . . ?
 C26 C25 H25 120.7 . . ?
 C24 C25 C26 118.6(12) . . ?
 C24 C25 H25 120.7 . . ?
 C15 C14 C1 111.8(9) . . ?
 C19 C14 C1 129.6(10) . . ?
 C19 C14 C15 118.5(10) . . ?
 C2 C3 H3 119.5 . . ?
 C4 C3 C2 121.0(14) . . ?
 C4 C3 H3 119.5 . . ?
 C19 C18 H18 119.2 . . ?
 C17 C18 C19 121.5(11) . . ?
 C17 C18 H18 119.2 . . ?
 N2 C20 C16 113.3(8) . . ?
 N2 C20 C21 120.4(9) . . ?
 C21 C20 C16 126.2(9) . . ?
 C10 C11 H11 120.1 . . ?
 C12 C11 H11 120.1 . . ?
 C12 C11 C10 119.8(12) . . ?
 C8 C7 C2 117.4(9) . . ?
 C6 C7 C2 117.7(13) . . ?
 C6 C7 C8 124.8(13) . . ?
 C4 C5 H5 119.2 . . ?
 C4 C5 C6 121.5(14) . . ?
 C6 C5 H5 119.2 . . ?
 C9 C8 C7 119.7(11) . . ?
 C9 C8 C13 118.6(11) . . ?
 C7 C8 C13 121.7(11) . . ?
 C31 C30 H30 119.4 . . ?
 C29 C30 C31 121.1(11) . . ?
 C29 C30 H30 119.4 . . ?
 C16 C17 H17 119.8 . . ?
 C18 C17 C16 120.3(10) . . ?
 C18 C17 H17 119.8 . . ?
 C8 C13 H13 120.2 . . ?
 C12 C13 C8 119.6(11) . . ?
 C12 C13 H13 120.2 . . ?
 C3 C4 C5 119.6(15) . . ?
 C3 C4 H4 120.2 . . ?
 C5 C4 H4 120.2 . . ?
 C9 C10 H10 119.9 . . ?
 C11 C10 C9 120.1(10) . . ?
 C11 C10 H10 119.9 . . ?
 C7 C6 H6 119.5 . . ?
 C5 C6 C7 121.1(15) . . ?
 C5 C6 H6 119.5 . . ?
 C22 C23 H23 119.5 . . ?
 C24 C23 H23 119.5 . . ?
 C24 C23 C22 121.0(12) . . ?
 C21 C22 H22 120.8 . . ?
 C23 C22 C21 118.4(13) . . ?
 C23 C22 H22 120.8 . . ?
 C25 C24 C23 121.6(12) . . ?
 C25 C24 H24 119.2 . . ?
 C23 C24 H24 119.2 . . ?
 C11 C12 H12 119.2 . . ?
 C13 C12 C11 121.5(12) . . ?
 C13 C12 H12 119.2 . . ?

loop_
  _geom_torsion_atom_site_label_1
  _geom_torsion_atom_site_label_2
  _geom_torsion_atom_site_label_3
  _geom_torsion_atom_site_label_4
  _geom_torsion
  _geom_torsion_site_symmetry_1
  _geom_torsion_site_symmetry_2
  _geom_torsion_site_symmetry_3
  _geom_torsion_site_symmetry_4
  _geom_torsion_publ_flag
 Pt1 N2 C28 C27 178.4(7) . . . . ?
 Pt1 N2 C28 C29 2.3(13) . . . . ?
 Pt1 N2 C20 C16 -10.3(10) . . . . ?
 Pt1 N2 C20 C21 171.3(7) . . . . ?
 Pt1 N1 C1 C2 -163.6(8) . . . . ?
 Pt1 N1 C1 C14 16.4(11) . . . . ?
 Pt1 N1 C9 C8 172.0(7) . . . . ?
 Pt1 N1 C9 C10 -11.0(13) . . . . ?
 Pt1 C15 C14 C1 -2.3(11) . . . . ?
 Pt1 C15 C14 C19 -179.2(8) . . . . ?
 Cl1 Pt1 C15 C16 90.5(9) . . . . ?
 Cl1 Pt1 C15 C14 -80.0(10) . . . . ?
 N2 Pt1 C15 C16 -8.8(7) . . . . ?
 N2 Pt1 C15 C14 -179.3(8) . . . . ?
 N2 C28 C27 C32 179.6(9) . . . . ?
 N2 C28 C27 C26 4.5(14) . . . . ?
 N2 C28 C29 C30 -178.8(10) . . . . ?
 N1 Pt1 C15 C16 179.0(8) . . . . ?
 N1 Pt1 C15 C14 8.5(7) . . . . ?
 N1 C1 C2 C3 161.1(10) . . . . ?
 N1 C1 C2 C7 -12.6(15) . . . . ?
 N1 C1 C14 C15 -9.7(13) . . . . ?
 N1 C1 C14 C19 166.7(10) . . . . ?
 N1 C9 C8 C7 -3.8(15) . . . . ?
 N1 C9 C8 C13 177.8(10) . . . . ?
 N1 C9 C10 C11 -176.5(10) . . . . ?
 C1 N1 C9 C8 -8.3(14) . . . . ?
 C1 N1 C9 C10 168.8(9) . . . . ?
 C1 C2 C3 C4 -176.8(11) . . . . ?
 C1 C2 C7 C8 0.5(15) . . . . ?
 C1 C2 C7 C6 179.8(10) . . . . ?
 C28 N2 C20 C16 165.1(8) . . . . ?
 C28 N2 C20 C21 -13.3(14) . . . . ?
 C28 C27 C32 C31 1.2(15) . . . . ?
 C28 C27 C26 C21 -2.7(13) . . . . ?
 C28 C27 C26 C25 175.6(9) . . . . ?
 C28 C29 C30 C31 -2.5(19) . . . . ?
 C16 C15 C14 C1 -172.7(8) . . . . ?
 C16 C15 C14 C19 10.4(14) . . . . ?
 C27 C28 C29 C30 4.9(16) . . . . ?
 C27 C32 C31 C30 1.3(17) . . . . ?
 C27 C26 C25 C24 -176.6(10) . . . . ?
 C15 C16 C20 N2 3.6(11) . . . . ?
 C15 C16 C20 C21 -178.1(9) . . . . ?
 C15 C16 C17 C18 1.6(15) . . . . ?
 C21 C26 C25 C24 1.7(16) . . . . ?
 C32 C27 C26 C21 -177.7(9) . . . . ?
 C32 C27 C26 C25 0.6(14) . . . . ?
 C32 C31 C30 C29 -0.7(19) . . . . ?
 C2 C1 C14 C15 170.3(9) . . . . ?
 C2 C1 C14 C19 -13.2(18) . . . . ?
 C2 C3 C4 C5 -1.5(18) . . . . ?
 C2 C7 C8 C9 7.2(15) . . . . ?
 C2 C7 C8 C13 -174.3(10) . . . . ?
 C2 C7 C6 C5 -4.1(18) . . . . ?
 C26 C27 C32 C31 176.1(10) . . . . ?
 C26 C21 C20 N2 14.9(14) . . . . ?
 C26 C21 C20 C16 -163.3(9) . . . . ?
 C26 C21 C22 C23 2.9(17) . . . . ?
 C26 C25 C24 C23 3.5(18) . . . . ?
 C9 N1 C1 C2 16.5(15) . . . . ?
 C9 N1 C1 C14 -163.4(9) . . . . ?
 C9 C8 C13 C12 -1.4(17) . . . . ?
 C19 C18 C17 C16 4.0(17) . . . . ?
 C29 C28 C27 C32 -4.2(14) . . . . ?
 C29 C28 C27 C26 -179.3(9) . . . . ?
 C14 C1 C2 C3 -19.0(16) . . . . ?
 C14 C1 C2 C7 167.3(10) . . . . ?
 C14 C19 C18 C17 -2.4(17) . . . . ?
 C3 C2 C7 C8 -173.5(10) . . . . ?
 C3 C2 C7 C6 5.8(16) . . . . ?
 C18 C19 C14 C1 179.0(11) . . . . ?
 C18 C19 C14 C15 -4.7(16) . . . . ?
 C20 N2 C28 C27 3.7(14) . . . . ?
 C20 N2 C28 C29 -172.5(9) . . . . ?
 C20 C16 C15 Pt1 5.7(10) . . . . ?
 C20 C16 C15 C14 175.9(8) . . . . ?
 C20 C16 C17 C18 175.8(10) . . . . ?
 C20 C21 C26 C27 -6.5(13) . . . . ?
 C20 C21 C26 C25 175.2(9) . . . . ?
 C20 C21 C22 C23 -177.1(11) . . . . ?
 C7 C2 C3 C4 -3.1(16) . . . . ?
 C7 C8 C13 C12 -179.9(11) . . . . ?
 C8 C9 C10 C11 0.6(15) . . . . ?
 C8 C7 C6 C5 175.2(12) . . . . ?
 C8 C13 C12 C11 0.8(19) . . . . ?
 C17 C16 C15 Pt1 -179.0(7) . . . . ?
 C17 C16 C15 C14 -8.8(13) . . . . ?
 C17 C16 C20 N2 -170.9(9) . . . . ?
 C17 C16 C20 C21 7.4(16) . . . . ?
 C4 C5 C6 C7 0(2) . . . . ?
 C10 C9 C8 C7 179.3(9) . . . . ?
 C10 C9 C8 C13 0.8(15) . . . . ?
 C10 C11 C12 C13 0.6(19) . . . . ?
 C6 C7 C8 C9 -172.0(11) . . . . ?
 C6 C7 C8 C13 6.4(17) . . . . ?
 C6 C5 C4 C3 3(2) . . . . ?
 C22 C21 C26 C27 173.5(10) . . . . ?
 C22 C21 C26 C25 -4.9(15) . . . . ?
 C22 C21 C20 N2 -165.0(10) . . . . ?
 C22 C21 C20 C16 16.8(16) . . . . ?
 C22 C23 C24 C25 -5.5(19) . . . . ?
 C24 C23 C22 C21 2.2(19) . . . . ?
 C12 C11 C10 C9 -1.3(17) . . . . ?

_smtbx_masks_special_details
;
A solvent mask was calculated and 106 electrons were 
found in a volume of 378\%A^3^ in 1 void per unit cell. 
This is consistent with the presence of 
0.5[C7H8] per Unit Cell 
which account for 100 electrons 
per unit cell.
;
loop_
  _smtbx_masks_void_nr
  _smtbx_masks_void_average_x
  _smtbx_masks_void_average_y
  _smtbx_masks_void_average_z
  _smtbx_masks_void_volume
  _smtbx_masks_void_count_electrons
  _smtbx_masks_void_content
 1 0.000 0.000 0.500 188.8 53.3 '1 toluene'
 2 0.000 0.500 1.000 188.8 53.3 '1 toluene'

_smtbx_masks_void_probe_radius     1.2
_smtbx_masks_void_truncation_radius  1.2
_shelx_res_file
;
TITL deh477_rob3_a.res in P2(1)/c
    deh477_rob3.res
    created by SHELXL-2018/3 at 11:30:25 on 07-Feb-2023
REM Old TITL deh477_rob3 in P2(1)/c
REM SHELXT solution in P2(1)/c: R1 0.148, Rweak 0.020, Alpha 0.054
REM <I/s> 0.852 for 195 systematic absences, Orientation as input
REM Formula found by SHELXT: C31 N6 Cl Pt
CELL 0.71073 10.4999 16.1562 14.869 90 90.614 90
ZERR 4 0.0035 0.0051 0.0031 0 0.017 0
LATT 1
SYMM -X,0.5+Y,0.5-Z
SFAC C H Cl N Pt
UNIT 128 76 4 8 4

L.S. 50
PLAN  1
SIZE 0.05 0.1 0.1
TEMP -123.15
CONF
BOND
list 4
MORE -1
BOND $H
ABIN
fmap 2 53
acta
OMIT 1 1 0
REM <olex2.extras>
REM <HklSrc "%.\\deh477_rob3.hkl">
REM </olex2.extras>

WGHT    0.036800   14.251801
FVAR       0.20108
PT1   5    0.580804    0.491759    0.630778    11.00000    0.03953    0.03078 =
         0.03334    0.00038    0.00097    0.00306
CL1   3    0.791663    0.523333    0.693680    11.00000    0.04773    0.04977 =
         0.05019   -0.00045   -0.01416   -0.00527
N2    4    0.477350    0.595999    0.660762    11.00000    0.04725    0.03642 =
         0.02880    0.00108    0.00392   -0.00305
N1    4    0.619591    0.375580    0.582091    11.00000    0.04272    0.04117 =
         0.03989    0.00396   -0.00682    0.00523
C1    1    0.523205    0.322082    0.590999    11.00000    0.05606    0.03919 =
         0.03117   -0.00761   -0.00225    0.00096
C28   1    0.521455    0.676358    0.657351    11.00000    0.04658    0.03141 =
         0.02783   -0.00321   -0.00144    0.01309
C16   1    0.312343    0.495987    0.657243    11.00000    0.03957    0.04697 =
         0.02150    0.00810    0.00071   -0.00461
C27   1    0.444507    0.745255    0.676706    11.00000    0.05316    0.04133 =
         0.01315    0.00155   -0.01046    0.01745
C15   1    0.415422    0.447854    0.627980    11.00000    0.03990    0.03672 =
         0.01715    0.00429   -0.00835    0.00233
C21   1    0.272700    0.647841    0.713310    11.00000    0.04483    0.05954 =
         0.01942    0.00041    0.00293    0.00824
C32   1    0.495184    0.825445    0.672615    11.00000    0.06067    0.03788 =
         0.04010    0.00041    0.00620    0.01977
AFIX  43
H32   2    0.443352    0.871717    0.686877    11.00000   -1.20000
AFIX   0
C2    1    0.541965    0.234336    0.583004    11.00000    0.08285    0.03751 =
         0.03552    0.00150   -0.02572   -0.00534
C26   1    0.315455    0.730042    0.707882    11.00000    0.04366    0.06012 =
         0.02041   -0.01391   -0.01420    0.02279
C9    1    0.732059    0.349345    0.542350    11.00000    0.05374    0.03561 =
         0.04204   -0.00652   -0.01623    0.01755
C19   1    0.278293    0.329512    0.605834    11.00000    0.07548    0.05342 =
         0.04018    0.00692    0.00155   -0.03048
AFIX  43
H19   2    0.265268    0.273411    0.588955    11.00000   -1.20000
AFIX   0
C31   1    0.618136    0.837112    0.648324    11.00000    0.07652    0.03515 =
         0.05406   -0.00133    0.01335    0.00550
AFIX  43
H31   2    0.652607    0.891455    0.646857    11.00000   -1.20000
AFIX   0
C29   1    0.647036    0.692203    0.628138    11.00000    0.04727    0.02581 =
         0.06679   -0.00339    0.02230    0.00609
AFIX  43
H29   2    0.699462    0.647419    0.609993    11.00000   -1.20000
AFIX   0
C25   1    0.236170    0.795721    0.734301    11.00000    0.04381    0.08440 =
         0.04500   -0.02260   -0.01352    0.01790
AFIX  43
H25   2    0.263890    0.851482    0.729223    11.00000   -1.20000
AFIX   0
C14   1    0.400581    0.362244    0.609173    11.00000    0.06208    0.04800 =
         0.02649    0.00270    0.00774   -0.01109
C3    1    0.454345    0.175725    0.616993    11.00000    0.12870    0.04123 =
         0.02929    0.00750   -0.03077   -0.02310
AFIX  43
H3    2    0.377736    0.194411    0.643680    11.00000   -1.20000
AFIX   0
C18   1    0.174882    0.379451    0.627385    11.00000    0.05231    0.07369 =
         0.04727    0.00012    0.00882   -0.02023
AFIX  43
H18   2    0.091219    0.357357    0.622778    11.00000   -1.20000
AFIX   0
C20   1    0.353334    0.581613    0.678662    11.00000    0.03434    0.04350 =
         0.03532    0.01212    0.00374    0.00271
C11   1    0.932564    0.386698    0.475106    11.00000    0.03944    0.07896 =
         0.06088   -0.01452   -0.00694    0.01661
AFIX  43
H11   2    0.992789    0.427629    0.458368    11.00000   -1.20000
AFIX   0
C7    1    0.660801    0.205139    0.546874    11.00000    0.08788    0.04203 =
         0.04082   -0.01214   -0.02843    0.01615
C5    1    0.588169    0.065097    0.571436    11.00000    0.17060    0.03599 =
         0.08254   -0.00320   -0.06333   -0.00032
AFIX  43
H5    2    0.602143    0.007293    0.565236    11.00000   -1.20000
AFIX   0
C8    1    0.753150    0.266233    0.521889    11.00000    0.07408    0.03691 =
         0.03092   -0.00291   -0.02373    0.01673
C30   1    0.693282    0.770301    0.625743    11.00000    0.05764    0.04126 =
         0.07545    0.00519    0.01395    0.00131
AFIX  43
H30   2    0.778910    0.779333    0.608229    11.00000   -1.20000
AFIX   0
C17   1    0.191146    0.460451    0.655334    11.00000    0.04467    0.07070 =
         0.03900    0.00400    0.01599   -0.00480
AFIX  43
H17   2    0.119501    0.492058    0.673319    11.00000   -1.20000
AFIX   0
C13   1    0.869349    0.243941    0.477956    11.00000    0.08016    0.07312 =
         0.05673   -0.02562   -0.01571    0.05476
AFIX  43
H13   2    0.886829    0.187608    0.464552    11.00000   -1.20000
AFIX   0
C4    1    0.478468    0.092461    0.611942    11.00000    0.13201    0.04546 =
         0.06061    0.01209   -0.05565   -0.02397
AFIX  43
H4    2    0.419901    0.053846    0.636225    11.00000   -1.20000
AFIX   0
C10   1    0.822112    0.409435    0.519280    11.00000    0.05044    0.06446 =
         0.02451   -0.01518   -0.00176    0.02314
AFIX  43
H10   2    0.807596    0.465872    0.533886    11.00000   -1.20000
AFIX   0
C6    1    0.678086    0.119664    0.539710    11.00000    0.14293    0.04322 =
         0.06023   -0.01900   -0.03596    0.04257
AFIX  43
H6    2    0.753009    0.098805    0.512538    11.00000   -1.20000
AFIX   0
C23   1    0.078315    0.696594    0.780039    11.00000    0.04795    0.12596 =
         0.03825   -0.01957    0.00745    0.01465
AFIX  43
H23   2   -0.000943    0.686101    0.808075    11.00000   -1.20000
AFIX   0
C22   1    0.152718    0.630630    0.752176    11.00000    0.04341    0.09109 =
         0.05986   -0.01280    0.01990    0.00625
AFIX  43
H22   2    0.124022    0.575237    0.758955    11.00000   -1.20000
AFIX   0
C24   1    0.117918    0.777562    0.767572    11.00000    0.05931    0.09610 =
         0.04630   -0.02634   -0.01273    0.02416
AFIX  43
H24   2    0.061918    0.821564    0.782398    11.00000   -1.20000
AFIX   0
C12   1    0.954668    0.304212    0.455528    11.00000    0.04611    0.10817 =
         0.06072   -0.02440   -0.01903    0.03500
AFIX  43
H12   2    1.030891    0.289144    0.425819    11.00000   -1.20000
AFIX   0
HKLF 4


REM  deh477_rob3_a.res in P2(1)/c
REM wR2 = 0.1177, GooF = S = 1.021, Restrained GooF = 1.021 for all data
REM R1 = 0.0554 for 3242 Fo > 4sig(Fo) and 0.1067 for all 5157 data
REM 325 parameters refined using 0 restraints

END

WGHT      0.0368     14.2288

REM Highest difference peak  1.238,  deepest hole -1.850,  1-sigma level  0.187
Q1    1   0.6040  0.5568  0.5597  11.00000  0.05    1.24
;
_shelx_res_checksum                12662
_shelx_hkl_file
;
  -2   0   0  729.03   22.90
  -2   0   0  744.13   22.70
   2   0   0  721.93   22.80
   2   0   0  744.73   23.00
  -3   0   0  168.78   19.50
  -3   0   0  190.88   19.80
   3   0   0  148.99   20.00
   3   0   0  166.48   20.00
  -4   0   0  274.47   23.00
  -4   0   0  290.47   23.20
   4   0   0  279.07   23.60
   4   0   0  257.17   22.50
  -5   0   0 1076.89   40.10
   5   0   0 1067.89   39.80
   5   0   0 1040.40   39.20
   5   0   0 1076.89   39.40
  -6   0   0 1139.29   44.00
   6   0   0 1147.49   43.80
   6   0   0 1121.79   43.40
   6   0   0 1119.99   42.30
  -7   0   0  513.75   35.50
   7   0   0  513.95   35.80
   7   0   0  519.65   32.90
   7   0   0  471.15   33.30
  -8   0   0  408.06   37.80
   8   0   0  414.36   35.80
   8   0   0  294.17   31.30
   8   0   0  364.56   34.10
  -9   0   0   12.40   18.70
   9   0   0  -14.70   16.50
   9   0   0   17.30   17.30
   9   0   0    1.30   14.70
  10   0   0  100.39   29.40
  11   0   0  107.79   26.30
  11   0   0  185.18   34.40
  12   0   0   85.29   32.70
  12   0   0  126.19   29.30
  13   0   0   43.80   27.90
  13   0   0   74.59   57.39
  13  -1   0  -19.90   47.90
  13  -1   0  -53.89   42.40
  12  -1   0   -3.60   23.90
  11  -1   0   -2.40   20.00
 -11   1   0   13.20   22.60
  10  -1   0  -21.20   15.50
 -10   1   0   30.20   21.50
   9  -1   0    7.60   18.70
   9  -1   0   -7.20   16.20
   9  -1   0   -3.80   15.10
  -9   1   0    0.50   18.00
   8  -1   0   11.30   17.10
   8  -1   0   15.80   16.90
   8  -1   0   32.70   15.30
  -8   1   0   38.10   19.60
   7  -1   0   22.10   12.90
   7  -1   0   30.20   15.70
   7  -1   0   12.90   13.00
  -7   1   0    6.30   15.70
   6  -1   0   62.29   15.40
   6  -1   0   52.99   17.00
   6  -1   0   49.40   15.70
  -6   1   0   46.90   16.60
   5  -1   0   97.59   16.50
   5  -1   0   67.49   16.50
   5  -1   0   67.99   15.00
  -5   1   0   58.39   16.30
   4  -1   0    8.40   11.20
   4  -1   0    8.90   10.70
   4  -1   0   17.00   12.80
  -4   1   0   14.40   12.10
   3  -1   0   82.39   13.30
   3  -1   0   66.49   13.50
   3  -1   0   61.29   11.60
  -3   1   0   75.59   14.20
   2  -1   0   49.50    9.60
   2  -1   0   44.10   10.00
   2  -1   0   52.39   11.30
  -2   1   0   62.19   10.70
  -1  -1   0  144.29   10.30
  -2  -1   0   41.80    9.10
   2   1   0   47.70   10.40
   2   1   0   67.39   10.60
  -3  -1   0   73.99   12.10
  -3  -1   0   72.59   14.30
   3   1   0   62.09   13.00
   3   1   0   79.49   13.80
  -4  -1   0   14.60   12.00
  -4  -1   0   11.00   11.10
   4   1   0   18.90   12.10
   4   1   0    6.70   10.80
  -5  -1   0   90.19   18.70
   5   1   0   78.39   17.30
   5   1   0   64.29   14.90
  -6  -1   0   24.00   16.20
   6   1   0   45.20   14.60
   6   1   0   20.90   15.90
   6   1   0   36.50   13.10
  -7  -1   0   14.20   17.10
   7   1   0   21.90   14.00
   7   1   0   23.80   12.10
   7   1   0   12.10   15.00
   8   1   0   14.80   18.70
   8   1   0   24.10   17.90
   8   1   0    7.40   15.40
   8   1   0   -2.90   13.60
   9   1   0   20.20   19.60
   9   1   0    0.60   16.30
   9   1   0   13.40   19.60
   9   1   0    9.00   19.70
  10   1   0  -13.60   30.30
  10   1   0    5.80   19.50
  11   1   0  -20.90   18.50
  11   1   0   24.70   22.50
  12   1   0   -0.80   21.60
  12   1   0  -21.70   28.60
  13   1   0  -25.10   25.70
  13  -2   0   76.89   34.10
  13  -2   0   15.70   36.80
  12  -2   0  109.49   29.80
 -12   2   0  158.08   33.80
  11  -2   0  108.59   29.30
 -11   2   0  148.89   28.20
  10  -2   0   90.79   24.40
 -10   2   0  142.79   28.50
   9  -2   0   -3.00   17.90
   9  -2   0   28.80   19.60
   9  -2   0    3.40   16.90
  -9   2   0    7.10   19.50
   8  -2   0  446.16   36.90
   8  -2   0  457.55   37.20
   8  -2   0  451.55   43.50
  -8   2   0  443.96   38.90
   7  -2   0  590.74   36.30
   7  -2   0  547.55   35.10
   7  -2   0  577.74   38.10
  -7   2   0  577.14   37.20
   6  -2   0 1059.99   42.30
   6  -2   0 1099.39   42.40
   6  -2   0 1080.79   44.80
  -6   2   0 1064.89   43.00
   5  -2   0 2573.14   60.99
   5  -2   0 2602.84   61.29
  -5   2   0 2578.34   68.49
   4  -2   0  519.45   27.40
   4  -2   0  532.85   29.30
   4  -2   0  556.94   28.20
  -4   2   0  527.85   28.40
   3  -2   0   83.99   13.60
   3  -2   0   85.09   14.00
   3  -2   0   81.59   12.40
  -3   2   0   75.29   13.60
   2  -2   0  562.54   24.10
   2  -2   0  591.44   23.00
  -2   2   0  596.04   23.60
  -2   2   0  595.64   24.40
   1  -2   0  994.60   24.30
   1  -2   0  921.81   21.70
  -1   2   0  936.71   22.20
  -1   2   0  949.51   23.70
   0  -2   0 1613.44   26.80
   0   2   0 1792.12   32.50
  -1  -2   0  959.80   19.30
  -1  -2   0 1002.60   23.40
   1   2   0  947.91   22.80
   1   2   0  957.70   18.90
  -2  -2   0  626.14   23.70
  -2  -2   0  620.24   21.40
   2   2   0  654.03   23.80
   2   2   0  628.74   20.60
  -3  -2   0   77.39   11.30
   3   2   0  106.79   14.70
   3   2   0   86.19   14.10
  -4  -2   0  599.54   27.80
   4   2   0  566.94   26.80
   4   2   0  567.34   29.00
   4   2   0  525.95   28.10
  -5  -2   0 2637.34   62.19
   5   2   0 2738.13   70.89
   5   2   0 2670.33   60.49
   5   2   0 2624.14   62.29
  -6  -2   0 1106.59   42.20
   6   2   0 1099.29   41.80
   6   2   0 1082.19   43.50
   6   2   0 1122.29   43.70
   7   2   0  540.35   35.90
   7   2   0  614.54   35.70
   7   2   0  614.64   38.20
   7   2   0  589.04   33.00
   8   2   0  440.96   36.20
   8   2   0  415.56   36.70
   8   2   0  395.56   32.40
   8   2   0  461.25   39.30
   9   2   0    3.40   13.90
   9   2   0   20.60   21.60
   9   2   0   45.10   20.60
   9   2   0   47.30   17.20
  10   2   0  134.29   29.20
  10   2   0  111.39   24.40
  11   2   0   98.99   23.60
  11   2   0   78.29   27.10
  12   2   0  109.29   33.70
  12   2   0  119.49   29.60
  13   2   0   54.79   26.70
  13   2   0   53.39   41.10
  12  -3   0  -13.80   22.10
 -12   3   0    4.80   22.70
  11  -3   0    9.90   21.20
 -11   3   0   -2.70   22.10
  10  -3   0   14.80   17.20
 -10   3   0   -1.00   20.30
   9  -3   0  -11.90   16.20
   9  -3   0   -7.90   15.20
   9  -3   0   18.60   20.30
  -9   3   0    1.20   18.00
   8  -3   0   74.99   20.40
  -8   3   0   55.89   20.90
   7  -3   0  -18.90   14.80
   7  -3   0    8.40   13.80
   7  -3   0    1.20   12.90
  -7   3   0    9.10   15.10
   6  -3   0  -12.30   10.00
   6  -3   0    0.40   13.90
   6  -3   0   -1.30   13.70
  -6   3   0   11.90   15.50
   5  -3   0   -7.70   12.30
   5  -3   0    8.90   14.50
   5  -3   0   -3.60   10.40
   4  -3   0    0.60   11.50
   4  -3   0    3.70   10.40
   4  -3   0   -8.50   12.00
  -4   3   0    1.80   12.40
   3  -3   0    8.90   10.10
   3  -3   0    4.60   12.10
  -3   3   0   -6.80   11.80
   2  -3   0  588.44   27.20
   2  -3   0  566.24   23.80
  -2   3   0  523.95   26.40
  -2   3   0  564.14   28.40
   1  -3   0   77.69    9.50
   1  -3   0   97.99   13.90
  -1   3   0   78.39    9.90
  -1   3   0   90.19   13.80
   0  -3   0   18.40    9.90
   0   3   0   25.00    9.80
  -1  -3   0  120.19   17.00
  -1  -3   0  117.69   12.80
   1   3   0  112.79   12.10
   1   3   0  112.19   13.20
  -2  -3   0  608.64   20.80
  -2  -3   0  609.24   25.00
   2   3   0  654.93   29.40
   2   3   0  614.24   20.10
  -3  -3   0    7.60   10.30
  -3  -3   0   15.80    9.20
   3   3   0   13.40    9.60
   3   3   0    7.70   11.80
  -4  -3   0  -11.40   10.00
   4   3   0   12.80   12.20
   4   3   0   -0.40    9.60
   4   3   0   -2.00   11.20
  -5  -3   0   11.00   10.90
   5   3   0   21.10   15.40
   5   3   0   12.30   14.30
   5   3   0   29.70   11.40
  -6  -3   0    6.50   11.60
   6   3   0    0.40   14.20
   6   3   0    9.40   10.30
   6   3   0   11.20   13.10
  -7  -3   0  -26.20   12.50
   7   3   0   10.90   12.90
   7   3   0  -19.80   15.00
   7   3   0   -3.60   14.00
   8   3   0   36.50   21.00
   8   3   0   35.90   14.10
   8   3   0   23.30   14.90
   9   3   0   22.30   15.90
   9   3   0   12.50   16.50
   9   3   0   29.80   21.60
   9   3   0   12.30   19.40
  10   3   0  -14.70   17.20
  10   3   0    2.30   20.10
  11   3   0   34.60   21.50
  11   3   0   18.70   22.30
  12   3   0  -47.40   24.10
  12   3   0  -36.10   17.30
  12  -4   0   69.99   30.00
 -12   4   0  104.49   30.30
  11  -4   0  166.18   32.10
 -11   4   0  136.69   28.70
  10  -4   0   76.99   25.60
 -10   4   0   84.69   27.20
   9  -4   0  111.29   33.20
   9  -4   0  155.88   26.80
  -9   4   0  161.38   29.00
   8  -4   0  396.06   35.00
   8  -4   0  399.86   39.00
   8  -4   0  410.06   38.60
  -8   4   0  437.56   38.70
   7  -4   0  636.34   40.20
   7  -4   0  612.74   39.30
   7  -4   0  711.13   38.60
  -7   4   0  665.03   40.50
   6  -4   0 1163.28   45.60
   6  -4   0 1190.58   47.50
   6  -4   0 1176.58   45.20
  -6   4   0 1225.18   47.30
   5  -4   0  972.60   38.80
   5  -4   0 1078.39   41.10
   5  -4   0 1023.80   41.00
  -5   4   0 1023.80   40.40
   4  -4   0  195.48   24.70
   4  -4   0  213.58   38.50
  -4   4   0  195.98   24.50
   3  -4   0   -2.60   11.80
   3  -4   0    3.60    9.60
  -3   4   0    2.80   10.00
  -3   4   0    4.10   12.20
   2  -4   0  340.07   21.40
   2  -4   0  378.66   25.20
  -2   4   0  334.07   22.30
  -2   4   0  356.36   24.40
   1  -4   0  955.70   33.20
   1  -4   0  929.41   26.60
  -1   4   0  971.70   33.80
  -1   4   0  935.81   26.40
   0  -4   0 2846.32   55.79
   0  -4   0 2798.22   46.50
   0   4   0 2728.53   46.10
   0   4   0 2845.42   62.89
  -1  -4   0 1048.80   32.80
   1   4   0  995.50   32.50
  -2  -4   0  360.36   23.20
  -2  -4   0  370.36   17.70
   2   4   0  370.16   22.80
   2   4   0  379.26   17.00
  -3  -4   0    8.40    9.30
  -3  -4   0   10.40   11.70
   3   4   0    5.00    7.40
   3   4   0   -3.30   10.60
  -4  -4   0  196.28   21.50
   4   4   0  190.58   23.10
   4   4   0  144.39   19.10
  -5  -4   0 1068.19   37.90
   5   4   0 1055.89   39.50
   5   4   0 1044.70   36.20
   5   4   0 1059.99   41.30
  -6  -4   0 1175.78   42.80
   6   4   0 1248.38   46.40
   6   4   0 1127.79   40.50
   6   4   0 1188.08   45.10
  -7  -4   0  622.34   36.90
   7   4   0  704.93   39.00
   7   4   0  676.23   36.30
   7   4   0  664.93   40.80
   8   4   0  399.46   37.30
   8   4   0  422.16   33.20
   8   4   0  421.16   38.40
   9   4   0  153.08   28.70
   9   4   0  155.38   23.30
   9   4   0  147.89   22.90
   9   4   0  142.59   27.10
  10   4   0   60.19   23.00
  10   4   0   70.89   20.50
  11   4   0  144.49   30.20
  11   4   0  185.28   30.20
  12   4   0   68.29   26.20
  12   4   0   88.49   32.40
  12  -5   0  -51.09   23.60
 -12   5   0   26.60   27.50
  11  -5   0   12.20   22.50
 -11   5   0   45.20   26.30
  10  -5   0   13.60   20.30
 -10   5   0   49.99   24.60
   9  -5   0   18.00   23.80
  -9   5   0    1.00   17.40
   8  -5   0   24.00   17.80
   8  -5   0    6.60   16.70
   8  -5   0   14.40   17.40
  -8   5   0   20.00   20.10
   7  -5   0   14.10   16.60
   7  -5   0   12.00   11.90
   7  -5   0    1.60   14.70
  -7   5   0   -0.80   14.90
   6  -5   0   42.20   15.30
   6  -5   0   51.39   16.50
   6  -5   0   83.59   18.60
  -6   5   0   57.29   19.50
   5  -5   0  -14.40   13.00
   5  -5   0    7.70   11.90
   5  -5   0    7.70   15.00
  -5   5   0   -0.10   13.00
   4  -5   0  194.98   22.10
   4  -5   0  181.78   24.10
   4  -5   0  176.08   20.30
  -4   5   0  232.88   27.70
   3  -5   0  470.95   29.80
   3  -5   0  430.36   25.40
  -3   5   0  398.76   26.90
  -3   5   0  440.76   28.50
   2  -5   0  506.95   28.90
   2  -5   0  475.45   23.90
  -2   5   0  479.95   24.60
  -2   5   0  484.95   28.20
   1  -5   0    9.00    8.10
   1  -5   0    9.80   13.60
  -1   5   0    1.60   13.30
  -1   5   0   -4.10    8.50
   0  -5   0   16.90   12.40
   0  -5   0   -7.80    7.40
   0   5   0   15.00   13.40
   0   5   0    0.40    8.00
  -1  -5   0    5.10   12.40
   1   5   0   17.20   12.60
  -2  -5   0  531.35   27.60
  -2  -5   0  487.45   19.90
   2   5   0  491.55   27.00
  -3  -5   0  460.65   22.80
  -3  -5   0  465.85   27.10
   3   5   0  471.35   27.40
   3   5   0  404.36   23.80
  -4  -5   0  211.58   23.90
  -4  -5   0  182.28   21.00
   4   5   0  205.68   19.50
   4   5   0  235.58   30.10
  -5  -5   0    5.10   10.40
  -5  -5   0   31.00   15.30
   5   5   0   10.60   13.70
   5   5   0   36.10   11.50
  -6  -5   0   54.79   14.20
   6   5   0   27.60   14.60
   6   5   0   63.29   17.70
   6   5   0   59.09   17.30
  -7  -5   0    5.50   12.60
   7   5   0    6.50   15.60
   7   5   0   -3.10   14.70
   7   5   0   24.10   12.00
  -8  -5   0  -11.20   12.50
   8   5   0   27.50   16.20
   8   5   0   34.50   17.50
   8   5   0    6.80   18.20
   9   5   0   -6.30   18.10
   9   5   0   25.30   16.90
   9   5   0   23.70   15.80
  10   5   0   21.30   18.40
  10   5   0   34.00   17.20
  10   5   0    4.60   18.20
  11   5   0   -1.90   17.10
  11   5   0    4.20   22.20
  12   5   0  -20.20   20.20
  12  -6   0    7.90   28.20
 -12   6   0   52.09   26.20
  11  -6   0   41.40   26.10
 -11   6   0  111.49   29.30
  10  -6   0   77.49   26.50
 -10   6   0   90.59   28.10
   9  -6   0   -0.70   18.20
  -9   6   0   -9.70   32.00
   8  -6   0  107.49   21.40
   8  -6   0  156.58   27.20
   8  -6   0  154.58   27.20
  -8   6   0  123.99   26.80
   7  -6   0  508.65   39.70
   7  -6   0  497.15   37.10
   7  -6   0  477.15   38.20
  -7   6   0  457.85   38.40
   6  -6   0  921.91   45.30
   6  -6   0  920.31   42.10
   6  -6   0  951.40   44.40
  -6   6   0  917.31   44.40
   5  -6   0  856.41   40.90
   5  -6   0  803.92   37.00
   5  -6   0  901.81   42.00
  -5   6   0  910.21   40.60
   4  -6   0   53.19   13.50
   4  -6   0   37.60   16.80
  -4   6   0   43.30   16.00
   3  -6   0    9.50   10.60
   3  -6   0    3.00   14.70
  -3   6   0   -0.50   11.30
  -3   6   0    0.40   14.10
   2  -6   0  340.57   22.70
   2  -6   0  362.86   29.30
  -2   6   0  350.96   28.60
  -2   6   0  343.87   24.00
   1  -6   0 1584.14   45.00
   1  -6   0 1531.35   37.20
  -1   6   0 1502.45   45.30
  -1   6   0 1537.65   46.20
   0  -6   0 2330.17   55.49
   0  -6   0 2366.26   45.30
   0   6   0 2222.48   55.09
   0   6   0 2249.07   43.10
  -1  -6   0 1700.83   47.20
   1   6   0 1546.05   44.60
  -2  -6   0  365.46   27.10
   2   6   0  388.86   27.60
  -3  -6   0   12.40    9.30
  -3  -6   0   24.40   13.00
   3   6   0   10.00   13.00
  -4  -6   0   33.90   15.60
  -4  -6   0   47.20   11.90
   4   6   0   46.90   15.50
   4   6   0   56.99   11.00
  -5  -6   0  815.02   38.30
  -5  -6   0  918.41   34.70
   5   6   0  876.61   32.00
   5   6   0  808.12   38.50
  -6  -6   0  892.71   38.50
   6   6   0  962.50   43.90
   6   6   0  927.71   42.30
   6   6   0  925.31   41.90
  -7  -6   0  454.75   33.30
   7   6   0  499.75   38.40
   7   6   0  425.56   34.40
   7   6   0  487.85   32.50
  -8  -6   0  128.09   21.10
   8   6   0  137.09   22.30
   8   6   0  147.09   26.20
   8   6   0  103.59   20.20
   9   6   0   33.10   24.20
   9   6   0   14.60   15.10
  10   6   0   19.10   20.40
  10   6   0   75.89   26.80
  10   6   0   56.69   19.10
  11   6   0   92.09   24.30
  11   6   0   97.49   29.70
  12   6   0   80.99   32.00
  12   6   0   80.09   25.60
  12  -7   0  -76.39   42.00
 -12   7   0   47.70   30.70
  11  -7   0    1.00   23.90
 -11   7   0   60.09   24.60
  10  -7   0   33.30   23.70
 -10   7   0   25.70   22.40
   9  -7   0   58.99   23.00
  -9   7   0   70.29   23.20
   8  -7   0   99.39   24.40
   8  -7   0  112.29   27.90
   8  -7   0  103.09   23.90
  -8   7   0  106.29   24.80
   7  -7   0    9.90   17.30
   7  -7   0   38.10   19.10
   7  -7   0   61.29   22.50
  -7   7   0   30.30   18.60
   6  -7   0   29.30   17.60
   6  -7   0   27.60   18.70
   6  -7   0   15.90   13.10
  -6   7   0   41.10   18.00
   5  -7   0   47.20   19.20
   5  -7   0    9.70   13.40
   5  -7   0   22.20   15.90
  -5   7   0   29.60   16.80
   4  -7   0   16.70   12.30
   4  -7   0   50.99   19.40
  -4   7   0   35.90   14.10
  -4   7   0   19.10   15.70
   3  -7   0   62.89   20.90
   3  -7   0  126.59   21.90
  -3   7   0   82.49   19.90
  -3   7   0   85.09   15.10
   2  -7   0   69.89   13.10
   2  -7   0   90.59   19.90
  -2   7   0   90.29   19.90
  -2   7   0   66.69   13.40
   1  -7   0  187.58   20.80
  -1   7   0  246.18   32.10
  -1   7   0  183.78   20.00
   0  -7   0    2.60   14.20
   0  -7   0   -5.30    9.20
   0   7   0   18.70   16.20
   0   7   0   -3.10    8.20
  -1  -7   0  125.59   35.70
   1   7   0  184.28   27.30
  -2  -7   0   94.59   17.80
   2   7   0   82.29   17.90
  -3  -7   0   89.09   17.50
  -3  -7   0   62.59   11.00
   3   7   0   68.49   17.10
  -4  -7   0   48.10   11.50
  -4  -7   0   14.60   13.90
   4   7   0   39.40   10.50
   4   7   0   15.20   14.40
  -5  -7   0   13.20   11.40
  -5  -7   0   24.90   15.10
   5   7   0   28.80   15.70
   5   7   0   35.00   11.90
  -6  -7   0   -1.70   11.80
  -6  -7   0   18.00   17.30
   6   7   0   27.50   16.80
   6   7   0   14.50   24.20
  -7  -7   0   23.30   14.80
   7   7   0   19.30   13.90
   7   7   0   25.70   18.00
   7   7   0   26.70   18.70
  -8  -7   0  102.39   18.60
   8   7   0  120.19   20.20
   8   7   0  105.29   22.20
   8   7   0  182.48   30.60
   9   7   0   33.80   21.40
   9   7   0   21.90   16.60
   9   7   0   33.20   33.20
  10   7   0   -1.70   17.70
  10   7   0   17.30   22.50
  10   7   0   47.70   18.30
  11   7   0   32.40   27.30
  11   7   0   -2.70   19.20
  12   7   0  -16.50   26.90
  12   7   0  -18.90   19.80
  12  -8   0   53.89   32.40
 -12   8   0  107.69   35.40
  11  -8   0   31.60   23.90
 -11   8   0   90.79   30.20
  10  -8   0   21.00   24.10
 -10   8   0   32.60   23.80
   9  -8   0   -8.20   19.20
  -9   8   0   18.40   19.90
   8  -8   0  177.08   28.80
  -8   8   0  222.68   33.10
   7  -8   0  558.84   44.20
   7  -8   0  563.24   41.10
   7  -8   0  547.45   45.30
  -7   8   0  623.24   43.80
   6  -8   0  741.83   45.80
   6  -8   0  761.52   40.00
   6  -8   0  739.73   44.70
  -6   8   0  664.13   42.10
   5  -8   0  635.44   35.20
   5  -8   0  661.13   39.60
   5  -8   0  688.83   41.70
  -5   8   0  681.33   40.30
   4  -8   0  245.48   28.10
   4  -8   0  255.27   25.80
  -4   8   0  274.07   28.40
  -4   8   0  266.27   30.80
   3  -8   0   -3.70   18.10
   3  -8   0    1.00   11.50
  -3   8   0    8.40   17.50
  -3   8   0   11.30   11.90
   2  -8   0   62.49   13.50
   2  -8   0   44.40   18.60
  -2   8   0   56.79   20.10
  -2   8   0   47.00   12.80
   1  -8   0  835.72   40.00
   1  -8   0  764.52   30.30
  -1   8   0  770.82   29.80
  -1   8   0  795.52   43.50
   0  -8   0 1645.54   39.70
   0   8   0 1371.96   77.49
   0   8   0 1574.94   38.40
  -1  -8   0  834.72   39.90
   1   8   0  817.02   40.70
  -2  -8   0   63.69   19.10
   2   8   0   54.19   17.20
  -3  -8   0    6.30   13.70
   3   8   0   12.60   15.10
  -4  -8   0  250.57   21.60
  -4  -8   0  302.07   29.30
   4   8   0  260.37   21.90
   4   8   0  290.97   29.60
  -5  -8   0  647.74   30.80
  -5  -8   0  711.53   40.30
   5   8   0  712.13   30.70
   5   8   0  730.03   40.40
  -6  -8   0  666.73   35.10
  -6  -8   0  712.23   42.10
   6   8   0  724.63   42.60
  -7  -8   0  515.15   35.40
   7   8   0  516.85   41.60
   7   8   0  596.84   34.00
  -8  -8   0  126.79   21.90
   8   8   0  153.48   25.70
   8   8   0  172.98   22.80
   9   8   0    4.90   22.40
   9   8   0   17.60   15.70
  10   8   0   26.10   16.70
  10   8   0   -0.80   19.30
  10   8   0   17.80   20.30
  11   8   0   29.50   17.40
  11   8   0   49.90   27.20
  12   8   0   28.70   19.20
  12   8   0   48.00   34.60
  11  -9   0  -16.50   24.30
 -11   9   0   38.00   23.50
  10  -9   0   37.50   26.80
 -10   9   0   65.19   27.10
   9  -9   0   26.90   24.20
  -9   9   0   19.80   23.30
  -8   9   0   67.19   24.00
   7  -9   0   47.00   26.80
   7  -9   0   56.99   17.80
   7  -9   0   36.60   21.60
  -7   9   0   37.20   20.00
   6  -9   0  127.09   20.70
   6  -9   0  108.29   22.60
   6  -9   0  137.39   26.70
  -6   9   0   88.29   23.50
   5  -9   0   48.30   22.60
   5  -9   0   67.79   19.70
   5  -9   0   69.39   15.60
  -5   9   0   76.39   20.10
   4  -9   0   96.99   17.20
   4  -9   0  107.99   23.50
  -4   9   0   85.59   15.80
  -4   9   0  146.89   25.30
   3  -9   0  301.97   34.80
   3  -9   0  347.27   26.40
  -3   9   0  312.07   28.10
  -3   9   0  264.87   33.10
   2  -9   0  408.46   26.50
   2  -9   0  375.16   33.50
  -2   9   0  371.46   26.70
  -2   9   0  416.66   37.80
   1  -9   0   11.70   11.00
   1  -9   0   28.50   16.10
  -1   9   0   28.20   19.80
  -1   9   0   17.70   10.50
   0  -9   0   16.50    9.20
   0  -9   0   19.20   16.20
   0   9   0   15.10   18.20
   0   9   0   22.80    9.60
  -1  -9   0   44.90   16.80
   1   9   0   44.40   19.20
  -2  -9   0  357.96   31.00
   2   9   0  362.76   33.00
  -3  -9   0  296.97   29.90
   3   9   0  321.27   31.50
  -4  -9   0  123.39   22.30
   4   9   0  103.09   22.00
  -5  -9   0   57.49   20.60
  -5  -9   0   64.69   13.60
   5   9   0   83.49   20.20
   5   9   0   71.59   14.00
  -6  -9   0   89.69   15.40
  -6  -9   0  134.89   27.30
   6   9   0  137.59   26.40
  -7  -9   0   26.20   16.10
  -7  -9   0   19.70   24.30
   7   9   0   27.20   15.10
   7   9   0   20.40   19.10
  -8  -9   0   69.49   18.90
   8   9   0   83.49   20.40
   8   9   0   64.99   21.30
   9   9   0   52.19   20.80
   9   9   0   12.10   15.70
  10   9   0   82.59   20.40
  10   9   0   57.19   23.70
  11   9   0   -8.50   22.50
  11   9   0    8.80   18.90
  11 -10   0   37.10   27.30
 -11  10   0  108.89   31.00
  10 -10   0   12.60   27.40
 -10  10   0   49.90   25.70
   9 -10   0   -3.00   24.20
  -9  10   0   26.40   23.70
   8 -10   0   89.79   25.50
  -8  10   0  109.79   29.20
   7 -10   0  134.09   24.60
   7 -10   0  137.49   25.80
  -7  10   0  159.28   30.10
   6 -10   0  176.38   41.90
   6 -10   0  299.97   39.30
   6 -10   0  257.97   35.20
  -6  10   0  251.67   32.90
   5 -10   0  352.46   57.49
   5 -10   0  364.66   37.10
   5 -10   0  358.36   31.50
  -5  10   0  349.57   37.80
   4 -10   0  161.28   20.30
   4 -10   0  144.59   26.50
  -4  10   0  159.68   27.00
  -4  10   0  161.38   20.90
   3 -10   0    6.00   18.40
   3 -10   0   -4.20   11.20
  -3  10   0  -16.30   10.80
  -3  10   0   12.50   18.70
   2 -10   0  305.47   33.50
   2 -10   0  280.47   26.10
  -2  10   0  288.07   25.70
  -2  10   0  293.07   36.80
   1 -10   0  667.23   39.90
   1 -10   0  677.73   30.70
  -1  10   0  603.54   42.30
  -1  10   0  643.64   29.80
   0 -10   0 1013.30   35.20
   0 -10   0 1085.79   47.30
   0  10   0 1003.50   48.10
   0  10   0 1011.00   32.70
  -1 -10   0  671.43   40.50
   1  10   0  635.54   41.10
  -2 -10   0  346.57   32.30
   2  10   0  334.27   34.90
  -3 -10   0   18.60   17.10
   3  10   0    8.30   15.50
  -4 -10   0  121.39   24.40
   4  10   0  183.88   27.70
   5  10   0  367.06   27.20
   5  10   0  395.06   37.20
  -6 -10   0  247.38   28.20
  -6 -10   0  274.27   35.30
   6  10   0  275.27   37.70
  -7 -10   0  126.09   20.00
   7  10   0  182.78   32.60
   7  10   0  159.28   20.80
  -8 -10   0   83.59   18.40
   8  10   0  113.39   21.00
   8  10   0  117.79   27.80
   9  10   0   -5.20   21.70
   9  10   0  -17.00   14.90
  10  10   0  -13.30   20.80
  10  10   0  -13.70   16.20
  10  10   0   -2.60   23.30
  11  10   0   14.10   25.70
  11  10   0   24.40   21.00
 -11  11   0   55.09   28.50
  10 -11   0    9.60   25.20
 -10  11   0   60.19   27.00
   9 -11   0   54.79   28.00
  -9  11   0   69.39   23.60
   8 -11   0   84.89   24.60
  -8  11   0   73.99   26.80
   7 -11   0   41.60   22.30
  -7  11   0   65.49   26.30
   6 -11   0   45.30   19.00
   6 -11   0   20.20   17.80
  -6  11   0    4.80   22.00
   5 -11   0   72.39   28.70
   5 -11   0   58.79   20.30
   5 -11   0   83.99   20.10
  -5  11   0   72.29   22.80
   4 -11   0   91.89   32.90
   4 -11   0   78.79   18.60
  -4  11   0   68.69   23.30
  -4  11   0   84.59   19.20
   3 -11   0  426.76   41.10
   3 -11   0  448.66   32.50
  -3  11   0  395.96   41.50
  -3  11   0  481.85   33.20
   2 -11   0  322.37   37.50
   2 -11   0  359.56   27.70
  -2  11   0  303.87   38.90
   1 -11   0   31.40   18.70
   1 -11   0   23.30   12.60
  -1  11   0   30.30   13.00
  -1  11   0   31.90   23.30
   0 -11   0    1.00   11.50
   0 -11   0   15.80   19.20
   0  11   0   18.50   10.30
   0  11   0   16.70   21.50
  -1 -11   0    3.20   19.10
   1  11   0   38.90   19.70
  -2 -11   0  287.17   33.70
   2  11   0  293.27   37.10
  -3 -11   0  446.56   37.40
   3  11   0  469.45   38.80
   4  11   0  123.09   26.60
  -5 -11   0   37.40   23.00
   5  11   0   77.29   22.20
  -6 -11   0  -12.80   25.70
  -6 -11   0  -28.60   13.40
   6  11   0  -17.20   17.90
  -7 -11   0   -6.40   15.20
   7  11   0   23.40   15.20
   7  11   0   33.20   20.40
  -8 -11   0   59.69   18.50
   8  11   0   79.19   19.00
   8  11   0   67.19   25.20
   9  11   0   70.39   25.50
   9  11   0   57.29   18.20
  10  11   0    7.60   19.00
  10  11   0   36.20   26.40
  10  11   0   -1.10   16.70
  11  11   0    4.70   29.50
  10 -12   0   11.90   27.40
 -10  12   0   69.59   27.70
   9 -12   0  -16.60   26.80
  -9  12   0   29.30   22.80
   8 -12   0   91.79   27.00
  -8  12   0   35.80   24.60
  -7  12   0  217.68   32.50
   6 -12   0  223.78   28.80
   6 -12   0  239.18   30.50
  -6  12   0  188.18   30.00
   5 -12   0  139.89   45.90
   5 -12   0  131.89   22.10
   5 -12   0  113.99   22.50
  -5  12   0  183.48   28.30
   4 -12   0   37.50   15.90
   4 -12   0   -1.60   23.50
  -4  12   0   32.90   23.70
  -4  12   0   48.80   20.10
   3 -12   0   -3.10   20.90
   3 -12   0   17.00   14.30
  -3  12   0   19.40   16.20
  -3  12   0   41.80   25.40
   2 -12   0  318.57   45.60
   2 -12   0  266.47   28.30
  -2  12   0  300.87   41.50
  -2  12   0  355.66   30.00
   1 -12   0  756.92   46.40
   1 -12   0  812.22   37.20
  -1  12   0  843.02   34.80
  -1  12   0  741.43   50.69
   0 -12   0  816.22   47.30
   0 -12   0  745.53   33.50
   0  12   0  829.02   50.49
   0  12   0  789.42   31.90
  -1 -12   0  847.92   50.19
   1  12   0  844.32   50.19
  -2 -12   0  305.77   42.50
   2  12   0  347.77   41.50
  -3 -12   0   11.80   19.40
   3  12   0    2.00   20.70
  -4 -12   0   39.30   24.60
   4  12   0   71.89   22.90
  -5 -12   0  120.99   30.00
   5  12   0  130.29   26.80
   6  12   0  288.27   41.50
   7  12   0  235.48   35.20
  -8 -12   0   -6.20   16.60
   8  12   0   42.70   25.30
   8  12   0   14.00   15.90
   9  12   0  -43.00   24.20
   9  12   0   20.20   18.20
  10  12   0   20.10   25.20
  10  12   0    9.20   18.40
  10 -13   0  -14.50   26.50
 -10  13   0   93.49   29.70
   9 -13   0   37.30   29.00
  -9  13   0   84.89   29.80
   8 -13   0   83.69   28.10
  -8  13   0   78.29   26.50
   7 -13   0  -21.60   20.90
  -7  13   0   17.90   23.00
   6 -13   0  -14.60   17.70
   6 -13   0   38.10   20.90
  -6  13   0  -15.90   22.00
   5 -13   0   82.29   22.20
   5 -13   0   56.89   21.00
  -5  13   0   52.99   23.40
   4 -13   0  162.98   22.40
  -4  13   0  128.59   28.10
   3 -13   0  335.07   45.60
   3 -13   0  462.65   33.40
  -3  13   0  360.26   45.20
  -3  13   0  469.35   36.40
   2 -13   0  213.88   33.50
   2 -13   0  254.07   30.10
  -2  13   0  181.48   34.10
  -2  13   0  285.27   29.50
   1 -13   0   30.10   14.40
   1 -13   0   -1.60   21.40
  -1  13   0   11.20   21.90
   0 -13   0  -17.40   20.10
   0  13   0   34.20   24.70
  -1 -13   0   16.20   22.30
   1  13   0   33.00   22.40
  -2 -13   0  174.08   30.20
   2  13   0  265.27   35.10
  -3 -13   0  347.67   42.20
   3  13   0  404.36   45.00
   4  13   0  144.19   27.20
   5  13   0   83.29   28.10
   6  13   0    0.10   23.90
   7  13   0   44.90   25.80
   8  13   0   59.69   27.50
   9  13   0   59.49   28.00
  10  13   0   31.00   33.70
  10  13   0   14.10   18.80
   9 -14   0   14.90   25.90
  -9  14   0   18.90   29.30
   8 -14   0    5.90   22.80
  -8  14   0   63.39   25.30
   7 -14   0  135.79   28.70
  -7  14   0  182.18   31.00
   6 -14   0  227.78   32.50
  -6  14   0  332.07   44.90
   5 -14   0  192.58   28.70
   5 -14   0  154.78   23.20
  -5  14   0  134.29   30.00
   4 -14   0  111.09   22.20
  -4  14   0  101.89   30.10
   3 -14   0   34.90   19.10
  -3  14   0   17.70   16.50
  -3  14   0  -27.80   44.90
   2 -14   0   26.60   16.90
  -2  14   0   23.70   16.20
  -2  14   0   30.40   28.10
   1 -14   0  194.48   34.60
   1 -14   0  182.68   23.10
  -1  14   0  247.28   36.40
  -1  14   0  276.97   28.80
   0 -14   0  219.18   30.70
   0 -14   0  242.88   37.70
   0  14   0  318.27   46.20
  -1 -14   0  165.88   30.70
   1  14   0  185.48   34.00
   2  14   0   45.40   26.30
   3  14   0   36.10   42.10
   4  14   0  152.88   32.70
   5  14   0  244.58   38.30
   6  14   0  226.68   37.20
   7  14   0  104.09   30.70
   8  14   0   36.00   26.50
   8 -15   0   39.50   28.30
  -8  15   0  105.49   33.50
   7 -15   0   44.00   24.10
  -7  15   0   31.50   24.40
   6 -15   0  -24.10   16.10
  -6  15   0   38.80   26.90
   5 -15   0   53.99   22.90
   5 -15   0   46.80   22.30
  -5  15   0   69.89   27.60
   4 -15   0   94.39   35.40
  -4  15   0  173.18   34.00
   3 -15   0  190.58   25.20
  -3  15   0  240.98   39.10
  -3  15   0  273.77   35.90
   2 -15   0  205.78   25.20
  -2  15   0  275.77   33.10
  -2  15   0  187.68   37.40
   1 -15   0   72.09   19.80
  -1  15   0   23.00   29.10
  -1  15   0   64.59   17.20
   0  15   0   14.00   26.50
   1  15   0   55.29   27.50
   2  15   0  239.18   35.10
   3  15   0  248.98   38.60
   4  15   0  151.58   33.20
   5  15   0   39.00   27.80
   6  15   0    4.50   25.40
   7  15   0  -18.50   27.50
   8  15   0   29.10   29.60
  -8  16   0   34.60   28.00
   7 -16   0   53.39   27.00
  -7  16   0   86.39   28.50
   6 -16   0   83.29   28.10
  -6  16   0  109.39   31.10
   5 -16   0   98.69   25.50
  -5  16   0  135.49   32.30
   4 -16   0   59.79   23.00
   4 -16   0  108.29   22.30
  -4  16   0   89.19   29.50
   3 -16   0    2.40   19.20
  -3  16   0   17.70   26.00
   2 -16   0   82.09   19.90
  -2  16   0  102.39   31.90
  -2  16   0  114.19   20.20
   1 -16   0  214.38   26.50
  -1  16   0  192.38   38.40
  -1  16   0  214.48   30.80
   0  16   0  256.67   38.00
   1  16   0  215.68   35.10
   2  16   0  108.79   31.70
   3  16   0   -6.70   26.10
   4  16   0   99.49   33.80
   5  16   0   92.99   34.40
   6  16   0   63.49   32.10
   7  16   0   38.40   30.90
   8  16   0  -28.30   28.40
   7 -17   0   -6.90   27.00
  -7  17   0  109.69   31.60
   6 -17   0  -13.20   25.40
  -6  17   0   55.39   31.30
   5 -17   0    3.10   24.50
  -5  17   0   93.49   32.10
   4 -17   0   58.09   23.00
   4 -17   0  107.69   26.30
  -4  17   0  178.18   34.40
   3 -17   0  193.98   48.20
  -3  17   0  261.67   41.90
   2 -17   0  133.49   26.30
  -2  17   0  185.18   35.20
  -1  17   0   48.90   30.10
   0  17   0   14.60   28.90
   1  17   0   17.60   31.70
   2  17   0  152.98   34.20
   3  17   0  199.78   43.10
   4  17   0   67.89   33.80
   5  17   0   51.29   36.50
   6  17   0  -35.00   30.40
   7  17   0  -51.19   29.30
   5 -18   0  -42.00   22.60
  -5  18   0   63.49   30.40
   4 -18   0   -6.80   22.80
  -4  18   0   47.60   32.50
   3 -18   0  -31.70   21.50
   3 -18   0  -19.30   20.20
  -3  18   0   25.20   29.50
  -2  18   0   75.59   31.20
  -1  18   0   96.49   33.90
   0  18   0   76.19   30.00
   1  18   0   83.49   31.70
   2  18   0   32.50   29.10
   3  18   0  -49.10   28.60
   4  18   0  -52.39   29.50
   5  18   0  -50.49   34.40
   4 -19   0   65.39   46.50
  -4  19   0  154.28   43.00
   3 -19   0  167.68   29.90
   3 -19   0  184.98   29.50
  -3  19   0  147.19   43.00
   2 -19   0   24.50   24.40
  -2  19   0  124.09   37.40
  -1  19   0   33.60   31.50
   0  19   0   -8.90   28.50
   1  19   0   14.00   32.20
   2  19   0   55.99   37.00
   3  19   0  119.79   45.20
   4  19   0   32.10   38.00
  -1  20   0   45.50   35.10
   0  20   0   32.90   31.80
   1  20   0  -38.20   30.50
   1  20  -1  -23.20   32.70
   0  20  -1   78.19   37.10
  -1  20  -1   78.69   34.30
   4  19  -1  -57.09   34.00
   3  19  -1   49.30   44.70
   2  19  -1   57.59   36.50
   1  19  -1    0.20   31.00
   0  19  -1    9.70   30.50
  -1  19  -1  -19.20   29.90
  -2  19  -1   -7.50   17.00
  -2  19  -1   30.50   31.50
  -3  19  -1   53.69   38.50
  -4  19  -1   85.19   33.30
   4 -19   1    3.20   27.50
   5  18  -1  -22.10   36.50
   4  18  -1   49.00   37.20
   3  18  -1   -3.00   29.70
   2  18  -1  -52.79   30.60
   1  18  -1   66.39   33.70
   0  18  -1   78.69   33.00
  -1  18  -1  162.38   38.10
  -1  18  -1  154.78   22.80
  -2  18  -1  144.49   38.20
   2 -18   1   73.09   42.10
  -3  18  -1  121.59   38.50
  -3  18  -1   82.19   20.30
  -4  18  -1   43.20   27.80
  -5  18  -1   10.70   29.60
   7  17  -1  -29.90   30.40
   6  17  -1  -27.20   28.10
   5  17  -1  -37.00   24.50
   4  17  -1   -7.10   28.50
   3  17  -1   77.89   31.30
   2  17  -1  129.99   35.30
   1  17  -1   43.70   28.80
   0  17  -1   45.80   29.10
  -1  17  -1   19.20   26.90
  -1  17  -1   55.29   16.90
   1 -17   1  -28.90   19.00
  -2  17  -1   27.50   17.30
  -2  17  -1   66.49   28.60
   2 -17   1  -23.30   19.90
  -3  17  -1  101.79   31.80
   3 -17   1   91.39   23.70
  -4  17  -1   72.39   30.20
  -5  17  -1  103.79   30.50
   5 -17   1   62.69   26.10
  -6  17  -1   93.89   32.40
   6 -17   1    2.90   24.30
  -7  17  -1   31.00   27.30
   7  16  -1   20.30   30.20
   6  16  -1  104.19   36.60
   5  16  -1  113.99   33.60
   4  16  -1  206.98   36.80
   3  16  -1   53.89   31.20
   2  16  -1   21.20   26.60
   1  16  -1   37.10   29.00
   0  16  -1   33.00   28.80
   0  16  -1   70.39   17.00
   0 -16   1   97.79   23.00
  -1  16  -1  164.98   34.90
  -1  16  -1  192.58   23.30
   1 -16   1  192.08   25.90
  -2  16  -1  226.78   38.10
  -2  16  -1  280.67   34.80
   2 -16   1  237.28   29.60
  -3  16  -1  128.99   22.70
  -3  16  -1  129.39   33.20
  -4  16  -1    3.60   25.30
  -4  16  -1   37.30   20.60
   4 -16   1  -19.00   19.70
  -5  16  -1   37.40   27.80
  -6  16  -1   77.49   28.30
   6 -16   1   26.50   25.50
  -7  16  -1  122.89   30.70
   7 -16   1  138.89   31.60
   8  15  -1   55.89   31.90
   7  15  -1  127.19   35.70
   6  15  -1    5.20   26.70
   5  15  -1  -20.80   23.30
   4  15  -1   14.30   26.50
   3  15  -1  128.09   31.20
   2  15  -1  394.96   51.69
   1  15  -1  241.08   36.00
   0  15  -1  142.49   32.50
   0  15  -1  128.09   19.10
   0 -15   1  106.29   21.50
  -1  15  -1   32.10   16.20
  -1  15  -1   21.10   27.10
   1 -15   1    0.00   17.00
  -2  15  -1   42.60   19.00
  -2  15  -1   29.00   24.50
   2 -15   1   24.70   19.20
  -3  15  -1  148.89   22.30
  -3  15  -1  139.09   33.70
   3 -15   1  143.09   22.60
  -4  15  -1  194.18   27.10
  -4  15  -1  245.68   39.70
   4 -15   1  172.78   25.20
  -5  15  -1  188.28   34.50
   5 -15   1  136.49   39.30
  -6  15  -1   91.89   26.60
   6 -15   1   51.89   26.60
  -7  15  -1   52.19   28.60
   7 -15   1    5.80   24.40
  -8  15  -1   52.09   28.40
   8 -15   1    9.80   26.40
   9  14  -1   -9.60   16.30
   9  14  -1  -38.30   43.50
  -9 -14   1  -57.39   23.20
   8  14  -1  -15.80   24.40
  -8 -14   1  -25.70   18.60
   7  14  -1   11.30   26.60
   6  14  -1  142.59   32.90
   5  14  -1   67.49   26.50
   4  14  -1  225.78   34.70
   2  14  -1   45.90   27.90
   1  14  -1   22.90   20.30
   1  14  -1   30.70   22.90
  -1 -14   1    8.60   24.00
   0  14  -1  105.59   31.40
   0  14  -1   88.49   16.50
   0 -14   1   44.10   26.10
   0 -14   1   56.29   19.20
  -1  14  -1  308.57   45.70
  -1  14  -1  355.46   32.30
   1 -14   1  351.86   35.60
   1 -14   1  269.47   37.90
  -2  14  -1  435.66   49.30
  -2  14  -1  411.16   36.20
   2 -14   1  420.76   37.20
  -3  14  -1   46.50   18.00
  -3  14  -1   36.50   30.80
   3 -14   1   57.99   20.10
  -4  14  -1    8.50   23.40
  -4  14  -1   27.90   17.10
   4 -14   1   20.90   34.90
  -5  14  -1    1.20   17.40
  -5  14  -1   10.70   23.50
   5 -14   1   19.80   18.90
  -6  14  -1   69.09   26.10
   6 -14   1   20.60   36.00
  -7  14  -1  137.39   32.60
   7 -14   1   87.29   29.00
  -8  14  -1   97.49   31.00
   8 -14   1   73.99   30.00
  -9  14  -1   22.50   26.30
   9 -14   1   66.19   31.40
  10  13  -1  -28.70   26.10
  10  13  -1  -32.90   17.50
   9  13  -1   38.30   19.80
   9  13  -1   32.50   28.40
  -9 -13   1    5.00   21.90
   8  13  -1  162.98   35.40
   8  13  -1  172.98   24.20
   7  13  -1  167.98   22.20
   7  13  -1  220.08   34.20
  -7 -13   1  129.59   22.00
   6  13  -1  133.89   28.40
   5  13  -1    0.80   20.40
   4  13  -1   73.09   23.50
   3  13  -1  119.39   27.90
  -3 -13   1  181.68   29.40
   2  13  -1  200.18   31.80
  -2 -13   1  163.38   29.80
   1  13  -1  214.88   32.30
   1  13  -1  238.68   25.80
  -1 -13   1  227.48   32.90
  -1 -13   1  180.08   25.00
   0  13  -1  177.88   32.40
   0 -13   1  131.09   29.20
   0 -13   1  173.68   22.20
  -1  13  -1   91.69   17.20
  -1  13  -1  113.29   28.90
   1 -13   1   47.30   23.60
   1 -13   1   77.89   18.60
  -2  13  -1    5.60   21.20
  -2  13  -1   20.80   14.60
   2 -13   1   20.00   24.10
   2 -13   1   25.40   15.60
  -3  13  -1  249.18   32.80
  -3  13  -1  258.77   36.80
   3 -13   1  269.07   31.20
   3 -13   1  238.08   34.70
  -4  13  -1  291.17   35.40
  -4  13  -1  314.77   44.00
   4 -13   1  341.07   36.90
  -5  13  -1  225.58   35.50
  -5  13  -1  236.38   29.20
   5 -13   1  210.98   27.70
  -6  13  -1  143.79   28.40
   6 -13   1   89.09   26.50
  -7  13  -1   29.40   23.90
   7 -13   1   13.70   23.20
  -8  13  -1   57.99   28.50
   8 -13   1   11.80   19.60
  -9  13  -1   19.50   26.20
   9 -13   1   19.00   24.90
 -10  13  -1   60.59   29.80
  10  12  -1   13.60   17.70
  10  12  -1  -14.50   24.00
   9  12  -1   46.00   27.30
   9  12  -1    2.10   18.40
  -9 -12   1  -23.20   20.60
   8  12  -1  -16.90   13.90
   8  12  -1   28.60   26.20
  -8 -12   1  -27.90   17.40
   7  12  -1   84.59   28.60
   7  12  -1   92.39   20.80
  -7 -12   1   40.60   19.70
   6  12  -1   93.69   18.20
   6  12  -1  109.59   26.60
  -6 -12   1   88.79   21.50
   5  12  -1  142.79   28.80
   5  12  -1  169.28   34.10
  -5 -12   1  105.29   18.10
   4  12  -1  353.96   40.10
  -4 -12   1  292.97   40.20
   3  12  -1  338.07   40.40
  -3 -12   1  320.77   39.40
  -3 -12   1  360.06   28.70
   2  12  -1    0.80   19.20
  -2 -12   1   36.90   34.90
  -2 -12   1  -20.10   12.00
   1  12  -1  108.29   25.20
   1  12  -1   66.49   12.60
  -1 -12   1   96.79   17.50
  -1 -12   1  107.79   24.60
   0  12  -1   83.29   25.60
   0  12  -1   77.39   13.80
   0 -12   1  104.79   25.90
  -1  12  -1  226.18   27.90
  -1  12  -1  191.78   31.70
   1 -12   1  211.38   32.10
   1 -12   1  196.98   26.70
  -2  12  -1  280.27   41.50
  -2  12  -1  305.97   30.50
   2 -12   1  326.27   46.70
   2 -12   1  356.76   30.70
  -3  12  -1  275.07   36.90
  -3  12  -1  182.48   24.10
   3 -12   1  215.38   28.90
   3 -12   1  229.78   32.40
  -4  12  -1   82.89   20.60
  -4  12  -1   59.39   26.40
   4 -12   1   44.30   28.30
   4 -12   1   55.89   17.70
  -5  12  -1    3.70   14.70
  -5  12  -1   54.89   23.20
   5 -12   1   -8.00   28.60
   5 -12   1  -26.10   22.20
  -6  12  -1   36.30   24.10
   6 -12   1   15.40   22.00
   6 -12   1   39.40   19.30
  -7  12  -1  162.28   33.80
   7 -12   1  113.99   27.40
  -8  12  -1  142.29   28.50
   8 -12   1   75.09   27.00
  -9  12  -1   55.09   29.60
   9 -12   1   16.00   26.40
 -10  12  -1   56.39   28.70
  10 -12   1   -5.50   28.40
  10  11  -1   23.60   26.10
   9  11  -1   79.09   27.00
   9  11  -1  102.79   20.10
   8  11  -1  239.28   34.90
   8  11  -1  275.87   34.60
  -8 -11   1  259.57   36.30
   7  11  -1  252.87   36.20
   7  11  -1  182.98   22.50
  -7 -11   1  181.88   24.50
   6  11  -1   76.59   17.20
   6  11  -1   85.69   24.50
   5  11  -1    9.50   18.60
   5  11  -1   -8.50   24.20
  -5 -11   1    8.90   14.30
  -5 -11   1  -31.50   20.40
   4  11  -1  130.39   25.00
   4  11  -1  101.79   15.80
  -4 -11   1  143.39   30.30
  -4 -11   1  117.69   18.10
   3  11  -1  357.26   37.20
   3  11  -1  371.96   25.80
  -3 -11   1  378.56   36.20
   2  11  -1  831.82   31.50
   2  11  -1  899.11   48.00
  -2 -11   1  838.52   34.60
   1  11  -1  772.12   45.80
   1  11  -1  758.82   31.40
  -1 -11   1  809.82   45.70
  -1 -11   1  778.42   35.50
   0  11  -1  382.86   40.20
   0  11  -1  379.96   26.50
   0 -11   1  449.16   37.80
   0 -11   1  371.66   28.40
  -1  11  -1   -1.60   12.60
  -1  11  -1   10.40   20.20
   1 -11   1   -0.20   17.00
   1 -11   1   20.10   13.60
  -2  11  -1   73.09   16.10
  -2  11  -1   46.80   20.90
   2 -11   1   81.79   17.90
   2 -11   1   74.29   22.20
  -3  11  -1  351.26   41.00
  -3  11  -1  407.66   32.30
   3 -11   1  402.56   38.70
   3 -11   1  379.96   33.10
  -4  11  -1  649.54   39.40
  -4  11  -1  685.83   47.60
   4 -11   1  633.34   77.69
   4 -11   1  627.94   37.50
  -5  11  -1  378.86   37.10
  -5  11  -1  360.56   41.10
   5 -11   1  339.07   32.00
   5 -11   1  356.86   45.00
  -6  11  -1  184.48   30.20
   6 -11   1  106.99   20.40
   6 -11   1  162.68   27.00
   6 -11   1  145.69   45.30
  -7  11  -1   40.20   24.70
   7 -11   1   86.89   24.40
  -8  11  -1   28.80   22.20
   8 -11   1   17.80   20.30
  -9  11  -1   85.69   25.60
   9 -11   1   67.09   26.00
 -10  11  -1  112.29   31.80
  10 -11   1   61.49   30.00
  11  10  -1    4.80   30.90
  11  10  -1   40.80   21.10
  10  10  -1    0.00   16.90
  10  10  -1    8.60   25.10
   9  10  -1   29.10   16.60
   9  10  -1  -28.60   20.90
  -9 -10   1   14.20   21.40
   8  10  -1   13.40   17.30
   8  10  -1   -2.20   18.70
  -8 -10   1  -21.30   16.00
   7  10  -1   -2.30   14.90
   7  10  -1   25.20   22.50
  -7 -10   1   -6.70   17.50
   6  10  -1   89.69   17.30
   6  10  -1   65.79   21.40
  -6 -10   1   64.59   17.30
  -6 -10   1   54.79   22.80
   5  10  -1  219.38   29.30
   5  10  -1  245.38   26.10
  -5 -10   1  289.67   40.80
  -5 -10   1  215.58   25.50
   4  10  -1  163.58   25.40
   4  10  -1  168.88   23.50
  -4 -10   1  181.28   23.80
  -4 -10   1  190.88   27.80
   3  10  -1  144.79   24.20
   3  10  -1  188.48   21.60
  -3 -10   1  162.88   25.80
  -3 -10   1  129.59   16.50
   2  10  -1   25.30   17.50
   2  10  -1    8.30   10.30
  -2 -10   1   13.10   12.50
  -2 -10   1   10.30   15.70
   1  10  -1   71.29   12.70
   1  10  -1   80.09   21.10
  -1 -10   1   85.99   15.40
  -1 -10   1   93.79   20.90
   0  10  -1  163.98   21.70
   0  10  -1  194.68   28.20
   0 -10   1  117.89   22.80
   0 -10   1  128.69   16.70
  -1  10  -1  311.97   24.70
  -1  10  -1  281.47   35.90
   1 -10   1  330.67   34.10
   1 -10   1  340.27   28.50
  -2  10  -1  515.95   50.29
  -2  10  -1  420.06   38.70
   2 -10   1  400.66   37.60
   2 -10   1  463.25   30.10
  -3  10  -1   50.29   21.20
  -3  10  -1   65.29   16.10
   3 -10   1   74.29   23.10
   3 -10   1   46.50   16.10
  -4  10  -1   -2.00   16.30
  -4  10  -1   32.30   18.50
   4 -10   1  -10.10   20.60
   4 -10   1   45.20   14.90
  -5  10  -1    0.40   17.60
  -5  10  -1   -8.00   14.60
   5 -10   1    6.20   16.10
  -6  10  -1   45.10   21.80
   6 -10   1   41.90   24.50
   6 -10   1   29.50   18.50
   7 -10   1  143.99   27.20
   7 -10   1  149.69   24.20
  -8  10  -1   92.09   25.70
   8 -10   1   74.69   24.00
  -9  10  -1   22.80   21.50
   9 -10   1   40.50   24.90
 -10  10  -1   17.00   27.10
  10 -10   1   39.40   26.60
 -11  10  -1   17.20   22.90
  11 -10   1  -58.19   30.20
  11   9  -1  -35.50   17.90
  10   9  -1  -17.30   15.30
  10   9  -1   31.40   25.10
   9   9  -1  125.09   30.00
   9   9  -1  135.39   22.10
  -9  -9   1   90.99   23.40
   8   9  -1  362.96   36.50
   8   9  -1  432.96   42.40
  -8  -9   1  338.47   35.10
   7   9  -1  379.46   33.20
   7   9  -1  433.96   39.80
  -7  -9   1  430.46   36.50
  -7  -9   1  346.77   39.80
   6   9  -1  461.95   39.10
   6   9  -1  479.15   32.70
  -6  -9   1  477.55   33.30
  -6  -9   1  498.65   39.30
   5   9  -1   44.20   13.90
   5   9  -1   65.99   19.70
  -5  -9   1   68.29   21.60
  -5  -9   1   28.50   13.80
   4   9  -1   78.89   14.20
   4   9  -1   97.29   20.80
  -4  -9   1   57.29   12.70
  -4  -9   1   85.99   19.30
   3   9  -1  626.84   37.60
   3   9  -1  674.63   28.50
  -3  -9   1  604.54   37.20
  -3  -9   1  632.44   29.90
   2   9  -1  996.40   44.50
   2   9  -1 1039.00   33.10
  -2  -9   1 1073.09   35.70
  -2  -9   1 1043.20   44.70
   1   9  -1  878.01   44.10
   1   9  -1  829.12   30.80
  -1  -9   1  902.91   34.10
  -1  -9   1  922.01   43.20
   0   9  -1  634.34   27.90
   0   9  -1  574.04   40.20
   0  -9   1  603.74   31.00
   0  -9   1  643.54   38.70
  -1   9  -1   29.60   18.20
  -1   9  -1    8.80   10.50
   1  -9   1   14.90   16.30
   1  -9   1   10.60   12.20
  -2   9  -1   19.20   11.80
  -2   9  -1   18.00   17.70
   2  -9   1   14.00   16.10
   2  -9   1   14.20   13.10
  -3   9  -1  452.35   31.60
  -3   9  -1  445.86   37.50
   3  -9   1  469.65   37.50
   3  -9   1  466.55   30.80
  -4   9  -1 1126.89   45.20
  -4   9  -1 1090.09   49.20
   4  -9   1 1096.69   43.70
   4  -9   1 1097.59   50.19
  -5   9  -1  797.22   41.80
  -5   9  -1  768.92   45.00
   5  -9   1  803.62   47.50
   5  -9   1  793.22   40.80
  -6   9  -1  219.08   29.50
   6  -9   1  279.27   32.30
   6  -9   1  199.98   29.20
   6  -9   1  240.98   34.70
  -7   9  -1   -0.70   19.90
   7  -9   1   -7.30   15.00
   7  -9   1    1.70   23.30
   7  -9   1   16.10   17.70
  -8   9  -1   12.20   22.20
   8  -9   1   -2.80   19.40
  -9   9  -1  105.29   29.90
   9  -9   1  130.09   30.10
 -10   9  -1  185.38   33.90
  10  -9   1  106.59   27.20
 -11   9  -1   88.29   29.70
  11  -9   1   73.59   31.80
  12   8  -1   -6.70   20.10
  12   8  -1   -8.00   25.30
  11   8  -1  -35.90   16.50
  11   8  -1  -35.90   23.40
  10   8  -1    7.00   22.40
  10   8  -1   11.40   17.10
   9   8  -1   14.60   22.50
   9   8  -1   36.30   17.00
  -9  -8   1  -26.30   17.50
   8   8  -1   -1.60   14.70
   8   8  -1  -14.00   19.80
  -8  -8   1   -6.30   14.60
   7   8  -1   17.20   18.90
   7   8  -1   35.30   18.80
   7   8  -1   41.70   15.20
  -7  -8   1    3.80   14.20
   6   8  -1  126.79   24.60
   6   8  -1   91.89   16.50
  -6  -8   1  101.59   23.30
  -6  -8   1   81.19   16.80
   5   8  -1  106.59   21.60
   5   8  -1   90.79   16.30
  -5  -8   1   60.39   15.70
  -5  -8   1   82.09   21.70
   4   8  -1  162.68   23.30
   4   8  -1  195.58   21.90
  -4  -8   1  153.38   22.00
  -4  -8   1  156.18   22.10
   3   8  -1  269.27   22.30
   3   8  -1  286.97   29.20
  -3  -8   1  268.67   22.60
  -3  -8   1  262.47   28.00
   2   8  -1   22.90   11.00
   2   8  -1   25.40   17.00
  -2  -8   1    5.30   10.70
  -2  -8   1   32.30   16.20
   1   8  -1  405.66   33.00
   1   8  -1  397.86   23.30
  -1  -8   1  388.66   25.20
  -1  -8   1  403.66   31.60
   0   8  -1  269.67   33.10
   0   8  -1  222.88   22.10
   0  -8   1  277.77   24.50
   0  -8   1  249.18   29.20
  -1   8  -1  448.26   26.40
  -1   8  -1  474.25   37.20
   1  -8   1  464.35   27.70
   1  -8   1  494.85   33.70
  -2   8  -1  782.62   33.30
  -2   8  -1  816.32   41.90
   2  -8   1  854.11   41.30
   2  -8   1  805.12   34.10
  -3   8  -1   60.59   19.40
  -3   8  -1   64.09   20.40
   3  -8   1   47.10   13.50
   3  -8   1   86.59   20.30
  -4   8  -1   13.60   14.10
  -4   8  -1   -7.00   14.60
   4  -8   1   -3.00   11.60
   4  -8   1   -1.40   18.00
  -5   8  -1   15.00   16.80
  -5   8  -1   27.20   16.80
   5  -8   1   13.40   17.20
   5  -8   1    4.70   11.80
  -6   8  -1    8.60   17.50
   6  -8   1   52.89   21.70
   6  -8   1   -6.20   16.30
   6  -8   1    9.70   13.40
  -7   8  -1  128.89   25.30
   7  -8   1  114.59   20.70
   7  -8   1  152.78   25.80
   7  -8   1  152.28   28.60
  -8   8  -1   49.50   21.70
   8  -8   1  115.09   25.70
  -9   8  -1   52.89   24.30
   9  -8   1   11.10   21.50
 -10   8  -1   37.40   22.10
  10  -8   1  -21.80   23.50
 -11   8  -1   17.30   25.20
 -12   8  -1   55.09   52.89
  12   7  -1  -24.40   49.00
  12   7  -1   -6.10   19.00
  11   7  -1  -39.40   22.60
  11   7  -1   -5.90   18.20
  10   7  -1   53.99   26.00
  10   7  -1   -0.60   16.80
   9   7  -1  276.17   36.50
   9   7  -1  261.37   32.20
  -9  -7   1  220.18   28.60
   8   7  -1  351.36   38.00
   8   7  -1  349.17   34.30
   8   7  -1  345.07   37.50
  -8  -7   1  329.47   32.70
   7   7  -1  450.95   38.70
   7   7  -1  476.05   36.10
   7   7  -1  425.86   32.50
  -7  -7   1  409.26   33.40
   6   7  -1  476.45   30.90
   6   7  -1  471.75   35.50
  -6  -7   1  486.55   32.50
  -6  -7   1  483.35   35.90
   5   7  -1   -0.70   13.40
   5   7  -1   12.50   10.90
  -5  -7   1    8.20   14.70
  -5  -7   1  -18.60   16.10
   4   7  -1  107.89   14.90
   4   7  -1  123.99   19.80
  -4  -7   1  106.39   14.60
  -4  -7   1  116.49   18.40
   3   7  -1 1000.00   41.00
   3   7  -1 1016.60   32.10
  -3  -7   1  968.30   32.80
  -3  -7   1 1006.80   40.00
   2   7  -1 1367.66   36.20
   2   7  -1 1408.46   47.30
  -2  -7   1 1438.96   38.60
   1   7  -1 1959.30   53.49
   1   7  -1 1943.61   42.60
  -1  -7   1 1753.22   80.59
  -1  -7   1 1958.60   45.10
   0   7  -1 1393.76   36.60
   0   7  -1 1425.96   47.70
   0  -7   1 1416.66   52.29
   0  -7   1 1455.65   39.00
  -1   7  -1  208.08   30.80
  -1   7  -1  174.98   21.10
   1  -7   1  186.08   22.20
  -2   7  -1  262.17   25.00
  -2   7  -1  270.87   31.50
   2  -7   1  323.67   31.60
   2  -7   1  276.47   25.40
  -3   7  -1  747.53   34.50
  -3   7  -1  747.03   38.20
   3  -7   1  791.22   39.90
   3  -7   1  774.22   34.80
  -4   7  -1 1157.88   43.60
  -4   7  -1 1131.29   45.10
   4  -7   1 1269.47   47.60
   4  -7   1 1218.68   42.80
  -5   7  -1 1008.90   44.80
  -5   7  -1  919.41   42.90
   5  -7   1  949.80   41.00
   5  -7   1  975.10   45.60
  -6   7  -1  344.77   34.30
   6  -7   1  294.07   35.30
   6  -7   1  394.16   35.40
   6  -7   1  426.66   33.10
  -7   7  -1  106.99   23.90
   7  -7   1  161.18   33.40
   7  -7   1   76.39   22.40
   7  -7   1   73.59   19.30
  -8   7  -1   26.80   19.70
   8  -7   1    7.60   19.50
   8  -7   1   18.00   21.00
   8  -7   1   -2.90   19.60
  -9   7  -1  179.08   30.40
   9  -7   1  189.28   30.70
 -10   7  -1  226.08   33.10
  10  -7   1  176.78   31.70
 -11   7  -1  153.38   28.80
  11  -7   1  106.09   33.90
 -12   7  -1   73.59   27.00
  12  -7   1  -35.10   31.50
  12   6  -1    4.30   22.60
  12   6  -1   -2.60   27.00
  11   6  -1   66.49   21.70
  11   6  -1   32.20   26.10
  10   6  -1   -2.70   20.20
  10   6  -1   54.09   19.10
   9   6  -1   18.20   16.20
   9   6  -1   35.90   23.40
   8   6  -1  -18.50   17.00
   8   6  -1   46.20   20.90
   8   6  -1   50.29   17.10
  -8  -6   1  -10.80   14.40
   7   6  -1  110.79   18.20
   7   6  -1  119.59   25.20
   7   6  -1   90.09   22.20
  -7  -6   1   62.09   15.90
   6   6  -1   99.29   18.20
   6   6  -1   89.49   22.20
   6   6  -1   91.79   14.50
  -6  -6   1   85.99   17.30
   5   6  -1   62.19   15.50
   5   6  -1   66.99   13.60
  -5  -6   1   61.89   16.00
   4   6  -1   23.60   11.00
   4   6  -1   -0.10   13.10
  -4  -6   1   14.10   14.70
  -4  -6   1    7.30    9.50
   3   6  -1    8.80   13.40
   3   6  -1   16.80    9.90
  -3  -6   1   25.40   11.10
  -3  -6   1    1.30   12.30
   2   6  -1   27.70   14.00
   2   6  -1   20.60   18.70
  -2  -6   1   24.40   10.30
  -2  -6   1   23.90   14.10
   1   6  -1   83.99   17.20
   1   6  -1   48.80   10.60
  -1  -6   1   68.19   15.80
  -1  -6   1   48.30   11.20
   0   6  -1   66.99   16.20
   0  -6   1   66.19   17.20
  -1   6  -1   33.70   16.70
  -1   6  -1   41.30   11.10
   1  -6   1   60.69   15.10
   1  -6   1   50.69   11.90
  -2   6  -1  100.29   19.10
  -2   6  -1   63.49   13.60
   2  -6   1   42.30   12.40
   2  -6   1   74.49   16.80
  -3   6  -1  123.09   20.00
  -3   6  -1  140.59   18.40
   3  -6   1  146.89   21.10
   3  -6   1  133.59   16.90
  -4   6  -1   11.20   13.90
  -4   6  -1    9.20   12.90
   4  -6   1   27.50   17.20
   4  -6   1   16.10   10.60
  -5   6  -1   28.30   16.30
  -5   6  -1   34.20   15.40
   5  -6   1   49.10   18.40
   5  -6   1   21.10   12.30
  -6   6  -1   23.20   16.40
   6  -6   1   26.50   17.80
   6  -6   1    9.50   15.00
   6  -6   1    8.20   12.40
  -7   6  -1  143.79   25.80
   7  -6   1  146.69   23.20
   7  -6   1  147.69   23.80
   7  -6   1  154.08   24.90
  -8   6  -1   44.20   22.00
   8  -6   1   30.80   18.70
   8  -6   1   50.99   21.30
   8  -6   1   46.70   17.20
  -9   6  -1    8.10   31.30
   9  -6   1   41.50   23.60
 -10   6  -1   50.19   24.90
  10  -6   1   34.10   23.50
 -11   6  -1    8.70   23.30
  11  -6   1   -3.60   22.40
 -12   6  -1  -26.50   22.10
  12   5  -1   -5.70   24.60
  12   5  -1   -0.40   24.10
  11   5  -1    1.60   17.30
  11   5  -1   10.50   23.90
  10   5  -1   44.00   24.10
  10   5  -1   37.20   19.60
   9   5  -1  172.58   35.70
   9   5  -1  254.97   35.30
  -9  -5   1  182.78   26.70
   8   5  -1  398.36   34.40
   8   5  -1  372.56   36.80
   8   5  -1  398.76   36.60
  -8  -5   1  360.46   35.00
   7   5  -1  591.94   36.50
   7   5  -1  641.44   39.90
   7   5  -1  617.64   35.80
  -7  -5   1  593.34   36.80
   6   5  -1  530.25   33.70
   6   5  -1  532.45   30.90
   6   5  -1  582.54   35.70
  -6  -5   1  516.05   32.00
   5   5  -1    9.10   10.60
   5   5  -1   12.30   14.70
  -5  -5   1    0.00   13.90
   4   5  -1  859.61   31.50
   4   5  -1  922.71   60.39
  -4  -5   1  890.91   36.80
  -4  -5   1  951.80   34.40
   3   5  -1 1231.08   39.70
   3   5  -1 1170.38   32.50
  -3  -5   1 1183.38   34.70
  -3  -5   1 1207.48   39.60
   2   5  -1 1153.98   30.10
   2   5  -1 1148.79   36.40
  -2  -5   1 1154.08   31.40
  -2  -5   1 1135.39   37.00
   1   5  -1 3208.08   55.89
   1   5  -1 3201.08   63.99
  -1  -5   1 3190.58   56.89
  -1  -5   1 3202.28   64.59
   0   5  -1  962.00   34.80
   0   5  -1  966.90   28.80
   0  -5   1 1019.90   29.50
   0  -5   1  992.70   35.00
  -1   5  -1   21.30   10.30
  -1   5  -1   32.40   15.00
   1  -5   1    4.70   12.20
   1  -5   1   -0.70    9.60
  -2   5  -1  169.18   19.40
  -2   5  -1  167.08   21.50
   2  -5   1  163.38   24.30
   2  -5   1  140.19   20.10
  -3   5  -1  837.32   34.90
  -3   5  -1  905.11   34.90
   3  -5   1  909.61   36.70
   3  -5   1  891.11   33.30
  -4   5  -1 1863.01   52.29
  -4   5  -1 1808.32   58.79
   4  -5   1 1768.82   49.80
   4  -5   1 1912.51   53.39
  -5   5  -1 1128.39   43.50
  -5   5  -1 1117.69   44.50
   5  -5   1 1069.49   41.40
   5  -5   1 1106.89   43.20
  -6   5  -1  385.46   32.20
   6  -5   1  416.66   30.50
   6  -5   1  377.56   31.70
   6  -5   1  396.76   34.30
  -7   5  -1   98.09   20.90
   7  -5   1  121.69   21.00
   7  -5   1   81.09   19.70
   7  -5   1  104.59   22.00
  -8   5  -1   13.70   19.10
   8  -5   1   12.30   15.80
   8  -5   1   19.60   19.00
   8  -5   1   22.10   17.90
  -9   5  -1   75.89   24.70
 -10   5  -1  200.98   29.50
  10  -5   1  186.68   30.90
  11  -5   1   95.69   27.70
 -12   5  -1   85.49   32.80
  12  -5   1   59.59   28.90
  12   4  -1  -32.30   22.70
  12   4  -1   41.60   23.90
  11   4  -1    0.90   20.10
  11   4  -1    6.90   22.90
  10   4  -1    4.30   21.20
  10   4  -1    9.30   18.90
   9   4  -1   34.70   17.30
   9   4  -1   -3.70   17.30
  -9  -4   1  -29.80   14.80
   8   4  -1   16.40   18.40
   8   4  -1   39.30   20.80
   8   4  -1   19.90   16.10
  -8  -4   1    6.70   15.00
   7   4  -1   71.79   16.90
   7   4  -1   77.39   21.60
   7   4  -1   84.59   18.50
  -7  -4   1   67.59   17.00
   6   4  -1   62.39   15.20
   6   4  -1   65.49   17.50
   6   4  -1   58.29   17.60
  -6  -4   1   35.90   15.30
   5   4  -1   12.30   14.10
   5   4  -1   22.40   11.70
   5   4  -1    7.50   14.00
   4   4  -1   54.19   15.40
   4   4  -1   50.19   11.70
  -4  -4   1   62.49   13.20
  -4  -4   1   34.60   13.90
   3   4  -1  312.97   24.10
   3   4  -1  306.37   19.90
  -3  -4   1  290.07   21.30
  -3  -4   1  284.77   23.60
   2   4  -1  153.98   17.10
   2   4  -1  130.99   19.40
  -2  -4   1  114.89   15.20
  -2  -4   1  142.39   16.10
   1   4  -1   41.70    9.90
   1   4  -1   39.00   12.70
  -1  -4   1   59.19   12.80
  -1  -4   1   43.90   10.50
   0   4  -1   -0.40   23.90
   0  -4   1    8.00   12.20
   0  -4   1  -10.80    8.80
  -1   4  -1   54.39   11.40
   1  -4   1   68.49   11.20
  -2   4  -1  104.19   13.30
  -2   4  -1  104.49   15.40
   2  -4   1  115.59   16.20
   2  -4   1  100.29   13.10
  -3   4  -1   20.20   13.00
  -3   4  -1   16.20   11.30
   3  -4   1   -2.40    9.00
   3  -4   1    4.80   13.20
  -4   4  -1   61.49   14.70
  -4   4  -1   46.30   15.80
   4  -4   1   39.70   12.70
   4  -4   1   43.20   26.00
  -5   4  -1   28.10   14.90
   5  -4   1   32.50   15.90
   5  -4   1   14.20   14.20
   5  -4   1   26.80   13.50
  -6   4  -1   12.40   15.00
   6  -4   1   18.70   13.80
   6  -4   1   28.40   14.80
   6  -4   1   14.10   12.70
  -7   4  -1   53.69   20.10
   7  -4   1   31.60   18.10
   7  -4   1   84.99   17.90
   7  -4   1   71.69   18.00
  -8   4  -1   40.90   19.80
   8  -4   1   10.50   15.70
   8  -4   1   36.70   17.90
   8  -4   1   76.49   25.70
  -9   4  -1   -2.10   18.40
   9  -4   1   -2.80   17.50
   9  -4   1   10.10   20.70
 -10   4  -1   36.20   24.60
  10  -4   1  -14.60   19.40
 -11   4  -1   25.90   23.00
  11  -4   1   11.60   23.40
 -12   4  -1   27.60   23.00
  12  -4   1  -44.40   20.30
  12   3  -1  -11.00   25.10
  12   3  -1   26.10   25.90
  11   3  -1    9.40   25.00
  11   3  -1  -10.80   19.10
  10   3  -1   45.30   21.70
  10   3  -1   39.30   25.10
   9   3  -1  534.95   44.80
   9   3  -1  585.54   42.10
   9   3  -1  558.84   45.30
   8   3  -1  883.21   51.99
   8   3  -1  883.21   49.10
   8   3  -1  887.11   44.50
  -8  -3   1  857.11   45.40
   7   3  -1  803.32   39.60
   7   3  -1  764.62   41.90
   7   3  -1  768.02   40.00
  -7  -3   1  725.43   40.30
   6   3  -1  504.45   31.00
   6   3  -1  515.45   32.00
   6   3  -1  501.35   34.90
  -6  -3   1  547.05   31.70
   5   3  -1   58.89   15.10
   5   3  -1   63.19   16.40
   5   3  -1   56.89   13.40
   4   3  -1  126.29   15.00
   4   3  -1  162.88   19.50
   4   3  -1  151.68   17.90
   4   3  -1  120.39   21.20
  -4  -3   1  152.78   21.10
   3   3  -1 1449.76   36.50
   3   3  -1 1495.85   40.50
  -3  -3   1 1464.95   37.50
  -3  -3   1 1468.15   39.50
   2   3  -1 1144.49   29.10
   2   3  -1 1129.49   32.70
  -2  -3   1 1132.89   30.30
  -2  -3   1 1201.38   33.20
   1   3  -1 5129.89   76.99
   1   3  -1 5094.69   80.89
  -1  -3   1 5210.38   81.29
  -1  -3   1 5232.48   77.89
   0   3  -1  637.24   25.30
   0   3  -1  639.24   21.80
   0  -3   1  644.14   22.00
   0  -3   1  640.34   24.30
  -1   3  -1   60.89   11.90
  -1   3  -1   92.29   16.30
   1  -3   1   58.59   13.10
  -2   3  -1  204.88   21.50
   2  -3   1  168.18   17.00
   2  -3   1  203.88   20.00
  -3   3  -1  478.75   26.30
  -3   3  -1  480.25   25.40
   3  -3   1  473.75   25.60
   3  -3   1  443.16   24.90
  -4   3  -1 2066.49   50.99
  -4   3  -1 2117.49   52.79
   4  -3   1 2040.20   51.49
   4  -3   1 2038.50   50.89
   5  -3   1 1607.04   48.50
   5  -3   1 1650.63   50.89
   5  -3   1 1565.44   47.80
  -6   3  -1  277.47   29.30
   6  -3   1  227.98   26.80
   6  -3   1  204.38   26.00
   6  -3   1  225.78   28.70
  -7   3  -1  112.29   23.20
   7  -3   1  104.19   20.10
   7  -3   1   85.59   19.20
   7  -3   1   77.09   16.40
  -8   3  -1   19.20   17.50
   8  -3   1   24.60   13.20
   8  -3   1   18.60   17.40
   8  -3   1   18.60   17.00
  -9   3  -1  172.38   28.70
   9  -3   1  145.59   26.70
   9  -3   1  183.18   28.40
   9  -3   1  163.58   28.00
 -10   3  -1  324.37   42.80
  10  -3   1  384.76   45.60
 -11   3  -1  246.38   36.60
  11  -3   1  204.28   31.20
 -12   3  -1   73.99   27.40
  12  -3   1   80.69   30.40
  13   2  -1  -42.80   25.70
  13   2  -1  -54.49   21.40
  12   2  -1   13.10   26.70
  12   2  -1    6.10   22.80
  11   2  -1    3.30   19.10
  11   2  -1   -6.90   21.30
  10   2  -1   11.80   24.40
   9   2  -1   13.50   16.30
   9   2  -1  -15.60   15.40
   9   2  -1   22.20   14.80
   9   2  -1   17.80   19.20
   8   2  -1   12.50   33.80
   8   2  -1   -1.00   15.90
   8   2  -1   36.00   14.60
  -8  -2   1   34.80   15.80
   7   2  -1   34.10   14.40
   7   2  -1   22.50   15.30
   7   2  -1   34.20   17.40
  -7  -2   1   14.40   14.10
   6   2  -1   42.70   16.40
   6   2  -1   43.70   14.50
   6   2  -1   33.00   15.70
  -6  -2   1   49.90   15.80
   5   2  -1  253.87   25.00
   5   2  -1  205.58   23.90
  -5  -2   1  256.17   29.70
   4   2  -1   21.60   13.90
   4   2  -1   28.10   12.40
   4   2  -1   24.70   11.10
  -4  -2   1   20.00   11.00
   3   2  -1  160.48   20.60
   3   2  -1  167.98   21.00
   3   2  -1  166.68   19.40
   3   2  -1  167.58   18.70
  -3  -2   1  161.48   19.50
   2   2  -1   22.70    9.20
   2   2  -1   35.40   10.40
  -2  -2   1   27.40    9.10
  -2  -2   1   41.30   11.30
   1   2  -1   23.70    7.20
   1   2  -1   21.50    8.10
  -1  -2   1   17.50    7.80
  -1  -2   1   22.10    7.20
   0   2  -1   15.10    6.20
   0   2  -1   20.00    6.70
   0  -2   1   13.10    5.90
  -1   2  -1   62.19    9.90
  -1   2  -1   56.19    8.60
   1  -2   1   57.69    9.20
   1  -2   1   62.19    9.70
  -2   2  -1   80.49   12.40
  -2   2  -1   68.59   12.30
   2  -2   1   36.90   13.20
   2  -2   1   58.09   10.80
  -3   2  -1   95.99   13.70
  -3   2  -1  100.39   14.20
   3  -2   1   96.79   14.30
   3  -2   1   85.69   12.50
  -4   2  -1   21.40   13.30
   4  -2   1    3.90   11.40
   4  -2   1    7.40    9.90
  -5   2  -1    4.90   14.60
   5  -2   1   26.80   14.90
   5  -2   1   15.60   24.30
   5  -2   1   37.80   12.90
  -6   2  -1   52.09   16.30
   6  -2   1   57.09   15.90
   6  -2   1   46.80   13.80
   6  -2   1   94.39   17.90
  -7   2  -1   29.30   17.50
   7  -2   1   24.50   16.00
   7  -2   1   22.40   15.30
   7  -2   1   29.60   13.50
  -8   2  -1   11.50   17.00
   8  -2   1    4.80   15.30
   8  -2   1   -9.50   16.10
   8  -2   1   15.60   16.50
  -9   2  -1  -14.90   19.60
   9  -2   1   14.70   20.10
   9  -2   1    6.40   17.20
   9  -2   1    0.60   18.40
 -10   2  -1   31.30   22.90
  10  -2   1   10.60   17.70
 -11   2  -1   24.80   23.10
  11  -2   1   -9.50   20.20
 -12   2  -1   26.30   25.70
  12  -2   1  -38.30   22.20
  13  -2   1   25.50   36.00
  13  -2   1  -71.09   47.80
  13   1  -1   14.10   27.60
  13   1  -1   69.39   36.80
  12   1  -1   31.20   25.90
  12   1  -1   52.49   29.20
  11   1  -1   -4.90   21.00
  11   1  -1   -8.40   19.90
  10   1  -1  116.29   29.80
  10   1  -1   42.60   33.30
   9   1  -1  363.86   36.00
   9   1  -1  286.77   37.80
   9   1  -1  283.97   37.00
   9   1  -1  293.67   32.60
   8   1  -1  576.04   39.50
   8   1  -1  595.34   40.90
   8   1  -1  561.54   36.80
   8   1  -1  583.44   41.00
   7   1  -1  805.72   40.00
   7   1  -1  765.72   41.30
  -7  -1   1  782.82   41.20
  -7  -1   1  767.92   40.50
  -7  -1   1  749.73   39.60
   6   1  -1  710.13   37.50
   6   1  -1  759.12   37.60
  -6  -1   1  733.83   38.50
  -6  -1   1  779.52   36.50
  -6  -1   1  785.42   38.20
   5   1  -1   28.20   14.50
   5   1  -1   51.79   15.00
  -5  -1   1   44.40   18.40
  -5  -1   1   54.79   15.30
   4   1  -1  705.53   30.30
   4   1  -1  761.12   31.30
  -4  -1   1  690.93   33.00
  -4  -1   1  736.93   31.00
  -4  -1   1  689.73   31.50
   3   1  -1 1316.77   35.90
   3   1  -1 1356.76   35.90
  -3  -1   1 1334.07   36.10
  -3  -1   1 1337.67   39.40
   2   1  -1 1100.69   28.60
   2   1  -1 1054.79   28.70
   2   1  -1 1037.10   28.30
  -2  -1   1 1095.29   29.10
   1   1  -1 3000.20   47.30
   1   1  -1 2999.50   50.09
  -1  -1   1 3121.59   49.50
  -1   1  -1  660.93   15.90
  -1   1  -1  653.53   17.60
  -2   1  -1  366.06   18.90
  -2   1  -1  369.26   20.10
   2  -1   1  345.57   17.90
   2  -1   1  381.76   20.00
  -3   1  -1  440.46   24.30
  -3   1  -1  445.46   23.40
   3  -1   1  491.15   24.50
   3  -1   1  436.46   23.30
  -4   1  -1 2420.26   53.99
   4  -1   1 2609.14   56.49
   4  -1   1 2391.56   53.39
   4  -1   1 2437.06   54.89
  -5   1  -1 2539.85   60.29
   5  -1   1 2641.44   62.99
   5  -1   1 2530.95   60.39
   5  -1   1 2565.44   60.69
  -6   1  -1  441.16   30.80
   6  -1   1  424.86   30.60
   6  -1   1  447.66   32.20
   6  -1   1  494.75   32.10
  -7   1  -1   49.70   17.60
   7  -1   1   80.09   18.40
   7  -1   1   39.30   16.10
   7  -1   1   37.30   14.60
   8  -1   1   27.70   14.20
   8  -1   1   23.30   15.40
   8  -1   1   19.80   16.60
  -9   1  -1  249.88   33.20
   9  -1   1  315.67   35.90
   9  -1   1  227.28   27.90
   9  -1   1  205.98   28.60
 -10   1  -1  456.65   50.49
  10  -1   1  422.66   42.60
 -11   1  -1  171.88   32.40
  11  -1   1  147.89   27.60
  12  -1   1  106.59   34.40
  12  -1   1   78.69   29.70
  13  -1   1   -5.80   49.60
  13  -1   1  134.59   64.99
  13   0  -1  -28.20   33.80
  13   0  -1   -4.40   45.50
  12   0  -1   -2.90   26.60
  12   0  -1   -6.20   25.00
  11   0  -1  -19.80   18.00
  11   0  -1  -10.80   22.40
  10   0  -1   -4.00   17.00
   9   0  -1   -5.00   14.20
   9   0  -1   -1.20   16.30
   9   0  -1   12.50   18.90
  -9   0   1   -8.10   17.80
   8   0  -1   16.40   15.90
   8   0  -1   24.60   13.30
   8   0  -1   18.10   15.70
  -8   0   1  -10.50   17.00
   7   0  -1   14.90   13.10
   7   0  -1   11.70   14.50
  -7   0   1   22.30   16.70
   6   0  -1   17.70   15.30
   6   0  -1    7.00   13.20
  -6   0   1   15.20   14.80
  -6   0   1   31.70   13.30
   5   0  -1   -1.70   12.60
   5   0  -1   -5.10   12.90
  -5   0   1   11.50   14.30
  -5   0   1   15.80   12.40
   4   0  -1   10.00   12.20
   4   0  -1    8.90   10.50
  -4   0   1   12.70   10.80
  -4   0   1   10.00   12.40
   3   0  -1   14.00   10.10
   3   0  -1  -18.40   11.70
  -3   0   1    2.00   11.40
  -3   0   1   23.10   11.20
   2   0  -1   -5.20    8.60
   2   0  -1   -9.90    8.70
  -2   0   1    4.40    8.10
  -2   0   1    9.00    9.20
  -1   0  -1    0.10    3.50
  -1   0  -1    2.70    3.40
  -2   0  -1    4.80    7.90
  -2   0  -1   -4.40    8.40
   2   0   1   -1.40    7.60
   2   0   1   -3.10    8.60
  -3   0  -1   -0.90   10.70
   3   0   1   -2.30    9.20
   3   0   1  -10.90    9.50
   3   0   1   16.30    9.80
  -4   0  -1   -9.90   12.00
   4   0   1   -6.40   12.70
   4   0   1   38.60   12.30
   4   0   1   40.40   11.20
   5   0   1   56.39   14.00
   5   0   1   76.29   15.80
  -6   0  -1   14.70   14.20
   6   0   1   19.90   13.60
   6   0   1    2.10   11.60
   6   0   1   13.40   13.60
  -7   0  -1    4.80   15.20
   7   0   1   -3.40   13.50
   7   0   1   12.30   13.90
   7   0   1   13.20   11.70
  -8   0  -1  -17.20   16.50
   8   0   1   26.50   15.70
   8   0   1   -1.60   14.80
   8   0   1   -3.30   13.30
  -9   0  -1   -4.60   20.50
   9   0   1   25.00   16.80
   9   0   1   22.40   14.70
   9   0   1    4.70   16.40
  11   0   1  -19.70   19.70
  11   0   1   10.50   19.50
  12   0   1   18.50   28.40
  12   0   1    2.00   22.50
  13   0   1   25.10   52.29
  13  -1  -1  -28.20   41.40
  13  -1  -1   59.09   35.50
  12  -1  -1    1.40   28.90
  12  -1  -1  -27.30   22.90
 -11   1   1    6.60   22.30
  10  -1  -1   81.79   22.60
 -10   1   1   81.79   27.10
   9  -1  -1  311.97   39.20
   9  -1  -1  253.97   34.30
   9  -1  -1  347.87   40.90
  -9   1   1  315.27   37.50
   8  -1  -1  613.04   38.00
   8  -1  -1  556.94   41.00
   8  -1  -1  640.54   43.10
  -8   1   1  546.35   40.70
   7  -1  -1  798.62   42.20
   7  -1  -1  760.02   38.60
   7  -1  -1  769.92   39.50
  -7   1   1  812.22   41.50
   6  -1  -1  726.73   36.30
   6  -1  -1  691.23   37.80
  -6   1   1  737.93   37.00
   5  -1  -1   57.79   16.40
   5  -1  -1   42.00   15.50
  -5   1   1   60.09   14.10
  -5   1   1   44.50   17.20
   4  -1  -1  703.73   31.00
   4  -1  -1  681.33   29.40
  -4   1   1  743.73   30.70
  -4   1   1  658.43   30.20
   3  -1  -1 1256.27   35.00
   3  -1  -1 1240.58   36.00
  -3   1   1 1249.88   35.80
  -3   1   1 1284.67   35.90
   2  -1  -1 1113.19   29.30
   2  -1  -1 1044.80   28.50
  -2   1   1 1051.09   28.90
  -2   1   1 1047.90   28.90
   1  -1  -1 2975.70   47.10
   1  -1  -1 3108.39   48.80
  -1   1   1 3050.79   50.69
  -1  -1  -1  675.23   15.80
  -1  -1  -1  636.94   13.90
   2   1   1  392.96   17.70
   2   1   1  375.16   18.60
   2   1   1  398.96   18.70
   2   1   1  408.76   17.80
  -3  -1  -1  478.05   23.50
   3   1   1  488.55   38.00
   3   1   1  459.15   22.80
   3   1   1  486.65   22.00
  -4  -1  -1 2500.45   55.49
   4   1   1 2464.35   52.79
   4   1   1 2474.05   54.89
   4   1   1 2533.95   53.99
  -5  -1  -1 2472.85   60.69
   5   1   1 2584.84   66.39
   5   1   1 2435.86   60.09
   5   1   1 2653.23   59.69
  -6  -1  -1  449.66   31.50
   6   1   1  461.85   28.60
   6   1   1  441.26   29.70
   6   1   1  420.06   30.80
   7   1   1   51.99   15.60
   7   1   1   81.49   18.40
   7   1   1   48.10   15.20
   8   1   1   25.20   14.60
   8   1   1   -4.70   14.70
   8   1   1   11.00   15.20
   8   1   1    3.40   18.10
   9   1   1  239.08   33.10
   9   1   1  290.57   37.10
   9   1   1  303.47   36.40
   9   1   1  251.47   33.40
  10   1   1  445.46   45.10
  10   1   1  399.76   44.80
  11   1   1  163.48   32.80
  11   1   1  115.59   24.90
  12   1   1   61.49   25.60
  12   1   1   73.49   30.80
  13   1   1    4.70   25.80
  13   1   1   66.49   60.59
  13  -2  -1    0.90   27.70
  13  -2  -1  -63.89   26.40
  12  -2  -1  -23.10   19.20
 -12   2   1   14.30   23.00
  11  -2  -1   17.20   19.30
 -11   2   1    9.10   24.00
  10  -2  -1   18.50   21.10
 -10   2   1   -2.40   21.20
   9  -2  -1   -9.70   18.30
   9  -2  -1   15.80   18.30
   9  -2  -1   18.00   15.40
  -9   2   1   16.00   20.40
   8  -2  -1    9.70   16.10
  -8   2   1   -5.90   16.40
   7  -2  -1   11.10   15.00
   7  -2  -1   26.90   15.50
   7  -2  -1   25.90   13.80
  -7   2   1   19.90   15.20
   6  -2  -1   44.00   14.90
   6  -2  -1   29.20   15.90
   6  -2  -1   44.20   14.00
  -6   2   1   35.80   16.00
   5  -2  -1  249.97   24.80
   5  -2  -1  253.17   34.10
   5  -2  -1  208.08   25.10
   4  -2  -1   27.50   12.90
   4  -2  -1   20.30   11.40
  -4   2   1   22.10   13.10
  -4   2   1   27.80   11.60
   3  -2  -1  144.39   20.40
   3  -2  -1  147.39   19.70
  -3   2   1  153.08   19.90
  -3   2   1  154.68   20.30
   2  -2  -1   17.20    9.80
   2  -2  -1   23.60   11.90
  -2   2   1   12.90    9.40
  -2   2   1   10.80   10.70
   1  -2  -1   -6.60    8.30
   1  -2  -1   13.20    6.30
  -1   2   1    5.10    8.00
  -1   2   1   11.90    6.40
   0  -2  -1    9.00    6.10
   0   2   1   20.40    7.20
  -1  -2  -1   65.99    8.60
   1   2   1   86.39   11.60
  -2  -2  -1   65.79    8.50
  -2  -2  -1   65.99   11.30
   2   2   1   60.89    8.80
   2   2   1   88.49   11.80
   3   2   1   90.99   11.70
   3   2   1  101.39   14.60
   3   2   1  104.29   13.50
   4   2   1    5.50   11.50
   4   2   1   32.70   10.30
   4   2   1   15.20   12.00
   4   2   1    8.80    9.70
   5   2   1    7.30    9.70
   5   2   1  -17.20   11.70
   5   2   1    9.30   10.90
   5   2   1  -10.60   13.20
   6   2   1   50.79   15.40
   6   2   1   57.39   14.70
   6   2   1   67.39   16.50
   6   2   1   41.80   13.60
   7   2   1    9.60   16.10
   7   2   1   10.30   11.20
   7   2   1    7.90   12.70
   7   2   1   37.50   17.20
   8   2   1   -4.60   10.80
   8   2   1   -6.50   13.40
   8   2   1  -15.50   16.70
   8   2   1    2.60   14.50
   9   2   1   -2.90   15.30
   9   2   1   27.50   18.90
   9   2   1  -33.00   16.40
   9   2   1    6.50   15.10
  10   2   1   25.30   19.30
  10   2   1  -27.20   18.40
  11   2   1   35.30   21.60
  11   2   1    8.80   22.60
  12   2   1  -24.10   23.20
  12   2   1  -16.90   21.80
  13   2   1   -5.20   24.20
  12  -3  -1    4.90   25.00
 -12   3   1   55.59   27.00
  11  -3  -1   18.60   25.00
 -11   3   1   16.90   21.60
  10  -3  -1   32.90   19.20
 -10   3   1   42.00   25.10
   9  -3  -1  579.74   45.60
   9  -3  -1  586.94   45.50
   9  -3  -1  573.94   49.60
  -9   3   1  640.04   46.10
   8  -3  -1  959.00   53.69
   8  -3  -1  870.11   47.20
   8  -3  -1  918.91   46.60
  -8   3   1  780.42   45.00
   7  -3  -1  771.02   40.50
   7  -3  -1  794.72   42.90
   7  -3  -1  762.72   39.40
  -7   3   1  774.02   41.00
   6  -3  -1  523.55   34.00
   6  -3  -1  514.15   32.10
   6  -3  -1  507.35   33.00
  -6   3   1  500.95   35.20
   5  -3  -1   42.50   12.50
   5  -3  -1   38.20   15.20
  -5   3   1   44.80   16.10
   4  -3  -1  130.29   16.80
   4  -3  -1  111.59   15.10
   4  -3  -1  153.88   19.60
  -4   3   1  139.09   18.70
   3  -3  -1 1380.86   37.60
   3  -3  -1 1315.67   38.30
   3  -3  -1 1423.86   38.60
  -3   3   1 1397.66   38.80
   2  -3  -1 1115.39   31.40
   2  -3  -1 1110.79   30.10
   2  -3  -1 1126.59   33.70
  -2   3   1 1139.29   33.20
   1  -3  -1 4925.51   73.89
   1  -3  -1 5085.39   80.29
   1  -3  -1 4985.10   74.49
  -1   3   1 5115.19   79.99
   0  -3  -1  656.73   25.20
   0   3   1  706.43   25.90
  -1  -3  -1  113.89   13.00
   1   3   1  126.09   17.80
  -2  -3  -1  151.08   13.60
  -2  -3  -1  174.78   18.50
  -3  -3  -1  492.65   24.90
  -3  -3  -1  462.35   20.90
   3   3   1  454.85   21.00
   3   3   1  466.45   24.50
  -4  -3  -1 2122.19   47.90
   4   3   1 2151.68   51.49
   4   3   1 2092.49   46.50
   4   3   1 2081.29   50.69
   5   3   1 1601.04   47.70
   5   3   1 1697.93   45.00
   6   3   1  288.07   30.00
   6   3   1  228.58   23.90
   6   3   1  274.37   25.60
   6   3   1  250.47   28.80
   7   3   1   70.59   14.00
   7   3   1   93.19   17.70
   7   3   1  118.49   22.30
   7   3   1  101.39   20.30
   8   3   1   14.60   14.00
   8   3   1   -3.50   15.70
   8   3   1   13.20   18.50
   8   3   1   24.30   15.40
   9   3   1  168.38   28.70
   9   3   1  239.98   33.70
   9   3   1  153.98   24.50
   9   3   1  193.88   30.40
  10   3   1  210.68   44.90
  10   3   1  326.67   37.60
  10   3   1  291.47   40.70
  11   3   1  248.88   37.50
  11   3   1  209.28   30.90
  12   3   1   96.69   25.10
  12   3   1  105.79   29.70
  12  -4  -1   -4.90   27.00
 -12   4   1    3.70   23.60
  11  -4  -1   23.80   25.60
 -11   4   1   47.50   24.40
  10  -4  -1    2.90   18.80
 -10   4   1   19.50   19.50
   9  -4  -1   10.40   19.40
  -9   4   1  -15.20   17.30
   8  -4  -1   32.80   16.60
   8  -4  -1   18.70   19.00
   8  -4  -1   29.90   17.10
  -8   4   1   49.30   19.30
   7  -4  -1   93.69   18.50
   7  -4  -1   92.69   20.40
   7  -4  -1   61.49   20.00
  -7   4   1   89.09   22.40
   6  -4  -1   49.80   17.60
   6  -4  -1   55.59   13.50
   6  -4  -1   73.59   15.90
  -6   4   1   47.80   17.10
   5  -4  -1   12.10   12.10
   5  -4  -1    7.50   13.40
   5  -4  -1   13.70   14.60
  -5   4   1   11.20   13.90
   4  -4  -1   49.30   23.30
   4  -4  -1   53.69   15.90
   4  -4  -1   46.70   14.60
  -4   4   1   60.59   15.80
   3  -4  -1  275.07   22.10
   3  -4  -1  268.07   23.40
   3  -4  -1  303.97   24.70
  -3   4   1  288.37   24.60
   2  -4  -1  172.98   19.10
   2  -4  -1  124.69   17.30
   2  -4  -1  109.69   15.10
  -2   4   1  136.69   17.70
   1  -4  -1   21.60    7.80
   1  -4  -1   35.80   13.80
  -1   4   1   23.50    8.50
  -1   4   1   28.70   14.10
   0  -4  -1   31.70   12.60
   0   4   1   25.30   15.40
   1   4   1   99.39   26.00
  -2  -4  -1  100.09   14.40
   2   4   1  119.79   14.60
  -3  -4  -1   13.10   11.10
  -3  -4  -1   -0.70    8.20
   3   4   1   24.40    8.20
   3   4   1   15.70   11.70
  -4  -4  -1   54.09   11.80
  -4  -4  -1   49.99   13.70
   4   4   1   51.39   15.00
   4   4   1   49.30   10.80
  -5  -4  -1   14.70   11.30
   5   4   1   44.10   15.00
   5   4   1   37.40   15.40
   6   4   1   23.00   14.20
   6   4   1  -13.30   20.40
   6   4   1   12.00   13.80
   7   4   1   52.39   14.90
   7   4   1   58.09   17.20
   7   4   1   45.50   14.60
   7   4   1   85.29   19.90
   8   4   1   58.19   18.80
   8   4   1   75.49   31.50
   8   4   1   45.30   15.20
   8   4   1   53.99   17.70
   9   4   1   -2.60   15.90
   9   4   1   -3.50   14.90
   9   4   1   -4.70   16.80
  10   4   1   -1.50   17.80
  10   4   1  -23.20   15.90
  10   4   1    8.30   17.20
  11   4   1   61.19   19.70
  11   4   1  -12.90   20.80
  12   4   1  -23.50   19.40
  12  -5  -1   44.80   27.30
 -12   5   1   31.80   27.70
  11  -5  -1   -5.40   20.30
 -11   5   1   41.10   25.70
  10  -5  -1   15.40   19.40
 -10   5   1   64.89   25.90
  -9   5   1  194.48   37.50
   8  -5  -1  401.66   38.50
   8  -5  -1  371.76   36.20
   8  -5  -1  435.96   38.50
  -8   5   1  401.66   39.00
   7  -5  -1  641.84   39.00
   7  -5  -1  646.04   41.40
   7  -5  -1  661.43   39.00
  -7   5   1  642.64   40.80
   6  -5  -1  551.04   35.40
   6  -5  -1  488.95   36.30
   6  -5  -1  522.85   33.70
  -6   5   1  567.44   36.70
   5  -5  -1    6.50   13.90
   5  -5  -1    9.40   13.90
   5  -5  -1   21.30   12.00
  -5   5   1  -14.00   13.30
   4  -5  -1  927.61   37.80
   4  -5  -1  900.61   35.70
   4  -5  -1  886.01   38.80
  -4   5   1  810.42   60.69
   3  -5  -1 1190.98   37.80
   3  -5  -1 1214.38   36.60
   3  -5  -1 1256.17   41.00
  -3   5   1 1168.48   40.20
   2  -5  -1 1146.99   32.30
   2  -5  -1 1149.29   38.00
  -2   5   1 1140.69   37.60
   1  -5  -1 2969.10   51.69
  -1   5   1 3046.10   61.79
  -1   5   1 3054.19   52.49
   0  -5  -1  974.60   34.10
   0   5   1  952.20   35.00
  -1  -5  -1   21.70   13.40
   1   5   1   30.50   13.20
  -2  -5  -1  165.58   21.50
   2   5   1  170.18   21.40
  -3  -5  -1  942.31   34.60
   3   5   1  859.91   33.70
  -4  -5  -1 1861.51   51.39
  -4  -5  -1 1851.81   43.60
   4   5   1 1831.82   42.00
   4   5   1 1823.12   50.29
  -5  -5  -1 1100.09   41.90
  -5  -5  -1 1102.49   36.60
   5   5   1 1059.79   34.50
   5   5   1 1102.59   42.10
  -6  -5  -1  395.26   27.10
   6   5   1  408.86   27.20
   6   5   1  395.16   32.50
   6   5   1  354.46   28.60
   7   5   1  105.59   18.60
   7   5   1  123.19   21.20
   7   5   1   91.29   21.80
   7   5   1  104.39   17.60
   8   5   1   19.30   16.20
   8   5   1   17.20   16.70
   8   5   1   -3.70   17.00
   8   5   1    8.30   13.20
   9   5   1   76.19   22.90
   9   5   1   54.49   22.40
   9   5   1   41.80   16.90
  10   5   1  221.08   26.70
  10   5   1  258.57   34.80
  10   5   1  169.88   27.50
  11   5   1  166.08   34.30
  11   5   1  182.18   28.60
  12   5   1   45.30   22.90
  12   5   1   84.89   27.80
  12  -6  -1   14.30   26.70
 -12   6   1   34.80   27.10
  11  -6  -1   29.70   23.40
 -11   6   1   52.69   23.80
  10  -6  -1   28.20   20.70
 -10   6   1   46.30   24.40
   9  -6  -1    0.80   17.10
  -9   6   1   57.39   24.00
   8  -6  -1   39.60   17.40
   8  -6  -1   27.50   23.10
   8  -6  -1   10.60   17.30
  -8   6   1    9.90   16.80
   7  -6  -1   75.79   21.20
   7  -6  -1   86.09   20.10
   7  -6  -1   84.29   25.20
  -7   6   1  111.19   23.50
   6  -6  -1   67.49   16.40
   6  -6  -1   94.19   20.70
   6  -6  -1   72.59   18.70
  -6   6   1   71.19   20.00
   5  -6  -1   42.00   15.50
   5  -6  -1   58.79   14.70
   5  -6  -1   54.59   18.50
  -5   6   1   96.59   18.40
   4  -6  -1   20.50   11.10
   4  -6  -1   11.40   16.60
   4  -6  -1   -1.10   14.50
  -4   6   1   17.10   15.50
   3  -6  -1   20.90   11.00
   3  -6  -1   10.50   15.30
   3  -6  -1   10.20   11.40
  -3   6   1   34.00   16.10
   2  -6  -1   20.20   10.30
   2  -6  -1   18.60   14.80
  -2   6   1   19.00   10.40
  -2   6   1   20.90   16.10
   1  -6  -1   46.30   10.00
   1  -6  -1   60.19   15.70
  -1   6   1   54.29   17.00
  -1   6   1   29.70    9.10
   0  -6  -1   61.99   15.40
   0   6   1   55.99   17.00
  -1  -6  -1   41.10   14.30
   1   6   1   41.20   14.30
  -2  -6  -1   74.49   16.60
   2   6   1   92.29   17.60
  -3  -6  -1  159.28   23.40
   3   6   1  128.99   18.10
  -4  -6  -1    3.60    9.00
  -4  -6  -1    7.50   12.40
   4   6   1   -9.90   12.20
   4   6   1   -0.60    7.70
  -5  -6  -1   15.20   10.40
  -5  -6  -1   29.30   14.10
   5   6   1   15.30   10.70
   5   6   1   29.30   14.40
  -6  -6  -1    6.30   11.20
   6   6   1   22.40   13.50
   6   6   1    0.00   11.80
   6   6   1    6.90   15.50
   7   6   1  176.68   24.00
   7   6   1  169.98   24.90
   8   6   1   70.39   19.00
   8   6   1   89.49   24.20
   9   6   1   19.70   16.70
   9   6   1   14.20   15.00
   9   6   1   25.40   32.70
  10   6   1   12.90   24.70
  10   6   1   25.40   17.90
  11   6   1    9.20   24.70
  12   6   1  -34.00   18.30
  12   6   1  -21.80   27.00
  12  -7  -1  -59.59   47.80
 -12   7   1   43.50   40.30
  11  -7  -1    9.90   25.30
 -11   7   1   30.40   25.30
  10  -7  -1   30.30   22.60
 -10   7   1   49.99   23.00
   9  -7  -1  169.68   29.70
  -9   7   1  220.08   32.70
   8  -7  -1  312.87   39.80
   8  -7  -1  314.67   46.80
   8  -7  -1  298.97   36.90
  -8   7   1  386.76   40.30
   7  -7  -1  322.27   50.89
   7  -7  -1  538.55   40.90
   7  -7  -1  454.15   41.20
  -7   7   1  403.06   37.40
   6  -7  -1  548.45   38.10
   6  -7  -1  532.45   39.60
   6  -7  -1  460.55   33.30
  -6   7   1  439.06   38.00
   5  -7  -1   -7.50   11.00
   5  -7  -1   19.00   16.40
   5  -7  -1   -7.00   13.40
  -5   7   1   15.90   16.10
   4  -7  -1  128.59   16.90
   4  -7  -1   94.49   17.90
   4  -7  -1   89.59   19.60
  -4   7   1  105.99   21.00
   3  -7  -1  996.60   42.70
   3  -7  -1  984.20   35.50
   3  -7  -1 1008.00   36.90
  -3   7   1  996.10   42.70
   2  -7  -1 1478.25   48.60
   2  -7  -1 1374.26   37.90
  -2   7   1 1339.07   47.10
  -2   7   1 1400.26   38.80
   1  -7  -1 1841.02   41.30
  -1   7   1 1831.42   58.99
  -1   7   1 1932.21   54.89
   0  -7  -1 1546.65   48.60
   0   7   1 1407.06   47.30
  -1  -7  -1  158.68   25.60
   1   7   1  234.88   28.70
  -2  -7  -1  289.27   27.60
   2   7   1  326.57   29.40
  -3  -7  -1  821.92   37.40
   3   7   1  818.72   37.80
  -4  -7  -1 1188.08   44.50
   4   7   1 1216.88   45.10
  -5  -7  -1  961.40   33.60
  -5  -7  -1  948.61   42.20
   5   7   1  885.31   42.20
   5   7   1  934.51   31.80
  -6  -7  -1  392.66   32.50
  -6  -7  -1  373.66   27.40
   6   7   1  399.76   27.10
   6   7   1  332.37   33.40
   7   7   1  101.69   17.60
   7   7   1  125.59   24.10
   8   7   1   19.60   13.90
   8   7   1  -14.20   16.10
   8   7   1   10.10   14.50
   8   7   1   14.40   18.00
   9   7   1  139.29   20.70
   9   7   1  194.38   25.70
   9   7   1  167.48   29.50
  10   7   1  250.77   35.60
  10   7   1  244.78   34.80
  10   7   1  177.58   24.90
  11   7   1  109.29   22.60
  11   7   1   83.49   29.40
  12   7   1   22.60   21.10
  12   7   1   54.09   34.20
  12  -8  -1   -7.40   26.40
 -12   8   1   88.69   31.70
  11  -8  -1   44.40   28.10
 -11   8   1    9.00   22.80
  10  -8  -1   -0.20   22.70
 -10   8   1    9.90   22.50
   9  -8  -1   25.70   19.00
  -9   8   1   28.30   21.20
   8  -8  -1  -23.20   16.70
  -8   8   1   36.60   23.50
   7  -8  -1   18.50   16.80
   7  -8  -1   20.20   16.70
   7  -8  -1   42.00   22.00
  -7   8   1   19.30   19.20
   6  -8  -1   86.29   18.50
   6  -8  -1  103.09   20.80
   6  -8  -1   91.09   24.30
  -6   8   1   96.29   23.40
   5  -8  -1   81.39   17.30
   5  -8  -1   58.79   18.60
   5  -8  -1   81.09   21.60
  -5   8   1  115.09   21.70
   4  -8  -1  195.58   24.60
   4  -8  -1  151.08   19.80
   4  -8  -1  170.28   26.50
  -4   8   1  169.38   22.70
   3  -8  -1  269.77   31.50
   3  -8  -1  279.27   28.90
  -3   8   1  289.07   32.20
   2  -8  -1    9.90   10.00
   2  -8  -1   33.40   19.70
  -2   8   1   35.20   20.80
  -2   8   1   19.00   11.00
   1  -8  -1  385.96   22.80
   1  -8  -1  450.95   33.60
  -1   8   1  417.46   36.60
  -1   8   1  411.86   23.00
   0  -8  -1  285.27   29.60
   0   8   1  258.77   50.99
  -1  -8  -1  484.05   33.70
   1   8   1  471.45   42.40
   2   8   1  838.12   39.60
  -3  -8  -1   88.79   19.80
   3   8   1   93.29   19.30
  -4  -8  -1   -1.70   14.40
   4   8   1   -7.00   14.10
  -5  -8  -1   -4.30    9.50
  -5  -8  -1    8.40   16.40
   5   8   1    7.70   15.20
  -6  -8  -1   13.30   14.70
   6   8   1   19.60   11.50
   6   8   1   17.70   16.80
   7   8   1  120.79   17.50
   7   8   1  141.29   26.40
   8   8   1  102.79   15.90
   8   8   1  102.69   18.40
   8   8   1   87.59   24.90
   9   8   1   -0.60   19.60
   9   8   1   -1.80   14.20
   9   8   1  -21.30   14.30
  10   8   1   13.30   16.50
  10   8   1  -13.40   16.50
  11   8   1  -32.70   17.90
  11   8   1    0.10   24.50
  12   8   1  -19.50   47.90
  11  -9  -1    5.40   27.10
 -11   9   1   18.30   22.90
  10  -9  -1   48.70   24.70
 -10   9   1   48.90   26.60
   9  -9  -1  110.79   28.50
  -9   9   1  145.89   30.10
   8  -9  -1  396.16   58.99
  -8   9   1  364.16   40.00
   7  -9  -1  454.85   43.40
   7  -9  -1  408.26   44.00
   7  -9  -1  384.56   36.20
  -7   9   1  408.46   40.50
   6  -9  -1  473.65   35.90
   6  -9  -1  453.05   42.00
   6  -9  -1  477.65   40.50
  -6   9   1  464.55   40.80
   5  -9  -1   35.20   14.40
   5  -9  -1   52.49   17.60
   5  -9  -1   46.00   21.70
  -5   9   1   41.90   19.00
   4  -9  -1   88.09   18.20
   4  -9  -1   72.79   21.70
   4  -9  -1   57.49   14.50
  -4   9   1   99.49   23.30
   3  -9  -1  648.14   40.00
   3  -9  -1  662.63   31.10
  -3   9   1  605.94   39.50
   2  -9  -1 1051.49   46.40
   2  -9  -1 1044.50   35.50
  -2   9   1 1026.50   48.00
  -2   9   1 1026.40   35.40
   1  -9  -1  988.70   43.90
   1  -9  -1  930.41   32.20
  -1   9   1  918.31   46.10
  -1   9   1  953.40   31.40
   0  -9  -1  644.94   37.10
   0   9   1  670.03   41.00
  -1  -9  -1   33.60   18.10
   1   9   1   33.40   18.10
  -2  -9  -1   34.80   16.50
   2   9   1   47.60   18.00
  -3  -9  -1  437.46   33.30
   3   9   1  434.96   34.40
  -4  -9  -1 1160.18   48.20
   4   9   1 1103.79   48.10
  -5  -9  -1  831.92   44.00
   5   9   1  796.62   44.90
  -6  -9  -1  214.58   46.30
   6   9   1  221.18   24.70
   6   9   1  219.38   30.00
  -7  -9  -1   -9.60   14.40
  -7  -9  -1  -17.20   18.50
   7   9   1    4.70   19.40
   7   9   1    3.20   12.70
   8   9   1   10.20   23.00
   8   9   1   18.20   15.00
   8   9   1   22.60   15.20
   9   9   1  109.59   20.80
   9   9   1  126.29   21.30
   9   9   1  122.29   26.60
  10   9   1  206.78   36.50
  10   9   1  125.89   22.30
  10   9   1  160.58   27.10
  11   9   1   53.29   20.60
  11   9   1   88.69   29.90
  11 -10  -1  -18.10   28.60
 -11  10   1   65.39   33.70
  10 -10  -1    0.60   21.60
 -10  10   1   34.10   25.60
   9 -10  -1    9.30   23.00
  -9  10   1   67.29   24.40
   8 -10  -1   -4.90   16.70
  -8  10   1  -20.00   18.60
   7 -10  -1    9.00   15.20
   7 -10  -1   31.30   21.20
  -7  10   1  -18.30   32.60
   6 -10  -1  101.39   23.00
   6 -10  -1  105.39   28.30
   6 -10  -1   98.39   23.10
  -6  10   1   96.49   26.00
   5 -10  -1  228.48   33.10
   5 -10  -1  202.48   26.60
   5 -10  -1  237.18   37.80
  -5  10   1  187.48   28.50
   4 -10  -1  191.38   28.60
   4 -10  -1  135.69   20.50
   4 -10  -1  132.69   18.50
  -4  10   1  177.58   27.20
   3 -10  -1  148.39   18.60
   3 -10  -1  165.48   26.00
  -3  10   1  199.68   27.90
   2 -10  -1   -3.90   18.40
   2 -10  -1   12.30   11.10
  -2  10   1    2.60   11.30
  -2  10   1    9.70   18.80
   1 -10  -1   67.69   13.50
   1 -10  -1   85.09   20.10
  -1  10   1   84.69   13.70
  -1  10   1   61.59   21.90
   0 -10  -1  139.09   23.90
   0  10   1  139.09   24.00
  -1 -10  -1  312.47   33.20
   1  10   1  352.36   36.50
  -2 -10  -1  522.85   37.30
   2  10   1  464.25   38.70
  -3 -10  -1   78.29   20.80
   3  10   1   80.09   21.70
  -4 -10  -1    8.60   17.20
   4  10   1   -8.10   16.40
  -5 -10  -1   -8.60   19.60
   5  10   1   14.80   19.50
  -6 -10  -1    4.10   20.70
   6  10   1  100.19   25.20
  -7 -10  -1  219.58   27.10
   7  10   1  246.18   28.20
   7  10   1  256.97   34.30
   8  10   1   30.90   15.40
   8  10   1   46.40   16.60
   8  10   1   56.09   21.70
   9  10   1  -22.90   21.60
   9  10   1   51.59   17.90
   9  10   1   29.40   20.40
  10  10   1  -31.50   18.60
  10  10   1  -21.50   14.60
  10  10   1  -10.70   25.80
  11  10   1  -38.20   23.70
 -11  11   1   33.90   27.20
  10 -11  -1   11.20   28.80
 -10  11   1   30.30   25.40
   9 -11  -1   92.79   29.30
  -9  11   1  126.79   29.20
   8 -11  -1  358.96   46.60
  -8  11   1  305.37   41.90
   7 -11  -1  165.38   30.20
   7 -11  -1  153.08   29.70
  -7  11   1  218.38   33.90
   6 -11  -1   67.69   20.70
   6 -11  -1   64.59   16.40
  -6  11   1   43.60   23.00
   5 -11  -1  -14.20   23.30
   5 -11  -1    2.20   13.40
   5 -11  -1    6.90   15.80
  -5  11   1    0.80   19.20
   4 -11  -1  111.19   20.60
   4 -11  -1  150.18   31.50
   4 -11  -1  140.29   18.60
  -4  11   1  133.69   27.40
   3 -11  -1  406.86   30.00
   3 -11  -1  427.96   41.40
  -3  11   1  338.97   39.20
   2 -11  -1  834.82   35.40
   2 -11  -1  782.82   46.80
  -2  11   1  805.62   49.70
  -2  11   1  863.51   36.60
   1 -11  -1  814.12   45.30
   1 -11  -1  814.62   33.10
  -1  11   1  822.52   48.60
  -1  11   1  827.02   31.80
   0 -11  -1  395.76   36.20
   0  11   1  423.26   41.30
  -1 -11  -1   11.00   18.40
   1  11   1   27.90   20.40
  -2 -11  -1   71.29   21.70
   2  11   1   86.39   23.30
  -3 -11  -1  483.65   39.80
   3  11   1  403.96   38.00
  -4 -11  -1  664.23   58.69
   4  11   1  666.83   45.80
  -5 -11  -1  395.86   40.70
   5  11   1  308.27   37.80
  -6 -11  -1   71.89   26.10
   7  11   1   64.59   24.10
   8  11   1   -5.10   14.60
   8  11   1    0.20   19.70
   8  11   1  -25.30   16.70
   9  11   1   50.49   20.20
   9  11   1   57.79   27.90
   9  11   1   46.80   18.90
  10  11   1   51.19   28.20
  10  11   1   30.90   17.90
  10  11   1   14.60   22.70
  10 -12  -1  -31.00   26.60
 -10  12   1   49.80   30.50
   9 -12  -1   23.40   20.60
  -9  12   1   37.00   26.50
   8 -12  -1  -40.60   20.40
  -8  12   1   29.30   21.80
   7 -12  -1   63.59   27.90
  -7  12   1   90.29   28.60
   6 -12  -1  109.09   22.10
   6 -12  -1   91.19   24.00
  -6  12   1  125.59   31.60
   5 -12  -1  111.09   20.90
   5 -12  -1  144.89   24.40
  -5  12   1  149.09   31.30
   4 -12  -1  339.57   36.70
   4 -12  -1  373.86   33.20
   4 -12  -1  249.38   34.90
  -4  12   1  329.87   42.60
   3 -12  -1  366.26   30.90
   3 -12  -1  341.67   43.00
  -3  12   1  319.37   41.50
   2 -12  -1    6.10   12.30
   2 -12  -1   15.70   36.10
  -2  12   1  -16.10   20.50
  -2  12   1   66.19   27.20
   1 -12  -1   73.19   15.10
   1 -12  -1  105.09   24.30
  -1  12   1   98.89   14.60
  -1  12   1   58.89   23.00
   0 -12  -1   76.09   20.80
   0  12   1   71.29   27.20
  -1 -12  -1  156.48   26.50
   1  12   1  176.28   30.60
  -2 -12  -1  353.86   39.90
   2  12   1  310.77   40.90
  -3 -12  -1  228.28   32.50
   3  12   1  257.57   33.90
  -4 -12  -1   44.00   24.20
   4  12   1   49.30   22.50
  -5 -12  -1  -39.90   20.90
   5  12   1   -3.90   19.30
   6  12   1   12.10   25.80
   7  12   1  169.78   32.50
   8  12   1  101.59   29.70
   9  12   1   11.50   17.40
   9  12   1   23.30   27.60
  10  12   1  -39.40   25.90
  10  12   1  -33.30   20.10
  10  12   1  -24.60   15.60
 -10  13   1   17.70   22.60
   9 -13  -1   73.89   29.90
  -9  13   1   86.29   27.80
   8 -13  -1   94.99   27.50
   7 -13  -1  315.27   43.30
  -7  13   1  201.48   32.90
   6 -13  -1  135.39   21.30
   6 -13  -1  165.18   28.10
  -6  13   1  123.19   29.60
   5 -13  -1   15.10   28.00
   5 -13  -1  -20.00   15.40
  -5  13   1   19.10   21.70
   4 -13  -1   55.39   19.10
   4 -13  -1   52.59   17.40
  -4  13   1   95.39   29.90
   3 -13  -1  132.69   31.10
   3 -13  -1  206.98   24.40
  -3  13   1  165.48   30.80
   2 -13  -1  168.68   20.20
   2 -13  -1  160.88   31.10
  -2  13   1  161.78   32.70
   1 -13  -1  234.38   31.50
  -1  13   1  257.27   26.20
  -1  13   1  282.07   37.00
   0 -13  -1  187.38   28.90
   0  13   1  164.28   29.90
  -1 -13  -1   71.89   27.00
   1  13   1   68.29   25.30
  -2 -13  -1   13.20   23.80
   2  13   1   23.50   23.30
  -3 -13  -1  253.17   35.40
   3  13   1  247.68   33.70
  -4 -13  -1  354.16   47.90
   4  13   1  355.16   44.00
   5  13   1  249.38   45.00
   6  13   1  124.29   27.80
   7  13   1   18.70   21.70
   8  13   1   -0.80   27.30
   9  13   1   33.10   28.60
  10  13   1   27.80   36.80
   9 -14  -1   17.90   29.00
  -9  14   1   90.39   59.19
   8 -14  -1   -9.10   19.80
  -8  14   1   19.70   25.00
   7 -14  -1   29.50   24.90
  -7  14   1   73.69   28.30
   6 -14  -1  159.38   29.30
  -6  14   1  137.99   31.40
   5 -14  -1   54.79   19.90
  -5  14   1   73.39   28.20
   4 -14  -1  240.88   34.90
   4 -14  -1  240.98   34.60
  -4  14   1  244.48   37.10
   3 -14  -1  154.38   22.90
   3 -14  -1  189.48   24.90
   2 -14  -1   18.70   15.70
  -2  14   1    3.50   25.50
   1 -14  -1    1.70   15.30
  -1  14   1   33.80   23.70
   0  14   1  143.09   31.20
  -1 -14  -1  301.67   41.10
   1  14   1  314.47   44.70
  -2 -14  -1  339.77   67.09
   2  14   1  372.66   48.40
   3  14   1   69.79   31.50
   4  14   1   29.80   24.20
   5  14   1  -21.10   22.10
   6  14   1   59.89   26.20
   7  14   1  149.69   33.10
   8  14   1   45.30   29.10
   9  14   1    4.70   31.10
   8 -15  -1   67.29   30.10
  -8  15   1  126.79   32.80
   7 -15  -1   55.59   26.60
  -7  15   1  100.89   32.30
  -6  15   1   75.79   29.10
   5 -15  -1   30.30   21.10
   5 -15  -1   17.60   22.40
  -5  15   1   50.09   26.00
   4 -15  -1    1.70   18.40
   4 -15  -1   11.10   18.80
  -4  15   1   12.00   25.50
   3 -15  -1  105.29   21.50
   3 -15  -1  139.19   21.60
  -3  15   1   92.59   27.40
   2 -15  -1  464.05   38.10
  -2  15   1  483.65   52.29
  -1  15   1  347.07   48.10
   0  15   1   90.99   30.90
   1  15   1   93.49   29.90
   2  15   1   17.30   26.60
   3  15   1  186.68   38.70
   4  15   1  192.48   33.50
   5  15   1   95.49   29.50
   6  15   1   64.29   27.90
   7  15   1  -57.09   26.60
   8  15   1    9.20   28.10
   7 -16  -1   16.10   26.50
  -7  16   1   66.79   30.90
   6 -16  -1   77.79   26.90
  -6  16   1  130.19   32.90
   5 -16  -1   89.19   22.70
  -5  16   1  110.69   30.30
   4 -16  -1  142.59   26.90
   4 -16  -1  132.59   28.50
  -4  16   1  182.28   36.60
   3 -16  -1   85.99   22.10
   3 -16  -1   67.09   20.80
  -3  16   1   80.89   32.10
   2 -16  -1   11.50   17.60
  -2  16   1  -37.80   26.20
  -1  16   1   56.49   29.90
   0  16   1   45.70   31.00
   1  16   1  195.58   36.70
   2  16   1  229.98   36.80
   3  16   1  127.89   33.40
   4  16   1  -19.80   26.60
   5  16   1  -14.70   24.80
   6  16   1   24.00   29.90
   7  16   1   66.49   30.30
   7 -17  -1  -10.60   27.80
  -7  17   1   96.79   31.10
   6 -17  -1   36.80   28.20
  -6  17   1   56.99   27.80
   5 -17  -1   26.80   24.50
  -5  17   1   -9.50   24.30
   4 -17  -1  -41.10   19.90
  -4  17   1   26.70   29.50
   3 -17  -1  113.09   22.80
   3 -17  -1   85.79   22.40
  -3  17   1   91.09   30.90
   2 -17  -1  176.28   23.80
  -2  17   1  200.28   39.00
  -1  17   1  125.49   33.40
   0  17   1   48.40   30.30
   1  17   1  -12.90   28.70
   2  17   1  -13.50   26.30
   3  17   1   57.59   32.50
   4  17   1   86.39   35.30
   5  17   1   37.30   33.10
   6  17   1   19.30   29.50
   7  17   1  -64.29   32.90
   5 -18  -1   30.60   27.20
  -5  18   1   85.29   37.50
   4 -18  -1   46.00   26.40
   4 -18  -1   54.49   25.00
  -4  18   1  134.69   34.70
   3 -18  -1   60.89   23.00
  -3  18   1   90.19   31.20
   2 -18  -1  -30.80   17.80
  -2  18   1   12.00   29.70
  -1  18   1   10.60   30.90
   0  18   1   83.09   33.10
   1  18   1  162.88   40.60
   2  18   1  156.08   39.00
   3  18   1   34.90   33.50
   5  18   1  -62.89   29.80
   4 -19  -1   -9.50   22.90
  -4  19   1   20.10   27.30
   3 -19  -1  -27.50   22.30
   3 -19  -1  -11.80   26.50
  -3  19   1   25.40   36.50
  -2  19   1   68.79   32.90
  -1  19   1   33.50   32.40
   0  19   1   49.60   32.30
   1  19   1   12.40   31.00
   2  19   1  -30.80   30.20
   3  19   1  -36.00   33.10
   4  19   1  -63.29   35.00
  -1  20   1   43.20   35.70
   0  20   1   12.80   33.20
   1  20   1  134.39   41.80
   1  20  -2  -74.09   30.80
   0  20  -2   17.50   35.00
  -1  20  -2    7.60   19.10
  -1  20  -2  -30.00   30.30
   3  19  -2  -75.49   57.39
   2  19  -2  -10.20   32.40
   1  19  -2   79.59   34.90
   0  19  -2  127.39   37.30
   0 -19   2  121.59   28.20
  -1  19  -2  154.38   36.70
  -1  19  -2  150.48   22.30
  -2  19  -2   51.29   20.00
  -2  19  -2   54.59   34.70
  -3  19  -2  -13.70   19.50
  -3  19  -2    0.80   33.40
  -4  19  -2   53.69   22.70
  -4  19  -2   49.99   30.30
   4  18  -2   53.99   35.10
   3  18  -2   67.99   34.40
   2  18  -2   43.20   32.50
   1  18  -2  -63.89   25.50
   0  18  -2  -42.00   28.40
   0  18  -2    4.40   15.90
  -1  18  -2   22.00   16.40
  -1  18  -2   17.60   31.10
   1 -18   2  -69.49   41.20
  -2  18  -2  130.69   40.10
  -2  18  -2  120.89   20.30
  -3  18  -2   98.89   32.50
  -3  18  -2   77.99   19.00
  -4  18  -2   52.19   21.30
  -4  18  -2   44.50   27.70
  -5  18  -2   55.99   33.50
   6  17  -2   37.60   36.00
   5  17  -2   16.50   30.80
   4  17  -2   -6.60   27.90
   3  17  -2  -18.10   30.30
   2  17  -2   82.39   31.10
   1  17  -2  160.78   35.30
  -1 -17   2  137.39   24.30
   0  17  -2  207.58   29.00
   0  17  -2  167.98   36.20
   0 -17   2  128.99   25.70
  -1  17  -2  176.18   36.10
   1 -17   2  122.79   26.40
  -2  17  -2   49.30   30.70
  -2  17  -2   74.19   19.70
  -3  17  -2   36.60   19.20
  -3  17  -2   60.99   31.70
  -4  17  -2   63.09   30.20
  -4  17  -2   -7.90   22.80
  -5  17  -2   79.09   30.50
  -5  17  -2  120.49   25.80
  -6  17  -2  120.29   31.40
   6 -17   2   47.00   28.50
   7  16  -2  -55.59   27.10
   6  16  -2  -14.70   27.20
   5  16  -2   -0.60   27.00
   4  16  -2   84.69   31.10
   3  16  -2  191.38   40.20
   2  16  -2  128.29   17.90
   2  16  -2  114.99   35.00
  -2 -16   2  102.09   21.80
   1  16  -2   -4.60   26.50
  -1 -16   2  -18.90   18.40
   0  16  -2    9.10   26.60
   0  16  -2   -8.20   15.70
   0 -16   2  -33.60   17.00
  -1  16  -2    3.90   26.30
  -1  16  -2   79.59   18.80
   1 -16   2   42.50   20.30
  -2  16  -2  239.18   33.90
  -2  16  -2  156.48   36.60
   2 -16   2  193.28   27.00
  -3  16  -2  213.28   26.60
  -3  16  -2  265.67   41.90
   3 -16   2  208.38   28.90
  -4  16  -2   89.99   22.40
  -4  16  -2  106.89   30.90
   4 -16   2  100.39   31.10
  -5  16  -2   47.30   21.50
  -5  16  -2   11.70   26.90
  -6  16  -2    6.10   27.10
  -7  16  -2   51.69   28.20
   7 -16   2    8.10   28.40
   8  15  -2   -8.40   16.70
   8  15  -2  -39.30   26.20
  -8 -15   2  -56.79   34.80
   7  15  -2  158.58   35.10
   7  15  -2   90.29   20.70
  -7 -15   2   69.29   23.20
   6  15  -2   72.99   30.30
   6  15  -2   90.19   19.40
   5  15  -2   37.00   27.00
  -5 -15   2   -8.10   20.10
   4  15  -2   42.70   25.90
  -4 -15   2   -8.40   18.60
   3  15  -2   10.90   25.20
   3  15  -2   24.90   13.00
  -3 -15   2  -24.00   17.50
   2  15  -2  125.99   17.80
   2  15  -2  158.38   34.30
  -2 -15   2  131.29   22.40
   1  15  -2  163.28   20.10
   1  15  -2  146.99   31.40
  -1 -15   2  146.29   23.60
   0  15  -2  223.58   29.80
   0  15  -2  158.98   32.30
   0 -15   2  159.28   23.90
  -1  15  -2  159.48   23.40
  -1  15  -2  228.08   37.30
   1 -15   2  122.99   24.30
  -2  15  -2   80.79   20.20
  -2  15  -2   88.99   32.30
   2 -15   2   39.70   19.90
  -3  15  -2  -18.30   15.70
  -3  15  -2   46.90   28.60
   3 -15   2   13.50   30.50
  -4  15  -2   16.50   18.60
  -4  15  -2   -6.10   25.40
   4 -15   2   -8.90   18.80
  -5  15  -2   61.09   25.80
  -6  15  -2  155.48   32.30
  -7  15  -2  122.09   31.00
   7 -15   2   58.29   29.00
  -8  15  -2   30.90   25.30
   8 -15   2  -12.00   27.70
   9  14  -2   39.60   51.19
  -9 -14   2   34.80   24.90
   8  14  -2   39.30   29.80
   8  14  -2   86.39   21.80
   7  14  -2   22.40   18.10
   7  14  -2   -5.50   24.10
   6  14  -2   -4.70   15.80
   6  14  -2   12.60   21.60
  -6 -14   2  -25.00   17.60
   5  14  -2   69.39   17.80
   5  14  -2   75.99   29.80
  -5 -14   2   67.19   19.90
   4  14  -2  204.88   33.20
   4  14  -2  253.77   27.90
  -4 -14   2  187.58   23.70
   3  14  -2  355.66   61.29
   3  14  -2  416.16   31.00
  -3 -14   2  396.36   35.30
   2  14  -2  200.98   32.60
   2  14  -2  245.08   27.80
  -2 -14   2  203.58   25.40
   1  14  -2   75.29   27.60
   1  14  -2   67.99   15.90
  -1 -14   2   84.19   21.10
  -1 -14   2   63.49   34.90
   0  14  -2    9.90   15.30
   0  14  -2   -2.00   24.80
   0 -14   2   -9.80   16.90
  -1  14  -2   84.39   30.70
  -1  14  -2   50.49   17.10
   1 -14   2   95.69   20.30
   1 -14   2   78.09   31.20
  -2  14  -2  276.27   39.70
  -2  14  -2  275.67   32.70
   2 -14   2  251.37   35.20
  -3  14  -2  264.27   47.40
   3 -14   2  267.47   34.20
  -4  14  -2  124.59   30.20
  -4  14  -2  164.38   24.00
  -5  14  -2   96.79   22.40
  -5  14  -2   84.99   25.90
   5 -14   2   51.49   20.70
  -6  14  -2   35.80   24.80
  -6  14  -2   35.80   21.90
  -7  14  -2   95.69   30.40
   7 -14   2   43.90   27.10
  -8  14  -2   73.89   26.80
   8 -14   2   96.09   32.60
  -9  14  -2   60.79   28.90
   9 -14   2   48.70   31.10
   9  13  -2   -3.60   26.50
   9  13  -2  -37.10   18.20
   8  13  -2   -5.50   15.00
   8  13  -2   70.79   30.30
  -8 -13   2  -48.20   38.90
   7  13  -2  151.28   22.80
   7  13  -2  151.58   29.10
   6  13  -2  118.39   29.60
   6  13  -2  102.99   21.00
  -6 -13   2   99.39   22.40
   5  13  -2   52.79   25.90
   5  13  -2   31.30   15.20
  -5 -13   2   10.60   17.00
   4  13  -2   35.00   23.60
   4  13  -2   59.39   17.30
  -4 -13   2   51.29   17.40
   3  13  -2   21.50   14.30
   3  13  -2    1.70   22.00
  -3 -13   2   -2.40   15.10
  -3 -13   2  -14.00   20.70
   2  13  -2  213.58   34.00
   2  13  -2  187.88   25.80
  -2 -13   2  148.59   20.70
  -2 -13   2  158.08   28.70
   1  13  -2   62.99   14.90
   1  13  -2   85.99   28.20
  -1 -13   2   46.30   16.90
  -1 -13   2   69.79   26.10
   0  13  -2  102.79   18.30
   0  13  -2  150.48   32.40
   0 -13   2  133.29   22.00
   0 -13   2  144.89   29.10
  -1  13  -2  215.78   28.00
  -1  13  -2  211.48   32.60
   1 -13   2  209.28   31.60
   1 -13   2  228.38   31.80
  -2  13  -2    0.30   15.10
  -2  13  -2    7.10   25.50
   2 -13   2   11.80   22.20
   2 -13   2    2.00   15.40
  -3  13  -2   33.50   17.90
  -3  13  -2  -13.10   22.00
   3 -13   2  -18.60   15.60
  -4  13  -2   -0.90   23.90
  -4  13  -2   29.00   18.00
   4 -13   2    5.00   23.30
  -5  13  -2   36.30   27.40
  -5  13  -2   49.80   19.90
   5 -13   2   55.99   19.60
  -6  13  -2  159.58   30.30
  -7  13  -2  131.69   32.50
   7 -13   2  141.39   29.30
  -8  13  -2   66.59   27.90
   8 -13   2  -23.80   23.10
  -9  13  -2  -10.20   22.60
   9 -13   2   -6.30   25.60
  10  12  -2   55.99   35.10
  10  12  -2   25.20   21.50
   9  12  -2  194.28   37.00
   9  12  -2  131.39   22.70
   8  12  -2   61.69   18.50
   8  12  -2   95.59   29.70
  -8 -12   2  103.89   23.70
   7  12  -2   91.79   29.50
   7  12  -2   64.29   19.40
  -7 -12   2   37.50   19.90
   6  12  -2   -5.90   21.60
   6  12  -2   -9.30   14.60
  -6 -12   2  -21.70   15.20
   5  12  -2  107.29   26.60
   5  12  -2  121.39   19.00
  -5 -12   2  114.19   20.00
   4  12  -2  503.65   33.60
   4  12  -2  574.74   45.60
  -4 -12   2  525.55   36.80
  -4 -12   2  532.55   44.60
   3  12  -2  781.12   49.10
  -3 -12   2  769.62   38.80
  -3 -12   2  815.92   49.99
   2  12  -2  188.88   23.10
   2  12  -2  148.59   28.70
  -2 -12   2  173.48   20.80
   1  12  -2   27.80   24.70
   1  12  -2   23.10   22.80
  -1 -12   2   16.50   19.70
  -1 -12   2   13.30   15.10
   0  12  -2   18.40   13.70
   0  12  -2   52.39   24.10
   0 -12   2   -1.10   13.50
   0 -12   2   49.60   20.60
  -1  12  -2  285.57   28.50
  -1  12  -2  232.48   32.70
   1 -12   2  303.97   31.20
   1 -12   2  236.48   33.70
  -2  12  -2  439.36   45.60
  -2  12  -2  469.55   34.60
   2 -12   2  460.15   56.19
   2 -12   2  478.65   35.20
  -3  12  -2  287.47   42.50
  -3  12  -2  314.07   34.50
   3 -12   2  375.06   33.90
   3 -12   2  336.07   40.00
  -4  12  -2  349.17   42.70
  -4  12  -2  401.86   36.50
   4 -12   2  443.96   37.70
  -5  12  -2  113.09   22.60
  -5  12  -2  128.69   28.80
   5 -12   2  100.29   21.70
   5 -12   2   63.89   29.50
  -6  12  -2   -5.00   16.20
  -6  12  -2  -10.20   21.70
  -7  12  -2   54.69   23.40
   7 -12   2   48.70   24.00
  -8  12  -2  165.38   32.30
   8 -12   2  175.38   32.70
  -9  12  -2  195.18   33.40
   9 -12   2  117.59   30.90
 -10  12  -2   71.39   29.80
  10 -12   2   19.50   28.00
  10  11  -2  -11.10   25.60
  10  11  -2  -40.90   17.40
   9  11  -2    4.30   21.90
   9  11  -2   -2.30   16.90
   8  11  -2   47.90   19.00
  -8 -11   2   44.90   21.20
   7  11  -2  193.98   32.40
   7  11  -2  149.09   23.00
  -7 -11   2  142.19   23.60
   6  11  -2   71.89   25.00
   6  11  -2   55.69   17.90
  -6 -11   2   19.40   17.00
   5  11  -2   72.39   17.60
   5  11  -2   89.19   25.40
  -5 -11   2   53.89   16.50
  -5 -11   2   33.40   21.20
   4  11  -2   82.79   23.10
   4  11  -2   88.29   18.80
  -4 -11   2   77.49   16.80
  -4 -11   2   96.29   24.80
   3  11  -2   30.70   19.50
   3  11  -2    4.00   12.10
  -3 -11   2  -10.10   16.50
  -3 -11   2   10.90   12.90
   2  11  -2  140.39   27.00
   2  11  -2  100.99   16.50
  -2 -11   2   83.49   22.00
  -2 -11   2  130.29   27.80
   1  11  -2  190.28   23.90
   1  11  -2  160.68   26.90
  -1 -11   2  144.79   20.60
  -1 -11   2  153.08   25.80
   0  11  -2  251.07   25.60
   0  11  -2  326.27   39.20
   0 -11   2  284.87   34.80
   0 -11   2  277.97   28.40
  -1  11  -2  375.06   29.00
  -1  11  -2  384.16   41.10
   1 -11   2  356.66   30.90
   1 -11   2  344.47   36.10
  -2  11  -2  118.49   18.30
  -2  11  -2  116.19   26.90
   2 -11   2  110.59   18.70
   2 -11   2  107.09   24.00
  -3  11  -2    0.30   14.90
  -3  11  -2    5.10   19.30
   3 -11   2   28.50   15.90
   3 -11   2   32.90   20.30
  -4  11  -2  122.29   20.80
  -4  11  -2  122.79   27.60
   4 -11   2  122.79   19.60
  -5  11  -2  121.79   22.20
  -5  11  -2   74.99   25.20
   5 -11   2   89.99   28.30
   5 -11   2  103.39   35.30
  -6  11  -2  205.08   31.10
   6 -11   2  151.28   26.80
   6 -11   2  149.69   38.40
  -7  11  -2   35.30   25.00
   7 -11   2   60.29   38.70
  -8  11  -2   -9.40   20.10
   8 -11   2    9.60   22.80
  -9  11  -2   13.80   20.80
   9 -11   2  -17.30   22.30
 -10  11  -2   18.50   26.00
  10 -11   2  -20.00   26.50
  11  10  -2    5.30   19.40
  10  10  -2   86.99   24.00
  10  10  -2  128.29   32.40
   9  10  -2  169.38   25.30
   9  10  -2  150.68   31.60
  -9 -10   2  147.49   26.50
   8  10  -2  151.18   22.60
   8  10  -2  193.68   30.40
  -8 -10   2  146.59   23.80
   7  10  -2   52.39   40.10
   7  10  -2   24.90   16.90
  -7 -10   2   44.40   19.70
   6  10  -2   13.90   19.00
   6  10  -2   31.90   16.20
  -6 -10   2   -0.10   20.40
  -6 -10   2  -18.70   14.60
   5  10  -2  115.79   19.20
   5  10  -2  109.49   23.40
  -5 -10   2  108.69   24.40
  -5 -10   2   79.69   17.90
   4  10  -2  608.54   34.60
   4  10  -2  599.04   40.90
  -4 -10   2  642.34   34.90
  -4 -10   2  634.74   40.70
   3  10  -2  760.32   33.10
   3  10  -2  710.03   43.10
  -3 -10   2  778.42   43.50
  -3 -10   2  818.92   58.39
   2  10  -2  618.84   30.50
   2  10  -2  649.83   40.30
  -2 -10   2  640.34   39.50
  -2 -10   2  672.73   33.80
   1  10  -2  178.78   22.90
   1  10  -2  248.98   34.30
  -1 -10   2  217.08   29.90
  -1 -10   2  210.78   26.50
   0  10  -2    0.70   11.20
   0  10  -2   25.00   19.20
   0 -10   2   -7.50   15.50
  -1  10  -2  292.77   31.30
  -1  10  -2  392.76   38.00
   1 -10   2  340.57   28.10
   1 -10   2  332.27   33.90
  -2  10  -2  692.43   34.80
  -2  10  -2  649.43   43.50
   2 -10   2  687.83   36.00
   2 -10   2  672.03   41.50
  -3  10  -2  902.51   48.30
  -3  10  -2  926.81   41.80
   3 -10   2  855.61   40.50
   3 -10   2  914.61   47.60
  -4  10  -2  660.33   43.80
  -4  10  -2  630.94   39.40
   4 -10   2  595.94   44.40
   4 -10   2  675.33   37.80
  -5  10  -2  141.19   26.80
  -5  10  -2   99.09   21.00
   5 -10   2  123.19   22.60
   5 -10   2  102.59   45.60
  -6  10  -2   47.90   22.80
  -6  10  -2   28.30   18.10
   6 -10   2   -0.30   23.20
   6 -10   2    0.00   16.80
  -7  10  -2  115.29   27.50
   7 -10   2  138.19   28.80
  -8  10  -2  148.79   29.90
   8 -10   2  115.49   28.10
  -9  10  -2  294.27   42.50
   9 -10   2  244.38   37.40
 -10  10  -2  139.49   31.20
  10 -10   2   85.69   28.70
 -11  10  -2   55.89   26.70
  11   9  -2   -5.10   21.00
  11   9  -2   14.00   26.10
  10   9  -2  -27.40   20.00
  10   9  -2  -40.90   19.70
   9   9  -2   18.40   22.70
   9   9  -2   36.40   19.00
  -9  -9   2  -23.10   18.50
   8   9  -2   61.39   17.50
  -8  -9   2   34.70   19.30
   7   9  -2   47.20   17.50
   7   9  -2   60.59   24.30
  -7  -9   2   26.20   24.20
  -7  -9   2   17.20   14.90
   6   9  -2   94.09   22.10
   6   9  -2  101.39   18.10
  -6  -9   2  115.69   24.90
  -6  -9   2  110.49   19.90
   5   9  -2  102.59   22.10
   5   9  -2   96.29   17.80
  -5  -9   2   96.99   16.60
  -5  -9   2   85.39   21.90
   4   9  -2  121.69   17.50
   4   9  -2  146.59   24.70
  -4  -9   2  152.38   23.00
  -4  -9   2   97.39   16.80
   3   9  -2   33.60   17.10
   3   9  -2   25.70   13.00
  -3  -9   2   24.20   13.00
  -3  -9   2   38.70   16.00
   2   9  -2  219.68   23.10
   2   9  -2  247.08   28.90
  -2  -9   2  219.78   25.10
  -2  -9   2  249.18   29.40
   1   9  -2  110.79   21.60
   1   9  -2  133.49   16.20
  -1  -9   2  118.89   17.40
  -1  -9   2  115.39   21.30
   0   9  -2  339.77   36.80
   0   9  -2  286.17   24.40
   0  -9   2  392.06   28.80
   0  -9   2  377.36   33.80
  -1   9  -2  487.35   38.50
  -1   9  -2  435.76   28.70
   1  -9   2  491.75   50.79
   1  -9   2  442.86   35.90
  -2   9  -2   70.79   18.30
  -2   9  -2   69.49   22.20
   2  -9   2   59.39   19.50
   2  -9   2   68.99   15.90
  -3   9  -2   33.20   19.10
  -3   9  -2   56.19   16.90
   3  -9   2   38.40   15.10
   3  -9   2   58.39   19.00
  -4   9  -2   67.69   22.00
  -4   9  -2   73.89   16.80
   4  -9   2   68.99   21.70
   4  -9   2   44.30   15.20
  -5   9  -2   80.79   21.00
  -5   9  -2   61.69   18.90
   5  -9   2   68.69   17.00
   5  -9   2   64.39   24.90
  -6   9  -2  189.18   26.10
  -6   9  -2  223.48   31.30
   6  -9   2  216.78   36.30
  -7   9  -2  104.69   24.60
   7  -9   2   81.59   20.60
   7  -9   2  124.29   29.30
   7  -9   2  123.29   24.90
  -8   9  -2   38.60   35.80
   8  -9   2  -14.00   21.60
  -9   9  -2    2.00   22.80
   9  -9   2   17.60   21.30
 -10   9  -2    4.50   22.00
  10  -9   2   -2.70   23.80
 -11   9  -2   42.60   24.50
  11  -9   2    4.50   27.90
  11   8  -2   46.90   22.70
  11   8  -2   25.90   26.90
  10   8  -2  129.29   35.00
  10   8  -2  139.49   30.30
   9   8  -2  234.08   33.90
   9   8  -2  206.98   26.30
  -9  -8   2  198.08   27.30
   8   8  -2  196.18   26.00
  -8  -8   2  163.08   23.30
   7   8  -2   87.39   22.00
   7   8  -2   56.19   20.90
  -7  -8   2   32.10   16.30
   6   8  -2    2.50   13.30
   6   8  -2    6.00   15.60
  -6  -8   2   10.30   27.90
  -6  -8   2    4.80   13.50
   5   8  -2  390.46   33.30
   5   8  -2  361.96   28.80
  -5  -8   2  371.36   34.00
  -5  -8   2  340.77   28.70
   4   8  -2  963.20   35.40
   4   8  -2  935.51   42.50
   3   8  -2  723.33   38.70
   3   8  -2  766.72   31.70
  -3  -8   2  817.62   34.00
  -3  -8   2  832.52   39.80
   2   8  -2  956.70   41.20
   2   8  -2  910.81   33.60
  -2  -8   2  911.51   35.40
  -2  -8   2  902.01   40.70
   1   8  -2  242.68   23.60
   1   8  -2  322.87   32.00
  -1  -8   2  266.07   26.10
  -1  -8   2  275.47   29.60
   0   8  -2   32.90   21.60
   0  -8   2   36.60   13.50
   0  -8   2   25.30   17.30
  -1   8  -2  406.46   27.50
  -1   8  -2  425.46   37.10
   1  -8   2  401.36   32.30
   1  -8   2  409.26   29.10
  -2   8  -2 1011.60   38.00
  -2   8  -2 1007.50   45.10
   2  -8   2 1010.00   43.00
   2  -8   2 1013.00   38.50
  -3   8  -2  893.61   38.90
  -3   8  -2  909.81   43.00
   3  -8   2  880.31   38.30
   3  -8   2  980.90   44.70
  -4   8  -2  762.12   40.10
  -4   8  -2  741.63   39.30
   4  -8   2  792.72   42.60
   4  -8   2  774.32   38.60
  -5   8  -2  191.68   27.00
  -5   8  -2  144.09   22.60
   5  -8   2  148.99   21.20
   5  -8   2  159.68   25.50
  -6   8  -2  -13.60   14.50
  -6   8  -2   17.70   18.70
   6  -8   2    9.70   13.50
   6  -8   2   11.00   19.20
  -7   8  -2  249.88   36.20
   7  -8   2  148.29   27.00
   7  -8   2  204.18   28.20
   7  -8   2  192.98   30.80
  -8   8  -2  417.16   42.20
   8  -8   2  355.96   58.09
  -9   8  -2  392.16   42.80
   9  -8   2  333.97   46.90
 -10   8  -2  159.08   31.10
  10  -8   2  194.88   34.10
 -11   8  -2   22.10   25.70
  11  -8   2  -36.30   25.80
  12   7  -2   -7.40   21.40
  12   7  -2   26.10   47.50
  11   7  -2  -10.70   18.50
  11   7  -2   13.60   24.00
  10   7  -2   21.20   32.80
   9   7  -2  -10.10   15.70
   9   7  -2   10.10   19.20
  -9  -7   2   -8.10   15.70
   8   7  -2  117.19   20.80
   8   7  -2  131.79   27.80
  -8  -7   2  107.39   22.20
   7   7  -2  261.87   33.40
   7   7  -2  294.97   31.40
   7   7  -2  297.87   32.60
  -7  -7   2  272.07   31.80
   6   7  -2  139.29   24.30
   6   7  -2  182.18   26.30
  -6  -7   2  137.49   20.20
  -6  -7   2  137.69   24.10
   5   7  -2    5.10   14.50
   5   7  -2   18.30   14.00
  -5  -7   2    9.20   11.10
  -5  -7   2    4.10   14.10
   4   7  -2  123.59   16.00
   4   7  -2  153.58   23.20
  -4  -7   2  109.39   19.00
  -4  -7   2  125.09   16.70
   3   7  -2   19.10   11.70
   3   7  -2   14.90   13.80
  -3  -7   2    0.70   13.90
  -3  -7   2   19.30   11.30
   2   7  -2   66.69   13.10
   2   7  -2  104.99   23.80
  -2  -7   2   59.69   14.20
  -2  -7   2   67.49   16.60
   1   7  -2  253.07   28.10
   1   7  -2  224.38   22.40
  -1  -7   2  255.57   25.10
  -1  -7   2  227.98   31.70
   0   7  -2  247.58   30.20
   0   7  -2  190.58   22.80
   0  -7   2  201.68   24.40
   0  -7   2  232.58   33.10
  -1   7  -2  260.07   31.70
  -1   7  -2  227.28   23.80
   1  -7   2  263.07   25.30
  -2   7  -2  132.29   22.20
  -2   7  -2  133.29   16.80
   2  -7   2  191.48   24.60
  -3   7  -2   13.70   15.70
  -3   7  -2    9.60   25.10
   3  -7   2   34.10   13.90
   3  -7   2   35.20   18.60
  -4   7  -2    3.40   13.70
  -4   7  -2  -20.20   14.00
   4  -7   2    6.30   12.40
   4  -7   2  -23.20   15.50
  -5   7  -2   52.69   17.50
  -5   7  -2   40.80   17.60
   5  -7   2   49.50   16.20
   5  -7   2   35.90   17.20
  -6   7  -2  219.38   30.30
  -6   7  -2  173.38   23.90
   6  -7   2  194.18   24.20
   6  -7   2  211.58   31.30
  -7   7  -2   87.49   22.60
   7  -7   2   91.79   20.00
   7  -7   2   99.19   25.30
  -8   7  -2   39.70   20.30
   8  -7   2   54.69   21.30
   8  -7   2   18.50   21.40
  -9   7  -2   24.00   22.20
   9  -7   2   -0.10   19.50
 -10   7  -2    8.60   21.00
  10  -7   2   11.70   20.20
 -11   7  -2   55.39   24.80
  11  -7   2   16.70   25.40
 -12   7  -2   32.70   24.80
  12  -7   2   22.50   30.90
  12   6  -2   11.60   23.00
  12   6  -2  -10.10   28.20
  11   6  -2   54.99   21.50
  11   6  -2   82.59   28.70
  10   6  -2  200.18   33.20
   9   6  -2  280.07   37.90
   9   6  -2  341.27   35.60
  -9  -6   2  283.57   32.30
   8   6  -2  119.49   20.40
   8   6  -2  140.29   24.40
   8   6  -2  150.58   27.40
  -8  -6   2  103.19   21.90
   7   6  -2   87.29   21.60
   7   6  -2   81.49   17.60
  -7  -6   2   66.49   17.80
   6   6  -2   11.70   14.50
   6   6  -2    1.10    3.00
   6   6  -2   19.10   16.50
   6   6  -2    2.70   12.30
  -6  -6   2  -12.20   14.00
   5   6  -2  424.76   31.90
  -5  -6   2  466.85   29.50
  -5  -6   2  459.15   31.60
   4   6  -2 1664.63   51.29
   4   6  -2 1613.54   44.50
  -4  -6   2 1664.13   47.10
  -4  -6   2 1682.03   51.99
   3   6  -2 1229.18   37.30
   3   6  -2 1145.59   48.60
  -3  -6   2 1223.68   38.20
  -3  -6   2 1227.48   42.00
   2   6  -2 1891.71   45.00
   2   6  -2 1937.11   50.99
  -2  -6   2 1900.31   46.80
  -2  -6   2 1992.80   52.79
   1   6  -2  574.64   25.90
   1   6  -2  588.84   30.70
  -1  -6   2  570.24   30.90
  -1  -6   2  576.84   28.30
   0   6  -2  288.87   27.20
   0   6  -2  217.58   21.70
   0  -6   2  250.57   25.20
   0  -6   2  222.88   23.30
  -1   6  -2  422.96   25.30
  -1   6  -2  354.76   30.50
   1  -6   2  369.76   25.60
   1  -6   2  383.06   29.00
  -2   6  -2 1116.29   41.70
  -2   6  -2 1140.19   38.40
   2  -6   2 1116.19   38.40
   2  -6   2 1150.38   41.20
  -3   6  -2 2530.05   60.39
  -3   6  -2 2477.85   60.79
   3  -6   2 2581.64   63.79
   3  -6   2 2428.16   59.49
  -4   6  -2 1559.34   48.70
  -4   6  -2 1551.24   50.09
   4  -6   2 1525.95   48.80
   4  -6   2 1632.94   50.29
  -5   6  -2  144.99   21.90
  -5   6  -2  173.68   22.50
   5  -6   2  155.28   22.30
   5  -6   2  143.79   19.60
  -6   6  -2   17.30   14.40
  -6   6  -2   27.00   16.00
   6  -6   2   11.30   13.20
   6  -6   2   -8.70   15.90
  -7   6  -2  111.09   23.10
   7  -6   2   75.49   20.00
   7  -6   2   82.19   32.40
   7  -6   2   90.79   22.00
  -8   6  -2  178.78   28.40
   8  -6   2  177.18   26.30
   8  -6   2  250.57   36.00
   8  -6   2  182.18   26.80
  -9   6  -2  241.88   34.60
   9  -6   2  246.98   35.10
  10  -6   2   84.79   28.60
 -11   6  -2   51.29   25.50
  11  -6   2   45.80   28.20
 -12   6  -2   22.20   23.20
  12  -6   2  -30.00   25.10
  12   5  -2   27.10   25.00
  12   5  -2   12.30   22.00
  11   5  -2   28.20   18.80
  11   5  -2   13.10   24.80
  10   5  -2   28.90   22.90
   9   5  -2   -4.60   15.40
  -9  -5   2  -22.10   15.30
   8   5  -2    8.40   15.00
   8   5  -2   18.70   20.20
   8   5  -2   17.20   19.90
  -8  -5   2    0.90   14.70
   7   5  -2   60.09   15.80
   7   5  -2   62.39   19.50
   7   5  -2   36.70   18.10
  -7  -5   2   96.49   18.50
   6   5  -2   43.30   13.80
   6   5  -2   65.99   17.40
   6   5  -2   62.69   18.80
  -6  -5   2   49.20   15.30
   5   5  -2   46.00   16.80
   5   5  -2   54.09   16.50
  -5  -5   2   40.20   13.70
  -5  -5   2   68.99   15.70
   4   5  -2  220.88   23.20
   4   5  -2  199.98   25.60
  -4  -5   2  169.38   22.40
  -4  -5   2  222.68   23.80
   3   5  -2  289.17   23.10
   3   5  -2  223.88   24.80
  -3  -5   2  259.97   28.30
  -3  -5   2  269.47   23.20
   2   5  -2  379.16   24.80
   2   5  -2  386.96   23.00
  -2  -5   2  358.06   25.50
  -2  -5   2  357.16   23.90
   1   5  -2  104.79   13.30
   1   5  -2  153.18   21.90
  -1  -5   2  129.19   16.40
  -1  -5   2   97.89   13.80
   0   5  -2   42.80   11.70
   0   5  -2   49.70   14.40
   0  -5   2   32.20   11.30
   0  -5   2   52.19   14.70
  -1   5  -2  389.96   24.40
  -1   5  -2  411.66   27.90
   1  -5   2  416.26   24.70
   1  -5   2  414.56   26.20
  -2   5  -2   40.50   13.20
  -2   5  -2   23.90   13.70
   2  -5   2   66.99   13.20
   2  -5   2   59.69   15.50
  -3   5  -2   16.80   12.70
  -3   5  -2    2.90   14.20
   3  -5   2   12.20   14.50
   3  -5   2   17.30   11.50
  -4   5  -2    3.70   13.20
  -4   5  -2   16.40   14.60
   4  -5   2    4.90   12.10
   4  -5   2    0.00   13.50
  -5   5  -2   64.09   16.40
  -5   5  -2   36.50   15.90
   5  -5   2   53.69   14.60
   5  -5   2   45.00   16.70
  -6   5  -2   90.19   17.20
  -6   5  -2  133.79   21.80
   6  -5   2  111.19   18.60
   6  -5   2  118.79   20.10
  -7   5  -2   38.70   19.50
   7  -5   2   24.60   17.50
   7  -5   2   60.89   19.00
   7  -5   2   51.09   15.80
  -8   5  -2   24.90   20.30
   8  -5   2   53.79   19.20
   8  -5   2    0.70   15.60
  -9   5  -2   -2.00   18.20
   9  -5   2    3.80   24.40
 -10   5  -2   -3.80   20.80
  10  -5   2   -7.00   22.60
 -11   5  -2  -27.20   19.90
  11  -5   2   16.60   24.70
 -12   5  -2   16.40   25.30
  12  -5   2  -10.60   24.30
  12   4  -2  -27.00   21.70
  12   4  -2  -12.00   24.10
  11   4  -2   69.99   24.90
  11   4  -2   90.39   29.40
  10   4  -2  331.97   47.50
  10   4  -2  338.87   42.30
   9   4  -2  345.37   37.90
   9   4  -2  393.16   41.20
  -9  -4   2  260.37   35.80
   8   4  -2  152.78   22.70
   8   4  -2  187.38   28.40
   8   4  -2  185.58   27.50
  -8  -4   2  152.48   23.50
   7   4  -2  179.08   26.00
   7   4  -2  201.08   23.90
   7   4  -2  154.58   24.60
  -7  -4   2  116.49   19.90
   6   4  -2   35.70   14.80
   6   4  -2   31.90   14.60
   6   4  -2   40.70   14.40
  -6  -4   2   35.70   15.50
   5   4  -2  881.41   36.70
   5   4  -2  898.71   39.40
   5   4  -2  880.11   39.20
   5   4  -2  872.41   37.90
  -5  -4   2  902.01   37.40
   4   4  -2 2234.48   55.69
   4   4  -2 2129.49   51.49
  -4  -4   2 2201.38   55.39
  -4  -4   2 2206.88   53.19
   3   4  -2 1615.14   41.70
   3   4  -2 1697.33   45.00
  -3  -4   2 1740.33   43.60
  -3  -4   2 1701.23   45.80
   2   4  -2 1870.81   42.10
   2   4  -2 1851.31   44.30
  -2  -4   2 1865.11   44.60
  -2  -4   2 1877.61   42.90
   1   4  -2  605.94   27.40
   1   4  -2  641.14   27.10
  -1  -4   2  637.64   27.20
  -1  -4   2  609.14   26.70
   0   4  -2  172.08   20.40
   0  -4   2  149.99   21.30
   0  -4   2  169.68   21.20
  -1   4  -2  973.70   32.00
  -1   4  -2  936.51   38.60
   1  -4   2  968.40   32.20
   1  -4   2 1045.80   33.20
  -2   4  -2  809.02   30.00
  -2   4  -2  773.82   30.50
   2  -4   2  810.22   30.80
   2  -4   2  818.62   30.70
  -3   4  -2 1553.04   42.00
  -3   4  -2 1574.94   44.40
   3  -4   2 1605.14   43.20
   3  -4   2 1630.34   44.30
  -4   4  -2 1689.53   49.30
  -4   4  -2 1674.43   46.90
   4  -4   2 1711.23   48.90
   4  -4   2 1780.82   49.60
  -5   4  -2  284.27   27.40
  -5   4  -2  285.17   28.80
   5  -4   2  317.17   27.00
   5  -4   2  334.07   26.80
  -6   4  -2  -10.90   12.80
   6  -4   2    7.00   13.60
   6  -4   2    9.20   12.10
  -7   4  -2   78.69   20.60
   7  -4   2   97.39   19.60
   7  -4   2   73.29   18.90
   7  -4   2   38.30   16.90
  -8   4  -2  539.55   40.10
   8  -4   2  459.25   67.29
   8  -4   2  469.65   40.10
   8  -4   2  460.15   42.60
  -9   4  -2  508.55   42.20
   9  -4   2  503.35   42.70
   9  -4   2  517.85   44.50
 -10   4  -2  144.89   28.40
  10  -4   2  118.99   27.70
 -11   4  -2   81.59   24.20
  11  -4   2   46.50   24.50
 -12   4  -2   31.80   25.60
  12  -4   2  -12.80   24.90
  12   3  -2    0.40   22.00
  12   3  -2  -13.70   25.80
  11   3  -2  -30.30   21.80
  11   3  -2  -26.10   18.60
  10   3  -2    9.10   19.90
  10   3  -2   22.40   21.70
   9   3  -2    6.50   18.70
   9   3  -2   26.50   19.20
  -9  -3   2    4.20   18.80
   8   3  -2   51.59   18.60
   8   3  -2   38.40   20.20
   8   3  -2   45.30   16.80
  -8  -3   2   45.20   18.10
   7   3  -2   91.29   19.60
   7   3  -2   71.49   19.60
   7   3  -2   72.89   18.00
  -7  -3   2   72.79   17.80
   6   3  -2    2.70   13.60
   6   3  -2   11.30   14.20
   6   3  -2   27.00   12.80
  -6  -3   2   -1.50   12.40
   5   3  -2   86.79   18.90
   5   3  -2   98.29   16.70
   5   3  -2  108.79   18.70
  -5  -3   2  107.89   16.30
   4   3  -2  151.98   18.80
   4   3  -2  129.59   16.10
  -4  -3   2  116.99   16.10
   3   3  -2   25.10   10.40
   3   3  -2   22.70   11.40
  -3  -3   2   21.80   11.90
  -3  -3   2   15.70   10.40
   2   3  -2   17.80   10.80
  -2  -3   2    0.80    9.70
  -2  -3   2    4.90   10.90
   1   3  -2  117.19   12.70
   1   3  -2  115.39   13.20
  -1  -3   2  106.19   13.00
  -1  -3   2  109.99   13.40
   0   3  -2  507.35   25.10
   0   3  -2  536.25   24.60
   0  -3   2  631.04   24.70
   0  -3   2  623.84   26.10
  -1   3  -2  427.96   23.40
  -1   3  -2  417.86   24.10
   1  -3   2  439.06   24.10
   1  -3   2  460.95   24.30
  -2   3  -2  -10.50   11.60
  -2   3  -2    8.50   11.00
   2  -3   2  -24.30   12.10
   2  -3   2   -7.50    9.70
  -3   3  -2    7.30   10.70
  -3   3  -2    8.90   10.80
   3  -3   2    8.20   11.40
   3  -3   2    3.60   10.30
  -4   3  -2   82.09   15.00
  -4   3  -2   54.19   14.50
   4  -3   2   46.10   23.70
   4  -3   2   63.69   14.40
  -5   3  -2   73.29   16.80
  -5   3  -2   62.59   17.80
   5  -3   2   70.69   16.00
   5  -3   2   59.49   14.20
  -6   3  -2  102.79   19.20
   6  -3   2   81.99   16.40
   6  -3   2   67.09   17.80
   6  -3   2  109.39   18.50
  -7   3  -2   72.09   18.70
   7  -3   2   49.80   15.60
   7  -3   2   33.60   17.20
   7  -3   2   49.80   17.80
  -8   3  -2   17.70   17.70
   8  -3   2   17.90   16.20
   8  -3   2   15.30   17.20
   8  -3   2   11.30   16.60
  -9   3  -2    5.40   19.50
   9  -3   2   46.40   19.80
   9  -3   2   -4.50   18.30
   9  -3   2   25.60   22.60
 -10   3  -2   31.90   19.50
  10  -3   2    0.40   19.70
 -11   3  -2    7.70   22.10
  11  -3   2   -7.10   19.10
 -12   3  -2    5.70   24.50
  12  -3   2  -13.20   23.40
  12   2  -2   -7.10   21.00
  12   2  -2  -12.30   29.80
  11   2  -2  131.09   33.60
  11   2  -2  134.19   29.30
  10   2  -2  409.66   43.30
  10   2  -2  419.76   44.20
   9   2  -2  456.95   39.10
   9   2  -2  526.95   44.00
   9   2  -2  500.45   43.00
  -9  -2   2  466.95   40.60
   8   2  -2  377.36   40.50
   8   2  -2  390.16   35.20
   8   2  -2  386.16   36.50
  -8  -2   2  358.66   33.90
   7   2  -2  254.77   31.20
   7   2  -2  225.48   31.10
   7   2  -2  235.18   28.30
  -7  -2   2  229.88   28.90
   6   2  -2   11.40   12.90
   6   2  -2   -7.20   11.40
   6   2  -2   -1.70   14.00
  -6  -2   2    6.80   13.10
   5   2  -2 1217.48   41.70
   5   2  -2 1191.08   43.10
   5   2  -2 1170.48   42.60
  -5  -2   2 1235.58   42.40
   4   2  -2 1986.00   49.60
   4   2  -2 1960.20   50.89
   4   2  -2 1978.50   49.90
  -4  -2   2 2042.80   50.29
   3   2  -2 1669.53   47.90
   3   2  -2 1576.24   40.40
   3   2  -2 1586.64   40.70
   3   2  -2 1603.44   41.60
  -3  -2   2 1594.34   40.80
   2   2  -2 2319.07   51.69
   2   2  -2 2222.18   51.49
  -2  -2   2 2296.47   46.60
  -2  -2   2 2195.88   45.50
   1   2  -2  195.98   15.60
   1   2  -2  233.78   18.40
  -1  -2   2  237.88   19.20
  -1  -2   2  192.28   15.70
   0   2  -2   34.00    8.60
   0  -2   2   33.80    8.40
   0  -2   2   18.90    9.30
  -1   2  -2  722.93   25.50
  -1   2  -2  711.43   23.60
   1  -2   2  742.23   23.70
   1  -2   2  710.73   25.30
  -2   2  -2  563.24   23.20
  -2   2  -2  598.64   26.60
   2  -2   2  667.13   26.90
   2  -2   2  548.15   23.70
  -3   2  -2 1962.40   43.70
   3  -2   2 1950.60   46.60
   3  -2   2 2086.19   44.50
  -4   2  -2 2248.88   54.39
  -4   2  -2 2268.97   52.49
   4  -2   2 2256.27   51.39
   4  -2   2 2290.97   54.19
  -5   2  -2  375.66   30.90
  -5   2  -2  333.07   26.40
   5  -2   2  309.97   25.50
   5  -2   2  344.47   27.70
  -6   2  -2    0.90   13.30
   6  -2   2   12.10   13.90
   6  -2   2    4.50   12.30
   6  -2   2   -0.20   12.40
  -7   2  -2  185.18   27.20
   7  -2   2  150.78   20.00
   7  -2   2  165.68   23.10
   7  -2   2  191.38   26.60
  -8   2  -2  456.75   38.00
   8  -2   2  568.64   42.40
   8  -2   2  531.65   37.10
   8  -2   2  403.76   52.09
  -9   2  -2  669.93   45.40
   9  -2   2  580.14   42.30
   9  -2   2  538.55   44.20
   9  -2   2  618.64   42.70
 -10   2  -2  280.37   47.60
  10  -2   2  339.97   41.80
 -11   2  -2   84.89   25.20
  11  -2   2   38.80   22.60
 -12   2  -2   42.10   24.80
  12  -2   2   -5.80   21.90
  13   1  -2  -36.20   27.00
  13   1  -2  -18.10   47.90
  12   1  -2  -47.60   24.30
  12   1  -2  -20.70   20.00
  11   1  -2   -3.80   17.50
  11   1  -2    4.80   24.20
  10   1  -2   -9.00   17.00
  10   1  -2   19.60   22.60
   9   1  -2   -1.30   19.90
   9   1  -2    5.80   17.00
   9   1  -2   -9.10   15.70
   8   1  -2   16.40   17.80
   8   1  -2    8.20   15.30
  -8  -1   2  -15.50   14.30
   7   1  -2   70.89   17.40
   7   1  -2   67.89   17.50
  -7  -1   2   30.10   14.20
  -7  -1   2   35.00   18.40
   6   1  -2    0.50   12.60
   6   1  -2   -1.00   13.00
  -6  -1   2   -5.90   15.10
  -6  -1   2    1.50    3.50
  -6  -1   2   16.20   12.10
   5   1  -2   43.30   15.40
   5   1  -2   42.60   15.90
  -5  -1   2   55.59   13.80
  -5  -1   2   26.50   18.60
   4   1  -2   29.80   13.40
   4   1  -2   52.79   13.10
  -4  -1   2   29.00   11.80
  -4  -1   2   16.20   12.90
   3   1  -2   73.89   13.20
   3   1  -2   86.49   13.30
  -3  -1   2   65.29   11.50
  -3  -1   2   75.09   14.60
   2   1  -2   23.20   11.10
   2   1  -2   33.80   10.80
   2   1  -2    8.80   10.20
  -2  -1   2   35.70   10.80
   1   1  -2   36.90    7.80
   1   1  -2   13.20    7.30
  -1  -1   2   20.20    7.10
  -1  -1   2   21.90    8.20
   0   1  -2   43.90    8.00
   0  -1   2   42.70    8.40
  -1   1  -2   51.09    9.60
  -1   1  -2   32.50    6.80
   1  -1   2   34.60    8.70
   1  -1   2   22.90    6.60
  -2   1  -2   34.00   10.90
  -2   1  -2   30.90    9.70
   2  -1   2   22.40   10.20
  -3   1  -2   72.69   12.40
  -3   1  -2   42.40   13.50
   3  -1   2   41.30   11.20
   3  -1   2   39.30   10.40
  -4   1  -2   -5.40   11.00
  -4   1  -2    5.10   11.00
   4  -1   2   21.00   10.70
   4  -1   2    5.70   11.60
  -5   1  -2   38.10   13.90
   5  -1   2   10.10   14.70
   5  -1   2   45.10   14.00
  -6   1  -2  112.19   18.90
   6  -1   2   90.89   17.10
   6  -1   2  117.69   19.50
   6  -1   2  113.39   17.70
  -7   1  -2   -1.40   15.30
   7  -1   2   21.70   14.00
   7  -1   2   20.90   15.80
   7  -1   2   18.00   13.20
  -8   1  -2   -8.00   16.40
   8  -1   2  -21.60   15.00
   8  -1   2   17.50   13.90
   8  -1   2    3.40   16.30
  -9   1  -2    3.30   19.40
   9  -1   2    8.50   18.00
   9  -1   2   26.30   17.90
   9  -1   2    3.00   16.60
  10  -1   2   -4.90   16.40
 -11   1  -2   23.60   21.40
  11  -1   2  -21.30   19.70
  12  -1   2   12.70   26.70
  12  -1   2   -0.10   27.50
  13  -1   2  -44.40   32.10
  13  -1   2    3.80   51.19
  13   0  -2  -72.89   41.80
  13   0  -2  -55.89   26.50
  12   0  -2   -0.40   22.60
  12   0  -2   -9.70   26.80
  11   0  -2   89.59   23.30
  11   0  -2  143.39   34.60
  10   0  -2  378.16   42.30
   9   0  -2  273.57   34.70
   9   0  -2  260.17   36.70
   9   0  -2  293.27   36.20
  -9   0   2  270.17   38.30
  -9   0   2  278.17   37.80
   8   0  -2  199.48   27.50
  -8   0   2  240.58   33.70
  -8   0   2  252.87   36.20
  -8   0   2  220.48   27.90
   7   0  -2  233.78   29.60
   7   0  -2  294.87   29.30
  -7   0   2  247.28   29.30
  -7   0   2  215.58   30.50
   6   0  -2    6.60   13.60
   6   0  -2   -2.70   11.40
  -6   0   2    6.00   15.80
  -6   0   2    2.10   12.10
   5   0  -2  427.26   29.00
  -5   0   2  477.65   29.40
   4   0  -2 1322.77   39.90
   4   0  -2 1337.17   40.40
  -4   0   2 1353.36   41.60
  -4   0   2 1273.07   40.10
   3   0  -2 1237.08   35.30
   3   0  -2 1288.37   36.70
  -3   0   2 1237.38   35.30
  -3   0   2 1204.58   35.50
   2   0  -2 3850.01   64.89
   2   0  -2 3700.83   62.59
  -2   0   2 3722.73   63.59
  -2   0   2 3701.03   62.39
   1   0  -2  286.27   15.20
   1   0  -2  260.47   12.50
  -1   0   2  271.37   12.80
  -1   0   2  280.27   21.40
  -1   0   2  271.67   14.80
   0   0  -2   10.90    5.40
  -1   0  -2 1704.03   32.60
   1   0   2 1722.53   32.90
  -2   0  -2 1869.81   38.00
  -2   0  -2 1781.62   34.90
   2   0   2 1741.03   34.70
   2   0   2 1906.61   38.20
  -3   0  -2 3183.68   58.89
   3   0   2 3146.19   56.79
   3   0   2 3158.58   58.69
  -4   0  -2 1715.53   44.20
  -4   0  -2 1613.24   42.60
   4   0   2 1667.73   43.20
   4   0   2 1581.24   41.40
  -5   0  -2  212.98   24.50
   5   0   2  231.88   25.40
   5   0   2  273.77   24.10
  -6   0  -2   12.20   13.90
   6   0   2    3.70   12.40
   6   0   2   17.20   12.10
   6   0   2   17.80   13.90
  -7   0  -2  196.18   25.30
   7   0   2  199.38   25.40
   7   0   2  178.28   25.00
   7   0   2  163.58   21.20
  -8   0  -2  381.16   35.80
   8   0   2  282.87   32.80
   8   0   2  334.97   32.40
   8   0   2  330.37   32.60
  -9   0  -2  637.24   44.90
   9   0   2  636.74   42.10
   9   0   2  704.13   45.40
   9   0   2  625.54   41.90
  11   0   2    8.30   24.90
  11   0   2   17.90   20.20
  12   0   2  -26.90   22.30
  12   0   2  -21.10   22.20
  13   0   2  -56.49   28.90
  13   0   2   -8.30   25.90
  13  -1  -2  -28.60   24.50
  13  -1  -2  -35.70   29.50
  12  -1  -2  -18.90   27.80
  12  -1  -2  -19.50   21.90
  11  -1  -2  -34.80   18.90
 -11   1   2   23.10   25.60
  10  -1  -2   15.90   17.30
 -10   1   2   -9.50   18.70
 -10   1   2   -4.20    4.80
   9  -1  -2   -1.80   16.00
   9  -1  -2  -21.10   14.70
   9  -1  -2    3.60   18.00
  -9   1   2   -4.60   16.30
   8  -1  -2    6.30   25.40
   8  -1  -2   -3.40   15.90
  -8   1   2    0.80   15.90
   7  -1  -2   61.29   16.60
   7  -1  -2   69.79   17.70
  -7   1   2   48.30   15.90
  -7   1   2   30.50   17.00
   6  -1  -2    9.90   13.50
   6  -1  -2    3.20   14.40
  -6   1   2    0.30   15.30
  -6   1   2   12.10   12.30
   5  -1  -2   47.00   16.80
   5  -1  -2   41.60   14.50
  -5   1   2   48.10   13.00
  -5   1   2   65.69   21.60
   4  -1  -2   49.40   14.20
   4  -1  -2   51.49   14.40
  -4   1   2   59.89   12.90
  -4   1   2   38.40   13.30
   3  -1  -2   76.99   12.50
   3  -1  -2   72.29   12.70
  -3   1   2   91.99   14.50
  -3   1   2   75.19   12.60
   2  -1  -2   36.90   10.40
  -2   1   2   44.30   10.10
  -2   1   2   28.50   10.80
   1  -1  -2   30.50    7.60
  -1   1   2   23.90    6.90
  -1   1   2   11.60    7.30
   0  -1  -2   44.00    6.30
  -1  -1  -2   32.70    6.80
  -1  -1  -2   49.60    6.40
   1   1   2   46.40    6.50
   1   1   2   54.39    7.10
  -2  -1  -2   14.80    8.50
   2   1   2   27.60    8.70
   2   1   2   39.20    9.50
   2   1   2   30.60    9.20
   3   1   2   60.99   13.40
   3   1   2   45.40   10.00
  -4  -1  -2  -14.10   11.10
   4   1   2    9.90   10.10
   4   1   2   -8.30   11.20
   4   1   2    9.20    9.30
  -5  -1  -2   38.60   14.60
   5   1   2   61.19   15.00
   5   1   2   33.40   12.70
  -6  -1  -2  131.99   20.70
   6   1   2  108.89   17.40
   6   1   2   92.69   16.10
   6   1   2  121.49   17.90
   7   1   2   24.20   13.40
   7   1   2   20.10   13.30
   7   1   2    6.40   13.10
   7   1   2    3.10   11.10
   8   1   2   11.00   16.20
   8   1   2    4.10   13.50
   8   1   2   -5.80   14.80
   8   1   2   19.90   14.10
   9   1   2   -9.20   18.40
   9   1   2   33.00   17.00
   9   1   2   22.50   17.60
   9   1   2   42.60   18.50
  10   1   2   32.10   19.60
  11   1   2   -2.80   22.90
  11   1   2  -14.00   19.50
  12   1   2   -3.80   26.10
  12   1   2  -14.30   22.50
  13   1   2  -28.00   24.30
  13   1   2  -46.10   31.60
  12  -2  -2  -20.50   22.90
 -12   2   2   57.29   25.70
  11  -2  -2   95.69   25.60
 -11   2   2  128.59   31.90
  10  -2  -2  443.06   43.90
 -10   2   2  444.76   42.30
   9  -2  -2  468.75   43.00
   9  -2  -2  440.06   40.00
   9  -2  -2  425.26   41.80
  -9   2   2  486.25   41.80
   8  -2  -2  348.77   38.80
   8  -2  -2  417.86   42.20
   8  -2  -2  349.27   38.30
  -8   2   2  402.56   37.90
   7  -2  -2  197.68   27.90
   7  -2  -2  219.18   31.00
  -7   2   2  226.98   30.90
   6  -2  -2   -3.60   13.10
   6  -2  -2  -10.40   12.70
  -6   2   2    6.30   14.50
  -6   2   2   15.70   13.40
   5  -2  -2 1130.99   41.30
   5  -2  -2 1128.69   42.50
  -5   2   2 1134.49   41.90
  -5   2   2 1226.68   41.90
   4  -2  -2 1906.41   48.30
   4  -2  -2 1867.61   49.90
  -4   2   2 1914.91   49.70
  -4   2   2 1934.71   49.90
   3  -2  -2 1547.95   39.60
   3  -2  -2 1516.35   40.70
  -3   2   2 1493.95   39.90
  -3   2   2 1559.84   40.50
   2  -2  -2 2267.27   46.00
   2  -2  -2 2342.77   47.00
  -2   2   2 2226.28   45.90
  -2   2   2 2243.78   51.09
   1  -2  -2  184.58   15.80
   1  -2  -2  136.79   17.70
  -1   2   2  143.79   16.70
  -1   2   2  186.68   14.90
   0  -2  -2   46.60    9.20
   0   2   2   32.50    8.90
  -1  -2  -2  718.33   21.20
   1   2   2  759.42   21.00
  -2  -2  -2  653.93   19.90
  -2  -2  -2  660.43   22.90
   2   2   2  593.24   21.50
   2   2   2  656.43   20.10
   3   2   2 2086.79   42.20
   3   2   2 2032.40   44.70
   3   2   2 2123.99   42.50
   3   2   2 2041.00   44.20
   4   2   2 2313.47   52.09
   4   2   2 2352.86   50.39
   4   2   2 2366.36   53.39
   4   2   2 2326.67   50.19
   5   2   2  355.26   25.50
   5   2   2  355.46   24.90
   5   2   2  351.76   25.50
   5   2   2  345.47   26.60
   6   2   2  -15.80    9.40
   6   2   2    7.80   11.00
   6   2   2   -4.90    9.70
   6   2   2   -2.40   13.30
   7   2   2  199.08   27.80
   7   2   2  190.08   22.10
   7   2   2  178.78   21.50
   7   2   2  184.18   25.90
   8   2   2  485.35   37.60
   8   2   2  517.75   37.10
   8   2   2  532.25   37.30
   8   2   2  506.45   34.90
   9   2   2  585.54   45.40
   9   2   2  664.13   43.00
   9   2   2  638.64   41.70
   9   2   2  633.24   40.80
  10   2   2  300.87   39.00
  10   2   2  313.57   42.30
  11   2   2   58.09   26.20
  11   2   2   60.09   22.30
  12   2   2   -7.60   25.90
  12   2   2   19.90   22.10
  12  -3  -2  -36.50   21.30
 -12   3   2   43.60   26.00
  11  -3  -2  -44.40   18.30
 -11   3   2   -8.80   20.30
  10  -3  -2   -0.70   21.60
 -10   3   2   28.70   21.60
   9  -3  -2   22.70   19.90
  -9   3   2   52.49   22.50
   8  -3  -2   27.40   15.50
   8  -3  -2   65.69   21.50
   8  -3  -2   35.90   18.20
  -8   3   2   53.39   20.80
   7  -3  -2   97.99   18.90
   7  -3  -2   90.19   20.50
   7  -3  -2   98.09   18.10
  -7   3   2   88.79   21.10
   6  -3  -2    9.60   12.10
   6  -3  -2    4.00   12.70
   6  -3  -2   21.30   15.20
  -6   3   2    2.10   15.30
   5  -3  -2  136.09   19.80
   5  -3  -2  114.79   16.70
  -5   3   2  109.59   16.30
  -5   3   2  111.09   19.10
   4  -3  -2  138.49   17.20
   4  -3  -2  117.69   29.90
  -4   3   2  158.78   19.30
  -4   3   2  127.19   16.90
   3  -3  -2   31.70   13.10
   3  -3  -2   33.70   12.20
  -3   3   2   27.30   10.70
  -3   3   2   26.40   12.10
   2  -3  -2   -2.70   10.60
   2  -3  -2   -5.10   11.10
  -2   3   2  -10.80   11.20
  -2   3   2   -2.50    9.10
   1  -3  -2  111.69   14.70
   1  -3  -2  102.79   14.50
  -1   3   2   95.79   14.20
  -1   3   2  122.59   14.10
   0  -3  -2  602.24   24.30
   0   3   2  592.64   25.80
  -1  -3  -2  424.56   21.10
   1   3   2  473.95   21.80
  -2  -3  -2   12.60    9.70
   2   3   2   10.90    9.10
  -3  -3  -2   13.50   11.20
   3   3   2   -0.60    9.90
   3   3   2   10.50    8.00
   3   3   2   19.40    8.70
   4   3   2   71.19   12.40
   4   3   2   64.09   13.50
   4   3   2   72.29   14.10
   4   3   2   79.19   12.20
   5   3   2   73.39   17.40
   5   3   2   65.19   14.80
   5   3   2   62.89   13.60
   5   3   2   52.69   12.40
   6   3   2  106.49   19.10
   6   3   2   87.09   16.00
   6   3   2   85.19   14.10
   7   3   2   57.19   14.00
   7   3   2   43.90   17.00
   7   3   2   50.09   17.20
   7   3   2   50.69   16.00
   8   3   2    8.70   13.80
   8   3   2    7.80   17.10
   8   3   2   18.80   17.20
   8   3   2   -5.80   14.50
   9   3   2   28.30   17.00
   9   3   2   56.89   29.40
   9   3   2   34.10   16.30
   9   3   2    7.70   19.50
  10   3   2    8.00   17.70
  10   3   2   -2.40   16.40
  10   3   2   34.90   24.00
  11   3   2    0.70   21.00
  11   3   2   -9.90   17.30
  12   3   2    3.10   24.30
  12   3   2   -8.50   21.80
  12  -4  -2    1.80   26.50
 -12   4   2   16.20   25.40
  11  -4  -2  122.49   27.00
 -11   4   2   75.29   25.60
  10  -4  -2  385.36   47.00
 -10   4   2  382.46   42.40
   9  -4  -2  365.76   41.70
  -9   4   2  374.16   40.90
   8  -4  -2  182.38   28.20
   8  -4  -2  194.98   27.40
   8  -4  -2  125.49   22.10
  -8   4   2  197.28   27.80
   7  -4  -2  145.49   22.90
   7  -4  -2  160.48   22.00
   7  -4  -2  160.68   24.00
  -7   4   2  143.29   23.90
   6  -4  -2   47.30   16.50
   6  -4  -2    2.60   14.80
   6  -4  -2   32.80   13.30
  -6   4   2   40.40   17.40
   5  -4  -2  962.50   39.90
   5  -4  -2  866.51   37.00
   5  -4  -2  875.61   39.10
  -5   4   2  884.81   39.40
   4  -4  -2 2251.57   56.49
   4  -4  -2 2218.38   55.79
  -4   4   2 2147.99   55.99
   3  -4  -2 1686.13   45.40
   3  -4  -2 1690.03   44.40
  -3   4   2 1647.44   44.80
   2  -4  -2 1887.91   48.00
   2  -4  -2 1913.71   45.60
  -2   4   2 1825.12   44.70
   1  -4  -2  640.84   20.80
   1  -4  -2  666.83   21.90
   1  -4  -2  656.03   28.70
  -1   4   2  664.63   29.10
   0  -4  -2  305.27   24.10
   0   4   2  268.77   29.50
  -1  -4  -2 1056.99   32.50
  -2  -4  -2  843.32   29.50
   2   4   2  839.92   28.80
  -3  -4  -2 1601.74   41.70
   3   4   2 1572.04   40.90
  -4  -4  -2 1771.02   46.80
   4   4   2 1745.03   46.40
   4   4   2 1738.13   40.40
   4   4   2 1738.23   40.90
   5   4   2  364.56   24.40
   5   4   2  309.97   25.70
   5   4   2  350.66   23.70
   5   4   2  362.16   27.20
   6   4   2    8.80   10.90
   6   4   2   15.00   13.70
   6   4   2    6.60   11.60
   7   4   2  100.69   19.50
   7   4   2   90.49   18.80
   7   4   2   51.49   15.00
   7   4   2   51.59   16.00
   8   4   2  505.25   36.50
   8   4   2  534.95   39.40
   8   4   2  510.95   35.30
   8   4   2  470.75   45.70
   9   4   2  452.35   38.20
   9   4   2  510.45   41.70
   9   4   2  510.05   37.60
   9   4   2  533.95   44.80
  10   4   2  103.49   22.40
  10   4   2  145.99   23.70
  10   4   2  190.88   32.30
  11   4   2   52.59   24.40
  11   4   2   48.30   20.90
  12   4   2  -34.50   19.20
  12   4   2  -41.60   22.90
  12  -5  -2   43.30   26.10
 -12   5   2   30.10   24.30
  11  -5  -2   16.50   22.10
 -11   5   2   18.60   22.90
  10  -5  -2   -8.00   20.30
 -10   5   2   41.20   21.50
   8  -5  -2    2.80   15.70
   8  -5  -2   44.60   20.60
   8  -5  -2   -1.80   18.10
  -8   5   2   14.70   16.40
   7  -5  -2   55.49   19.10
   7  -5  -2   38.70   15.20
   7  -5  -2   37.10   18.20
  -7   5   2   69.49   19.80
   6  -5  -2   36.90   15.30
   6  -5  -2   60.29   18.50
   6  -5  -2   30.40   15.40
  -6   5   2   37.30   17.50
   5  -5  -2   61.09   17.40
   5  -5  -2   45.00   15.00
   5  -5  -2   61.99   14.70
  -5   5   2   50.59   17.30
   4  -5  -2  203.58   26.50
   4  -5  -2  205.38   23.10
   4  -5  -2  193.58   25.40
  -4   5   2  199.38   26.90
   3  -5  -2  212.78   23.10
   3  -5  -2  199.68   26.00
   3  -5  -2  233.58   21.40
  -3   5   2  219.88   22.00
   2  -5  -2  390.66   25.80
   2  -5  -2  358.96   21.10
   2  -5  -2  361.26   22.10
  -2   5   2  353.86   26.20
   1  -5  -2  115.29   15.10
   1  -5  -2  144.19   18.30
   1  -5  -2   84.79    9.90
  -1   5   2  123.99   17.10
   0  -5  -2   54.89   14.00
   0   5   2   64.59   15.10
  -1  -5  -2  386.46   25.70
   1   5   2  405.46   26.10
  -2  -5  -2   51.29   13.80
   2   5   2   52.69   13.60
  -3  -5  -2   28.70   13.00
   3   5   2   11.60   11.90
  -4  -5  -2   -1.80   12.80
   4   5   2    0.70   12.50
   4   5   2    4.90    8.40
   4   5   2    9.30    9.00
  -5  -5  -2   65.29   17.40
   5   5   2   58.59   16.10
   5   5   2   56.29   11.30
   5   5   2   32.00   11.20
   6   5   2  113.09   15.60
   6   5   2  116.49   15.70
   6   5   2  123.49   20.00
   6   5   2   98.59   18.40
   7   5   2   51.79   14.70
   7   5   2   57.09   16.20
   7   5   2   39.40   14.30
   7   5   2   43.80   17.90
   8   5   2    8.70   14.20
   8   5   2   -6.70   13.40
   8   5   2    3.80   18.20
   8   5   2   11.20   16.10
   9   5   2    3.50   14.80
   9   5   2   -0.80   17.90
   9   5   2   -0.90   14.10
   9   5   2  -22.60   17.70
  10   5   2  -27.40   14.70
  10   5   2   -5.00   19.90
  10   5   2  -25.30   15.30
  11   5   2    7.10   18.80
  11   5   2  -29.80   21.60
  12   5   2   28.70   19.80
  12   5   2   23.00   28.10
  12  -6  -2   43.10   29.60
 -12   6   2   40.60   29.40
  11  -6  -2   54.69   26.20
 -11   6   2  104.29   26.00
  10  -6  -2  162.28   29.10
   9  -6  -2  339.87   44.60
  -9   6   2  310.27   40.60
   8  -6  -2  137.79   25.70
   8  -6  -2  112.29   22.80
   8  -6  -2  188.48   28.70
  -8   6   2  195.18   29.00
   7  -6  -2   74.69   17.50
   7  -6  -2   79.39   21.20
  -7   6   2  100.69   22.20
   6  -6  -2   20.20   13.00
   6  -6  -2    2.70   16.10
   6  -6  -2   24.60   15.80
  -6   6   2    2.60   16.10
   5  -6  -2  500.55   33.40
   5  -6  -2  497.85   30.90
   5  -6  -2  521.75   35.40
  -5   6   2  451.85   32.70
   4  -6  -2 1651.33   58.19
   4  -6  -2 1624.54   47.00
   4  -6  -2 1792.12   53.49
  -4   6   2 1512.75   49.99
   3  -6  -2 1181.78   36.90
   3  -6  -2 1166.18   38.60
   3  -6  -2 1224.48   44.00
  -3   6   2 1198.78   43.70
   2  -6  -2 1838.82   42.40
   2  -6  -2 1799.12   43.70
   2  -6  -2 1950.01   52.89
  -2   6   2 1967.00   51.79
   1  -6  -2  613.94   32.10
   1  -6  -2  550.84   21.80
   1  -6  -2  563.64   21.00
  -1   6   2  571.24   31.80
   0  -6  -2  239.18   25.10
   0   6   2  222.78   27.50
  -1  -6  -2  417.76   28.20
   1   6   2  482.85   29.80
  -2  -6  -2 1153.98   39.10
   2   6   2 1123.59   38.90
   3   6   2 2507.05   59.69
  -4  -6  -2 1533.65   47.20
   4   6   2 1523.95   48.00
  -5  -6  -2  175.98   22.60
   5   6   2  194.98   19.30
   5   6   2  171.18   21.40
   5   6   2  132.59   14.60
   6   6   2  -14.00   14.10
   6   6   2   -2.70   12.40
   6   6   2    0.80   10.50
   7   6   2  102.59   16.10
   7   6   2   78.29   17.90
   7   6   2   76.09   20.30
   7   6   2   72.59   16.30
   8   6   2  234.78   31.90
   8   6   2  167.38   22.60
   8   6   2  220.38   29.10
   8   6   2  212.58   30.10
   9   6   2  217.88   30.60
   9   6   2  234.58   33.70
   9   6   2  254.37   35.80
  10   6   2  129.89   28.20
  10   6   2  127.09   23.90
  10   6   2  124.19   24.00
  11   6   2    7.50   24.10
  11   6   2   18.10   19.00
  12   6   2  -10.00   19.90
  12   6   2  -33.70   26.70
  12  -7  -2   22.80   34.40
 -12   7   2   31.60   34.70
  11  -7  -2    7.70   24.60
 -11   7   2   29.00   23.50
  10  -7  -2   10.90   21.20
 -10   7   2   23.80   21.50
   9  -7  -2    3.90   18.30
  -9   7   2   -9.30   22.30
   8  -7  -2   73.09   19.00
   8  -7  -2   75.09   23.30
  -8   7   2  127.69   25.10
   7  -7  -2  195.68   39.50
   7  -7  -2  269.97   36.40
   7  -7  -2  195.98   26.60
  -7   7   2  234.98   31.60
   6  -7  -2  185.68   27.50
   6  -7  -2  160.68   23.50
   6  -7  -2  135.29   19.80
  -6   7   2  132.89   24.50
   5  -7  -2   16.60   12.30
   5  -7  -2    8.40   16.40
   5  -7  -2    1.70   12.90
  -5   7   2   -6.40   15.10
   4  -7  -2  126.09   18.20
   4  -7  -2  129.19   16.70
   4  -7  -2  162.08   23.50
  -4   7   2  158.28   24.00
   3  -7  -2   18.90   12.50
   3  -7  -2   21.40   16.70
   3  -7  -2   -2.60   10.40
  -3   7   2   -1.90   15.30
   2  -7  -2   93.29   19.60
   2  -7  -2   47.90   12.10
   2  -7  -2   68.59   11.30
  -2   7   2   86.09   20.30
   1  -7  -2  198.28   38.60
  -1   7   2  232.58   30.20
   0  -7  -2  285.47   28.30
   0   7   2  250.87   31.50
  -1  -7  -2  315.07   28.80
   1   7   2  365.96   31.90
  -2  -7  -2  146.49   20.50
   2   7   2  177.88   22.10
  -3  -7  -2   -6.40   13.00
   3   7   2   17.90   17.70
  -4  -7  -2   -8.20   12.80
   4   7   2    4.40   13.70
  -5  -7  -2   38.10   16.40
   5   7   2   54.89   17.10
  -6  -7  -2  201.08   24.90
   6   7   2  219.48   30.00
   6   7   2  184.58   22.20
   7   7   2   68.59   20.10
   7   7   2  110.99   24.50
   7   7   2   93.49   16.30
   7   7   2   87.09   16.70
   8   7   2   80.39   19.40
   8   7   2   19.70   16.10
   8   7   2   50.69   16.50
   8   7   2   49.40   20.80
   9   7   2  -34.10   17.30
   9   7   2   -1.50   15.90
   9   7   2   -7.20   15.60
  10   7   2    2.10   21.20
  10   7   2  -15.10   15.40
  10   7   2    8.20   16.30
  11   7   2   -0.60   25.60
  12   7   2   -0.70   30.00
  12   7   2    0.40   17.40
  11  -8  -2   84.29   31.20
 -11   8   2   41.90   26.20
  10  -8  -2  203.58   32.30
 -10   8   2  165.08   32.60
   9  -8  -2  301.37   43.60
  -9   8   2  314.47   42.90
   8  -8  -2  127.39   26.20
   7  -8  -2   84.69   23.70
   7  -8  -2   46.30   19.80
   7  -8  -2   42.10   19.00
  -7   8   2   65.09   22.00
   6  -8  -2    0.90   15.30
   6  -8  -2  -14.70   24.00
   6  -8  -2   -4.90   13.00
  -6   8   2  -23.50   15.90
   5  -8  -2  416.26   34.10
   5  -8  -2  360.56   29.70
   5  -8  -2  352.26   36.70
  -5   8   2  446.46   36.20
   4  -8  -2  918.11   36.80
   4  -8  -2  934.01   43.50
   4  -8  -2  947.11   39.20
  -4   8   2  912.91   44.00
   3  -8  -2  757.72   40.40
   3  -8  -2  761.92   38.30
   3  -8  -2  807.92   34.70
  -3   8   2  701.33   39.90
   2  -8  -2  947.51   42.90
   2  -8  -2  963.70   31.80
   2  -8  -2  945.11   32.80
  -2   8   2  916.31   42.80
   1  -8  -2  249.08   29.30
  -1   8   2  253.87   32.80
   0  -8  -2   13.30   16.00
   0   8   2   32.70   34.70
  -1  -8  -2  396.06   32.30
   1   8   2  337.67   42.80
  -2  -8  -2 1051.39   42.50
   2   8   2 1045.50   42.80
  -3  -8  -2  971.60   42.00
   3   8   2  937.71   40.60
  -4  -8  -2  744.93   38.50
   4   8   2  749.42   39.00
  -5  -8  -2  199.38   25.50
   5   8   2  206.48   29.60
  -6  -8  -2    3.70   17.40
   6   8   2    0.60   15.10
   6   8   2    4.30   10.90
   7   8   2  159.08   23.90
   7   8   2  156.18   19.20
   7   8   2  162.68   23.90
   7   8   2  208.38   27.30
   8   8   2  286.67   41.70
   8   8   2  386.96   34.10
   8   8   2  393.96   32.50
   8   8   2  414.66   40.80
   9   8   2  248.48   32.50
   9   8   2  331.77   34.60
   9   8   2  232.98   32.40
  10   8   2  126.19   24.90
  10   8   2  115.09   29.30
  10   8   2  125.29   22.20
  11   8   2  -45.70   26.50
  11   8   2  -20.70   26.00
  11  -9  -2  -19.50   23.00
 -11   9   2   32.90   25.80
  10  -9  -2  -37.20   20.80
 -10   9   2   43.60   26.30
   9  -9  -2   -7.60   20.20
  -9   9   2   18.70   25.90
   8  -9  -2   96.89   33.80
  -8   9   2   74.29   22.20
   7  -9  -2   30.80   28.10
   7  -9  -2   13.10   15.80
   7  -9  -2   59.39   21.80
  -7   9   2   54.99   22.50
   6  -9  -2   98.19   26.00
   6  -9  -2   98.19   20.00
   6  -9  -2   76.39   21.30
  -6   9   2  134.99   25.70
   5  -9  -2   93.69   19.90
   5  -9  -2  123.09   18.30
   5  -9  -2  111.29   24.80
  -5   9   2   97.29   22.60
   4  -9  -2  121.69   18.30
   4  -9  -2  119.69   17.70
   4  -9  -2  135.39   25.90
  -4   9   2  131.29   25.40
   3  -9  -2   -0.90   17.30
   3  -9  -2   25.00   12.90
  -3   9   2   36.50   18.30
   2  -9  -2  247.08   21.80
   2  -9  -2  212.88   21.30
   2  -9  -2  232.18   31.60
  -2   9   2  210.18   26.70
   1  -9  -2  163.48   23.90
  -1   9   2  161.78   25.90
   0  -9  -2  381.66   33.10
   0   9   2  417.56   37.60
  -1  -9  -2  520.75   35.90
   1   9   2  503.75   37.60
  -2  -9  -2   73.09   19.30
   2   9   2   74.29   19.90
  -3  -9  -2   72.49   20.50
   3   9   2   70.99   20.50
  -4  -9  -2   43.80   18.00
   4   9   2   57.19   19.20
  -5  -9  -2   95.09   21.50
   5   9   2   75.69   20.00
  -6  -9  -2  215.48   45.40
   6   9   2  192.08   26.10
  -7  -9  -2  119.49   27.90
   7   9   2  117.19   22.30
   7   9   2  119.29   20.00
   8   9   2   12.30   12.60
   8   9   2  -10.80   13.50
   9   9   2   17.80   22.80
   9   9   2    6.40   15.00
  10   9   2  -20.30   17.30
  10   9   2   31.50   25.30
  11   9   2   15.30   24.80
  11 -10  -2   -9.40   27.90
  10 -10  -2  130.29   30.20
 -10  10   2  182.68   35.20
   9 -10  -2  143.49   29.70
  -9  10   2  202.98   35.60
   8 -10  -2  217.78   30.90
  -8  10   2  154.98   29.10
   7 -10  -2   46.00   20.40
   7 -10  -2   17.30   16.70
   6 -10  -2    6.80   14.80
   6 -10  -2   16.90   18.90
   6 -10  -2  -20.70   21.60
  -6  10   2   -0.60   18.70
   5 -10  -2  127.89   21.80
   5 -10  -2  124.79   19.70
   5 -10  -2  164.18   29.60
  -5  10   2  127.19   26.50
   4 -10  -2  646.44   34.90
   4 -10  -2  658.83   43.90
   4 -10  -2  644.54   37.40
  -4  10   2  648.04   42.60
   3 -10  -2  734.83   32.60
   3 -10  -2  828.42   58.99
   3 -10  -2  772.22   44.70
  -3  10   2  664.53   42.50
   2 -10  -2  689.13   30.60
   2 -10  -2  706.13   41.50
   2 -10  -2  684.53   29.40
  -2  10   2  597.54   43.30
   1 -10  -2  222.98   32.20
  -1  10   2  211.48   29.50
   0 -10  -2    3.70   16.50
   0  10   2   25.40   23.00
  -1 -10  -2  319.97   33.40
   1  10   2  307.27   37.40
  -2 -10  -2  628.74   39.50
   2  10   2  661.63   42.60
  -3 -10  -2  935.11   45.10
   3  10   2  879.51   45.00
  -4 -10  -2  615.94   41.50
   4  10   2  603.04   40.00
  -5 -10  -2   82.79   21.30
   5  10   2  101.19   22.00
  -6 -10  -2   31.20   22.40
   6  10   2    4.40   17.70
  -7 -10  -2   37.70   37.30
   8  10   2  119.69   19.60
   8  10   2  123.29   27.30
   8  10   2  130.39   20.80
   9  10   2  218.48   29.50
   9  10   2  220.78   34.60
   9  10   2  217.68   25.40
  10  10   2   99.79   30.30
  10  10   2   70.79   20.50
  10  10   2   70.69   21.40
  11  10   2  -17.90   27.00
  11  10   2    5.60   18.20
  10 -11  -2  -17.10   24.50
 -10  11   2    2.50   25.80
   9 -11  -2    9.20   22.40
  -9  11   2   13.10   23.60
   8 -11  -2   45.50   22.40
  -8  11   2  107.59   25.70
   7 -11  -2  141.29   26.00
   7 -11  -2  142.19   24.20
  -7  11   2  122.79   27.30
   6 -11  -2   26.00   18.60
   6 -11  -2   59.29   17.60
  -6  11   2   72.49   24.60
   5 -11  -2   43.80   19.40
   5 -11  -2   70.89   16.30
   5 -11  -2   35.00   26.60
  -5  11   2   17.50   21.90
   4 -11  -2   83.39   19.30
   4 -11  -2  100.59   17.30
   4 -11  -2  118.59   30.10
  -4  11   2  115.69   26.30
   3 -11  -2  -12.40   12.60
   3 -11  -2  -33.20   16.30
   3 -11  -2   10.30   11.70
  -3  11   2  -10.00   19.40
   2 -11  -2  129.89   28.60
   2 -11  -2  126.59   16.10
   2 -11  -2  103.09   15.00
  -2  11   2  127.09   28.70
   1 -11  -2  180.48   29.20
  -1  11   2  165.18   27.30
   0 -11  -2  239.48   34.10
   0  11   2  327.07   36.60
  -1 -11  -2  438.36   38.50
   1  11   2  425.46   41.50
  -2 -11  -2   88.29   22.80
  -3 -11  -2   11.20   17.70
   3  11   2   -4.50   16.50
  -4 -11  -2  141.59   25.30
   4  11   2  121.29   25.00
  -5 -11  -2   94.69   25.40
   5  11   2  103.79   23.10
  -6 -11  -2  168.28   30.60
   7  11   2   56.19   26.40
   8  11   2    8.20   20.70
   9  11   2    4.20   16.50
   9  11   2   -3.70   23.20
  10  11   2  -17.80   31.90
  10  11   2  -40.30   22.50
  10 -12  -2   -5.50   28.00
 -10  12   2   78.59   43.50
   9 -12  -2  130.89   32.30
  -9  12   2  178.08   34.50
   8 -12  -2   72.49   24.70
  -8  12   2  105.59   27.30
   7 -12  -2   40.50   22.80
  -7  12   2   80.39   24.90
   6 -12  -2  -23.50   15.70
   6 -12  -2   36.80   20.10
  -6  12   2  -10.60   20.90
   5 -12  -2  126.69   23.80
  -5  12   2  167.88   30.60
   4 -12  -2  570.04   48.80
   4 -12  -2  577.14   38.70
   4 -12  -2  488.55   33.60
  -4  12   2  541.65   45.60
   3 -12  -2  837.32   39.40
   3 -12  -2  848.42   40.60
   3 -12  -2  814.52   51.49
  -3  12   2  748.13   49.99
   2 -12  -2  232.38   24.30
   2 -12  -2  220.98   24.60
  -2  12   2  156.98   28.90
   1 -12  -2   21.20   21.40
  -1  12   2   15.90   22.70
   0 -12  -2    9.30   18.70
   0  12   2   13.50   22.00
  -1 -12  -2  272.47   36.10
   1  12   2  238.98   33.10
  -2 -12  -2  448.06   39.90
   2  12   2  480.15   44.70
  -3 -12  -2  325.77   47.10
   3  12   2  356.66   41.90
  -4 -12  -2  355.76   40.60
   4  12   2  345.47   38.90
  -5 -12  -2   69.89   28.00
   5  12   2  117.59   26.40
   7  12   2   30.50   23.90
   8  12   2  172.38   31.30
   9  12   2  176.28   36.80
  10  12   2   -3.30   28.70
   9 -13  -2  -21.10   26.10
  -9  13   2   30.00   24.20
   8 -13  -2   13.60   23.20
  -8  13   2   83.29   28.50
   7 -13  -2  132.89   29.50
  -7  13   2  111.29   28.60
   6 -13  -2  120.49   24.80
   6 -13  -2  155.38   24.60
  -6  13   2  121.09   26.50
   5 -13  -2   58.69   20.70
   5 -13  -2   42.20   20.00
  -5  13   2   69.79   23.10
   4 -13  -2   47.20   19.60
   4 -13  -2   26.80   16.40
  -4  13   2   36.30   24.80
   3 -13  -2   -7.70   13.40
   3 -13  -2   -3.90   15.40
   3 -13  -2   16.10   26.70
  -3  13   2   17.10   22.70
   2 -13  -2  210.48   35.60
   2 -13  -2  229.28   32.70
   2 -13  -2  243.88   27.80
  -2  13   2  216.08   33.30
   1 -13  -2  102.59   25.80
  -1  13   2   82.09   27.40
   0 -13  -2  129.39   28.60
   0  13   2  135.59   28.90
  -1 -13  -2  165.08   32.40
   1  13   2  208.08   32.40
  -2 -13  -2  -14.20   21.50
   2  13   2   31.70   24.90
  -3 -13  -2   -2.10   23.30
   3  13   2   14.40   23.70
  -4 -13  -2    3.30   21.60
   4  13   2  -12.80   21.20
   5  13   2   48.50   46.50
   6  13   2  146.19   28.00
   7  13   2  127.89   30.40
   8  13   2   37.80   26.80
   9  13   2  -31.40   27.20
   9 -14  -2   41.80   28.50
  -9  14   2   99.79   52.59
   8 -14  -2   54.39   26.00
  -8  14   2  110.79   32.00
   7 -14  -2  -36.10   21.60
  -7  14   2   59.19   26.60
  -6  14   2   18.10   22.20
   5 -14  -2   72.69   21.40
   5 -14  -2   70.89   23.60
  -5  14   2   98.59   26.70
   4 -14  -2  321.27   33.90
   4 -14  -2  246.88   35.00
  -4  14   2  295.07   43.50
   3 -14  -2  456.65   36.20
   3 -14  -2  449.86   35.70
   2 -14  -2  239.78   29.50
   2 -14  -2  223.28   30.10
  -2  14   2  193.98   34.80
   1 -14  -2   99.99   34.90
  -1  14   2  134.09   33.10
   0  14   2   49.80   26.60
  -1 -14  -2    8.60   27.60
   1  14   2   88.49   28.40
  -2 -14  -2  218.38   39.40
   2  14   2  225.58   33.50
   3  14   2  326.67   41.10
   4  14   2  145.39   29.80
   5  14   2   46.50   25.40
   6  14   2   -1.50   23.20
   7  14   2   37.30   27.00
   8  14   2   47.40   28.40
   9  14   2   23.70   28.90
   8 -15  -2    7.70   26.50
  -8  15   2   74.89   32.60
   7 -15  -2   87.19   25.50
  -7  15   2  162.38   34.20
   6 -15  -2   48.30   25.90
  -6  15   2   89.29   30.20
   5 -15  -2   44.90   21.70
   5 -15  -2   65.99   21.40
  -5  15   2   84.49   29.30
   4 -15  -2   22.70   18.10
   4 -15  -2   27.10   19.40
  -4  15   2   59.29   29.50
   3 -15  -2   66.29   17.60
   3 -15  -2    4.80   16.30
  -3  15   2   29.80   23.70
   2 -15  -2  110.29   19.90
   2 -15  -2  148.69   20.40
  -2  15   2  192.08   36.20
  -1  15   2  185.58   33.80
   0  15   2  205.48   39.80
   1  15   2  217.58   36.00
   2  15   2   61.59   27.40
   3  15   2  -31.10   22.90
   4  15   2  -26.10   22.30
   5  15   2   -2.40   24.50
   6  15   2  139.19   32.80
   7  15   2   47.50   33.50
   8  15   2  -12.70   31.80
  -7  16   2   45.70   29.50
  -6  16   2   -5.10   22.00
   5 -16  -2   13.90   22.10
  -5  16   2   50.89   25.70
   4 -16  -2  128.69   24.30
   4 -16  -2   83.29   20.80
  -4  16   2  135.19   32.30
   3 -16  -2  253.07   34.90
   3 -16  -2  216.98   24.40
  -3  16   2  164.88   35.30
  -2  16   2  116.69   33.40
  -1  16   2   73.09   30.80
   0  16   2   27.20   29.00
   1  16   2   62.79   31.70
   2  16   2  277.97   40.40
   3  16   2  232.38   39.10
   4  16   2   62.69   31.10
   5  16   2  -18.80   26.60
   6  16   2  -51.89   25.20
   7  16   2   67.19   33.70
   6 -17  -2   44.30   26.80
  -6  17   2  183.78   36.30
   5 -17  -2   30.50   25.10
  -5  17   2   87.89   30.90
   4 -17  -2    1.60   20.70
   4 -17  -2    6.90   24.50
   3 -17  -2  -19.50   18.50
   3 -17  -2  -40.40   17.20
  -3  17   2   -3.70   25.50
  -2  17   2   83.79   31.20
  -1  17   2  243.98   42.40
   0  17   2  235.18   39.60
   1  17   2  174.38   38.00
   2  17   2   21.10   28.20
   3  17   2  -13.10   27.10
   4  17   2   -4.70   31.00
   5  17   2  -13.10   30.80
   6  17   2   77.89   36.30
   5 -18  -2  -20.10   41.10
  -5  18   2   78.19   54.79
   4 -18  -2   69.19   26.70
   4 -18  -2   91.59   28.20
  -4  18   2  132.39   33.90
   3 -18  -2   89.29   22.70
   3 -18  -2  122.69   26.60
  -3  18   2  124.29   34.50
  -2  18   2   96.59   34.00
  -1  18   2   50.39   32.70
   0  18   2   -4.20   28.90
   1  18   2   18.60   31.20
   2  18   2   77.29   35.60
   3  18   2   86.89   33.70
   4  18   2  -42.20   28.80
   5  18   2   -3.00   35.10
   4 -19  -2  -10.50   23.80
   4 -19  -2  -48.40   29.90
  -4  19   2   46.80   33.80
  -3  19   2   24.40   49.10
  -2  19   2    8.40   28.40
  -1  19   2  170.48   42.70
   0  19   2  193.38   40.90
   1  19   2  122.09   37.10
   2  19   2   18.00   32.90
   3  19   2  -43.20   31.00
   4  19   2  -29.10   36.00
  -1  20   2  -50.39   29.40
   0  20   2  -28.70   31.00
   1  20   2  -65.69   29.50
   3  19  -3   11.30   60.49
   2  19  -3   -6.40   34.70
   2  19  -3   -9.50   15.70
   1  19  -3  -21.90   31.60
   1  19  -3   -9.30   16.50
   0  19  -3   26.80   17.60
   0  19  -3  -12.90   29.20
   0 -19   3  -60.29   25.30
  -1  19  -3  114.69   21.50
  -1  19  -3  101.49   37.00
  -2  19  -3   52.09   24.20
  -2  19  -3   71.39   32.60
  -3  19  -3    2.80   36.50
  -3  19  -3   10.20   19.10
   5  18  -3  -50.19   36.50
   4  18  -3  -46.40   29.90
   3  18  -3   57.19   36.50
   2  18  -3  108.69   37.10
  -2 -18   3   53.79   25.00
   1  18  -3  109.69   19.80
   1  18  -3  106.19   36.70
  -1 -18   3   43.50   25.10
   0  18  -3   70.79   33.50
   0  18  -3  117.99   20.20
   0 -18   3    5.70   26.10
  -1  18  -3  -45.60   25.00
  -1  18  -3   15.20   16.20
   1 -18   3  -40.60   23.30
  -2  18  -3   42.20   33.70
  -2  18  -3   12.30   17.20
  -3  18  -3  109.09   33.70
  -3  18  -3   83.99   22.40
  -4  18  -3  119.59   26.30
  -4  18  -3  124.09   36.60
  -5  18  -3  128.99   40.00
  -5  18  -3  104.29   25.30
   6  17  -3   -4.50   36.40
   5  17  -3   40.30   32.70
   4  17  -3  140.29   39.60
  -4 -17   3   52.19   24.30
   3  17  -3    2.20   30.40
  -3 -17   3  -29.60   19.60
   2  17  -3   29.20   13.80
   2  17  -3  -12.60   27.30
   1  17  -3   46.20   14.10
   1  17  -3   43.80   31.00
  -1 -17   3   -5.60   20.80
   0  17  -3   49.70   30.60
   0  17  -3   75.89   18.30
   0 -17   3   27.30   23.20
  -1  17  -3  177.18   40.00
  -1  17  -3  112.99   20.70
   1 -17   3   94.69   27.30
  -2  17  -3  125.69   21.20
  -2  17  -3  152.88   35.10
  -3  17  -3   55.29   19.30
  -3  17  -3   47.40   29.90
  -4  17  -3   16.40   28.00
  -4  17  -3   -6.80   17.80
  -5  17  -3   10.50   28.00
  -5  17  -3  -29.30   18.40
  -6  17  -3  114.99   31.40
  -6  17  -3   82.89   29.30
   7  16  -3   60.09   37.10
   7  16  -3   63.39   17.80
   6  16  -3   65.09   29.90
   6  16  -3   41.50   17.70
   5  16  -3   15.70   17.80
   5  16  -3  -48.90   24.90
   4  16  -3   -6.10   26.30
  -4 -16   3  -42.20   18.40
   3  16  -3  121.49   18.10
   3  16  -3  178.28   35.60
  -3 -16   3   99.79   22.90
   2  16  -3  273.57   40.00
   2  16  -3  263.47   30.80
  -2 -16   3  194.68   27.40
   1  16  -3  104.89   19.70
   1  16  -3  100.79   35.00
  -1 -16   3   99.39   25.30
   0  16  -3   56.29   28.50
   0 -16   3   66.49   24.60
  -1  16  -3   23.60   29.30
  -1  16  -3    5.20   15.90
   1 -16   3  -16.80   19.60
  -2  16  -3   10.50   27.80
  -2  16  -3   29.50   16.50
   2 -16   3  -16.10   20.50
  -3  16  -3  120.29   22.00
  -3  16  -3   47.20   26.50
   3 -16   3   78.69   23.20
  -4  16  -3   94.29   28.90
  -4  16  -3  101.79   31.30
  -5  16  -3  155.48   35.90
  -5  16  -3  203.68   29.60
  -6  16  -3   97.39   31.80
  -6  16  -3   49.40   23.20
  -7  16  -3   47.50   28.90
   8  15  -3   -0.30   45.80
   8  15  -3    3.10   18.10
  -8 -15   3  -28.80   22.80
   7  15  -3   33.70   30.10
   7  15  -3   27.40   18.20
   6  15  -3   73.49   18.90
   6  15  -3   36.00   28.10
  -6 -15   3    0.50   18.80
   5  15  -3   91.59   19.10
  -5 -15   3   66.39   21.90
   4  15  -3  166.08   21.50
   4  15  -3  148.19   34.90
  -4 -15   3  175.98   26.00
   3  15  -3   96.79   29.20
   3  15  -3  106.09   19.40
   2  15  -3   41.10   28.90
   2  15  -3    8.30   14.70
  -2 -15   3  -12.40   16.30
   1  15  -3   73.39   29.50
   1  15  -3   42.90   16.70
  -1 -15   3   49.00   20.90
   0  15  -3  144.29   34.80
   0 -15   3  144.19   24.60
  -1  15  -3  293.47   39.80
  -1  15  -3  315.27   34.90
   1 -15   3  224.78   28.70
  -2  15  -3  229.98   32.70
  -2  15  -3  198.68   35.20
   2 -15   3  158.58   25.30
  -3  15  -3   19.00   26.60
  -3  15  -3   51.69   19.40
   3 -15   3   20.20   20.20
  -4  15  -3   -7.50   25.30
  -4  15  -3   -3.00   16.10
   4 -15   3  -10.30   24.60
  -5  15  -3   57.39   27.10
  -5  15  -3   15.10   19.50
  -6  15  -3  119.19   30.40
  -7  15  -3  125.59   31.00
  -8  15  -3   79.39   26.20
   8 -15   3   37.70   31.60
   9  14  -3    7.10   34.30
   9  14  -3  -20.90   33.00
   8  14  -3   61.19   31.10
   8  14  -3   68.99   21.10
  -8 -14   3   67.39   25.20
   7  14  -3   42.60   17.30
   6  14  -3    0.90   23.00
   6  14  -3   14.80   17.40
  -6 -14   3  -13.40   19.80
   5  14  -3  -22.40   20.10
   5  14  -3   21.10   15.60
  -5 -14   3  -41.00   16.60
   4  14  -3   51.19   16.50
   4  14  -3   71.59   26.00
   3  14  -3  260.97   30.60
   3  14  -3  206.48   36.50
  -3 -14   3  213.08   25.40
   2  14  -3  162.18   32.50
   2  14  -3  134.29   19.40
  -2 -14   3  211.78   27.00
   1  14  -3  129.79   20.00
   1  14  -3  177.98   34.20
  -1 -14   3  171.58   24.30
   0  14  -3  216.48   37.80
   0  14  -3  138.59   21.30
   0 -14   3  120.19   23.30
   0 -14   3   97.69   32.10
  -1  14  -3   11.40   15.20
  -1  14  -3   -9.80   24.90
   1 -14   3    3.20   17.90
  -2  14  -3  206.38   34.60
  -2  14  -3  163.08   23.50
   2 -14   3  182.88   25.30
  -3  14  -3  241.98   53.69
  -3  14  -3  359.96   36.80
   3 -14   3  440.06   60.39
  -4  14  -3  113.39   22.30
  -4  14  -3  126.19   33.30
   4 -14   3   64.29   21.90
  -5  14  -3  182.58   34.00
  -5  14  -3  148.79   31.30
  -6  14  -3  110.29   24.90
  -6  14  -3  136.99   33.10
  -7  14  -3   53.99   22.70
  -7  14  -3   39.70   25.50
  -8  14  -3   16.90   27.70
   8 -14   3  -19.00   22.10
  -9  14  -3    1.70   24.20
   9 -14   3  -39.00   23.70
   9  13  -3   -8.20   29.30
   9  13  -3  -19.30   23.20
   8  13  -3  -28.40   16.80
   8  13  -3    6.50   24.60
   7  13  -3   27.80   26.80
   7  13  -3   56.09   20.20
  -7 -13   3    9.10   20.60
   6  13  -3  174.88   23.40
   6  13  -3  121.79   28.90
  -6 -13   3  127.89   22.00
   5  13  -3  211.58   33.10
   5  13  -3  239.48   33.20
  -5 -13   3  256.37   35.40
   4  13  -3  329.37   47.00
   4  13  -3  294.27   32.20
  -4 -13   3  254.97   34.80
   3  13  -3  106.89   28.50
   3  13  -3   60.99   18.00
  -3 -13   3   48.20   26.30
  -3 -13   3   67.29   20.40
   2  13  -3   31.10   24.70
   2  13  -3  -14.20   12.60
  -2 -13   3  -22.30   20.10
  -2 -13   3   -3.30   17.10
   1  13  -3   60.49   28.30
   1  13  -3   37.10   15.00
  -1 -13   3   43.40   19.10
  -1 -13   3   23.40   23.10
   0  13  -3  256.37   28.20
   0  13  -3  234.48   35.60
   0 -13   3  175.58   24.10
   0 -13   3  203.48   34.60
  -1  13  -3  467.15   48.20
  -1  13  -3  448.86   34.90
   1 -13   3  486.45   37.90
   1 -13   3  418.46   41.90
  -2  13  -3  390.26   36.30
  -2  13  -3  354.06   48.60
   2 -13   3  379.66   35.80
   2 -13   3  281.67   34.20
  -3  13  -3   68.29   27.10
  -3  13  -3   46.10   18.20
   3 -13   3   16.70   25.90
   3 -13   3   31.30   17.80
  -4  13  -3  -12.80   22.50
  -4  13  -3   24.70   18.40
   4 -13   3    1.80   18.10
  -5  13  -3   15.80   26.50
  -5  13  -3   23.40   16.60
   5 -13   3    5.60   17.90
  -6  13  -3  171.58   27.10
  -6  13  -3  175.88   31.90
  -7  13  -3  177.28   28.80
  -7  13  -3  211.68   34.40
   8 -13   3   65.79   29.40
  -9  13  -3   81.89   28.20
   9 -13   3    6.90   27.10
  10  12  -3  -63.29   44.60
  10  12  -3  -35.30   17.20
   9  12  -3   33.70   25.90
   9  12  -3   34.60   19.40
   8  12  -3  106.19   30.50
   8  12  -3   50.09   18.80
  -8 -12   3   27.20   22.50
   7  12  -3  102.09   26.80
   7  12  -3  109.99   20.80
  -7 -12   3   69.79   21.70
   6  12  -3   -1.10   20.20
   6  12  -3    0.10   17.50
  -6 -12   3  -19.10   15.40
   5  12  -3  -10.40   15.50
   5  12  -3   17.30   19.30
  -5 -12   3  -17.20   14.90
   4  12  -3   58.69   16.80
   4  12  -3   49.80   22.80
  -4 -12   3   69.69   25.40
  -4 -12   3   44.30   18.40
   3  12  -3  321.97   40.60
   3  12  -3  352.76   31.20
  -3 -12   3  330.27   34.20
  -3 -12   3  300.37   38.90
   2  12  -3  403.16   42.60
   2  12  -3  352.96   30.70
  -2 -12   3  302.47   33.80
  -2 -12   3  390.76   43.80
   1  12  -3   95.39   27.90
   1  12  -3   65.19   15.70
  -1 -12   3   75.39   18.50
  -1 -12   3   74.29   25.50
   0  12  -3   79.59   18.10
   0  12  -3   80.29   27.00
   0 -12   3   72.79   24.80
   0 -12   3   73.59   18.30
  -1  12  -3   65.59   25.80
  -1  12  -3   25.50   15.30
   1 -12   3   49.30   20.90
   1 -12   3   47.50   18.30
  -2  12  -3   30.40   17.10
  -2  12  -3   12.40   23.30
   2 -12   3   51.29   37.10
   2 -12   3   28.70   14.90
  -3  12  -3   83.89   25.60
  -3  12  -3   73.89   19.30
   3 -12   3   84.19   19.60
   3 -12   3   76.79   25.10
  -4  12  -3  152.58   23.10
  -4  12  -3  170.88   30.00
   4 -12   3  122.79   29.00
   4 -12   3  131.79   29.90
  -5  12  -3  335.27   43.10
  -5  12  -3  269.17   37.50
   5 -12   3  220.08   28.80
   5 -12   3  254.47   40.40
  -6  12  -3   38.80   37.50
  -6  12  -3   91.59   24.30
  -7  12  -3   13.10   21.80
  -7  12  -3    8.60   19.90
  -8  12  -3   25.40   23.30
   8 -12   3   22.30   20.70
  -9  12  -3   38.90   25.90
   9 -12   3   -1.80   26.20
  10 -12   3   31.60   38.60
  10  11  -3   35.40   26.60
  10  11  -3   25.30   21.80
   9  11  -3   19.80   20.10
   9  11  -3   14.60   25.20
   8  11  -3   -1.90   16.20
   8  11  -3  -14.70   20.90
  -8 -11   3  -32.90   19.70
   7  11  -3   53.49   18.30
   7  11  -3   26.90   23.00
  -7 -11   3   -9.00   16.90
   6  11  -3  225.78   42.30
  -6 -11   3  156.78   24.10
   5  11  -3  359.26   34.00
   5  11  -3  406.56   40.40
  -5 -11   3  353.46   35.90
  -5 -11   3  394.76   40.20
   4  11  -3  539.35   41.90
   4  11  -3  518.25   34.50
  -4 -11   3  521.95   42.20
  -4 -11   3  513.95   36.50
   3  11  -3  434.96   40.70
   3  11  -3  438.46   31.20
  -3 -11   3  437.86   32.60
  -3 -11   3  412.26   38.30
   2  11  -3   42.40   18.70
   2  11  -3   29.10   14.30
  -2 -11   3   49.99   21.20
  -2 -11   3   38.90   15.70
   1  11  -3  114.09   17.90
   1  11  -3  122.09   26.60
  -1 -11   3  131.59   24.00
  -1 -11   3  115.69   18.70
   0  11  -3  410.56   41.00
   0  11  -3  412.36   30.60
   0 -11   3  420.26   34.30
   0 -11   3  426.26   37.40
  -1  11  -3  812.12   49.10
  -1  11  -3  811.12   37.90
   1 -11   3  875.31   46.30
   1 -11   3  842.42   40.90
  -2  11  -3  609.34   36.50
  -2  11  -3  539.15   44.20
   2 -11   3  587.54   37.50
   2 -11   3  542.05   41.20
  -3  11  -3  304.27   33.40
  -3  11  -3  316.47   41.40
   3 -11   3  369.76   33.60
   3 -11   3  273.07   38.30
  -4  11  -3   88.09   18.70
  -4  11  -3   81.19   25.50
   4 -11   3   88.29   20.30
  -5  11  -3   -1.20   21.60
  -5  11  -3   -0.10   15.60
   5 -11   3   23.70   16.30
   5 -11   3   11.30   23.80
  -6  11  -3  178.98   28.40
  -6  11  -3  159.58   27.20
   6 -11   3  124.29   23.90
   6 -11   3   78.89   32.70
  -7  11  -3  175.98   28.80
  -7  11  -3  183.98   30.50
  -8  11  -3  128.59   30.80
   8 -11   3   85.39   27.10
  -9  11  -3  110.69   29.20
   9 -11   3   92.29   31.40
 -10  11  -3   12.90   24.30
  10 -11   3  -19.00   26.10
  11  10  -3   15.80   29.70
  10  10  -3   -4.50   16.00
  10  10  -3  -37.60   21.30
   9  10  -3   43.40   26.00
   9  10  -3   23.10   18.50
  -9 -10   3  -16.30   17.10
   8  10  -3  115.29   21.70
   8  10  -3  130.09   29.90
  -8 -10   3   85.49   22.80
   7  10  -3   54.89   18.20
   7  10  -3   55.59   21.80
  -7 -10   3   47.60   19.50
   6  10  -3   34.90   16.50
   6  10  -3   -0.70   18.00
  -6 -10   3  -14.50   19.20
  -6 -10   3  -17.00   13.90
   5  10  -3   67.69   23.50
   5  10  -3   80.39   17.70
  -5 -10   3   59.19   23.10
  -5 -10   3   52.99   17.50
   4  10  -3   -0.40   18.80
   4  10  -3   16.50   14.20
  -4 -10   3   16.20   17.40
  -4 -10   3   15.40   14.30
   3  10  -3  211.68   27.60
   3  10  -3  196.98   29.60
  -3 -10   3  198.38   26.90
  -3 -10   3  187.08   27.50
   2  10  -3  269.87   33.70
   2  10  -3  312.67   44.10
  -2 -10   3  265.57   29.90
  -2 -10   3  262.77   32.40
   1  10  -3  164.98   25.20
   1  10  -3  170.18   22.40
  -1 -10   3  146.79   24.00
  -1 -10   3  163.28   20.60
   0  10  -3  300.27   36.60
   0  10  -3  236.28   26.00
   0 -10   3  269.27   29.60
   0 -10   3  254.87   31.10
  -1  10  -3  114.69   23.30
  -1  10  -3   70.79   14.60
   1 -10   3   64.89   15.60
   1 -10   3   85.09   21.50
  -2  10  -3   94.99   17.00
  -2  10  -3   74.79   22.80
   2 -10   3  149.09   25.30
   2 -10   3  114.99   18.90
  -3  10  -3  124.49   20.30
  -3  10  -3  145.49   26.20
   3 -10   3  141.09   24.80
   3 -10   3  167.88   22.50
  -4  10  -3   58.19   19.10
  -4  10  -3   49.30   22.60
   4 -10   3   85.39   19.00
   4 -10   3   68.19   23.50
  -5  10  -3  257.47   38.30
  -5  10  -3  259.47   34.20
   5 -10   3  306.87   45.00
   5 -10   3  314.97   35.90
  -6  10  -3  172.18   26.20
  -6  10  -3  210.08   31.40
   6 -10   3  190.58   27.50
   6 -10   3  193.58   32.20
  -7  10  -3  -57.69   24.90
  -7  10  -3   36.10   22.50
  -8  10  -3   51.89   25.10
   8 -10   3    0.80   20.90
  -9  10  -3   26.80   22.40
   9 -10   3    7.10   25.50
 -10  10  -3   61.39   26.30
  10 -10   3   34.50   26.80
 -11  10  -3   76.89   27.60
  11 -10   3   36.90   34.90
  11   9  -3   78.99   24.40
  11   9  -3   70.09   29.20
  10   9  -3  127.59   31.00
  10   9  -3  104.19   23.10
   9   9  -3   58.29   25.60
   9   9  -3   38.70   20.30
   8   9  -3    7.80   20.80
   8   9  -3   35.10   17.30
  -8  -9   3   14.10   20.90
   7   9  -3   47.90   18.80
   7   9  -3   58.59   22.80
  -7  -9   3   56.79   18.10
   6   9  -3  195.38   30.60
   6   9  -3  182.58   23.60
  -6  -9   3  111.99   20.90
  -6  -9   3  152.78   28.30
   5   9  -3  578.94   39.20
   5   9  -3  534.35   34.50
  -5  -9   3  575.74   36.20
  -5  -9   3  678.63   41.60
   4   9  -3  657.53   34.50
   4   9  -3  721.63   41.50
  -4  -9   3  715.63   37.60
  -4  -9   3  757.42   42.50
   3   9  -3  445.86   35.50
   3   9  -3  458.35   29.40
  -3  -9   3  434.06   30.00
  -3  -9   3  400.16   33.30
   2   9  -3   44.80   17.70
   2   9  -3   37.70   13.20
  -2  -9   3   23.50   14.60
  -2  -9   3   34.10   17.70
   1   9  -3  263.57   32.60
   1   9  -3  263.17   25.40
  -1  -9   3  294.67   33.60
  -1  -9   3  349.07   32.30
   0   9  -3  769.52   42.80
   0   9  -3  752.72   34.00
   0  -9   3  843.12   41.90
   0  -9   3  812.62   37.90
  -1   9  -3 1152.68   49.30
  -1   9  -3 1145.19   49.50
   1  -9   3 1155.78   46.70
   1  -9   3 1199.28   43.90
  -2   9  -3  911.91   45.20
  -2   9  -3  912.81   38.70
   2  -9   3  943.01   40.00
   2  -9   3  890.41   43.90
  -3   9  -3  447.36   33.20
  -3   9  -3  410.16   37.20
   3  -9   3  436.16   35.50
   3  -9   3  473.65   32.80
  -4   9  -3   30.60   19.50
  -4   9  -3    6.70   15.70
   4  -9   3   14.10   13.30
   4  -9   3   30.50   21.20
  -5   9  -3   41.10   20.10
  -5   9  -3   67.39   19.00
   5  -9   3   61.89   23.10
   5  -9   3   47.40   17.60
  -6   9  -3  236.88   28.80
  -6   9  -3  247.18   35.40
   6  -9   3  227.08   47.30
   6  -9   3  208.08   26.80
  -7   9  -3  495.65   44.40
  -7   9  -3  464.55   42.40
   7  -9   3  460.35   44.20
   7  -9   3  438.46   52.89
   8  -9   3  369.16   47.00
  -9   9  -3  158.48   30.90
   9  -9   3   90.79   26.60
 -10   9  -3   54.29   27.10
  10  -9   3   -7.10   26.90
 -11   9  -3   30.60   27.40
  11  -9   3  -11.80   26.90
  11   8  -3    4.40   26.20
  11   8  -3   -8.70   20.00
  10   8  -3    7.00   20.00
  10   8  -3    0.20   20.10
   9   8  -3   37.00   21.40
   9   8  -3    4.40   16.10
  -9  -8   3   30.60   21.20
   8   8  -3  103.79   21.40
   8   8  -3   83.59   25.00
   7   8  -3  113.79   24.00
   7   8  -3  139.69   23.10
   7   8  -3  127.29   24.50
  -7  -8   3   85.39   20.30
   6   8  -3   59.09   17.40
   6   8  -3   42.10   18.40
  -6  -8   3    8.70   24.50
   5   8  -3   44.20   13.60
   5   8  -3    8.70   14.20
  -5  -8   3   19.30   14.10
  -5  -8   3   31.70   17.60
   4   8  -3   72.29   16.10
   4   8  -3   90.69   19.90
  -4  -8   3   58.59   15.20
  -4  -8   3   83.29   18.70
   3   8  -3  307.67   26.40
   3   8  -3  305.97   30.80
  -3  -8   3  292.27   29.60
  -3  -8   3  271.87   27.20
   2   8  -3  112.89   16.40
   2   8  -3  143.89   22.80
  -2  -8   3  145.59   19.20
  -2  -8   3  174.78   24.00
   1   8  -3   58.29   15.10
   1   8  -3   99.69   21.60
  -1  -8   3   69.99   17.10
  -1  -8   3   87.39   17.30
   0   8  -3  509.75   37.50
   0   8  -3  491.55   29.00
   0  -8   3  472.35   33.40
   0  -8   3  527.45   32.30
  -1   8  -3  192.68   24.60
  -1   8  -3  178.18   25.00
   1  -8   3  212.98   27.50
   1  -8   3  183.38   24.70
  -2   8  -3  -13.40   12.20
  -2   8  -3  -24.80   16.80
   2  -8   3    5.00   13.30
   2  -8   3   -4.10   14.70
  -3   8  -3  111.59   20.40
  -3   8  -3   94.89   17.80
   3  -8   3   70.69   16.80
   3  -8   3  124.09   22.10
  -4   8  -3   48.10   19.30
  -4   8  -3   34.60   16.40
   4  -8   3   38.10   14.10
   4  -8   3   46.20   17.90
  -5   8  -3  220.48   31.80
  -5   8  -3  218.28   30.50
   5  -8   3  222.38   29.30
  -6   8  -3   99.19   22.30
  -6   8  -3   84.89   21.40
   6  -8   3   94.79   23.20
   6  -8   3  122.99   38.40
  -7   8  -3    7.50   18.00
  -7   8  -3  -19.00   17.30
   7  -8   3   -1.50   21.90
   7  -8   3  -24.40   16.30
  -8   8  -3   30.70   20.40
   8  -8   3   26.00   20.80
   8  -8   3   13.80   41.60
  -9   8  -3   58.69   21.90
   9  -8   3    3.80   21.20
 -10   8  -3   13.00   23.90
  10  -8   3   12.00   25.10
 -11   8  -3   72.09   24.90
  11  -8   3    2.40   24.20
  12   7  -3   14.40   25.90
  12   7  -3   57.39   31.10
  11   7  -3  121.79   27.00
  11   7  -3  130.59   30.20
  10   7  -3  207.38   28.90
  10   7  -3  206.08   33.80
   9   7  -3   36.00   23.50
   9   7  -3   89.79   21.50
  -9  -7   3   -1.60   19.40
   8   7  -3   -9.50   15.30
   8   7  -3   -6.10   19.30
   7   7  -3   83.59   23.00
   7   7  -3  105.09   23.30
   7   7  -3   70.29   19.10
  -7  -7   3  100.89   21.20
   6   7  -3  637.64   36.40
   6   7  -3  640.74   39.50
  -6  -7   3  595.24   38.10
  -6  -7   3  606.24   38.50
   5   7  -3 1124.59   42.20
   5   7  -3 1075.19   46.00
  -5  -7   3 1087.49   45.40
  -5  -7   3 1185.88   44.70
   4   7  -3  561.74   34.30
   4   7  -3  513.65   36.70
  -4  -7   3  573.34   34.20
  -4  -7   3  565.24   31.70
   3   7  -3  481.05   31.60
   3   7  -3  466.85   28.20
  -3  -7   3  430.76   29.80
  -3  -7   3  491.95   31.40
   2   7  -3  127.69   16.00
   2   7  -3  167.18   36.10
  -2  -7   3  155.38   22.10
  -2  -7   3  138.89   17.80
   1   7  -3   45.60   16.50
   1   7  -3   37.50   12.90
  -1  -7   3   48.70   15.80
  -1  -7   3   31.60   14.20
   0   7  -3 1035.00   37.40
   0   7  -3 1094.09   42.90
   0  -7   3 1054.39   39.50
  -1   7  -3 1344.67   42.80
  -1   7  -3 1356.76   48.30
   1  -7   3 1327.87   43.50
  -2   7  -3  837.42   37.10
  -2   7  -3  856.41   40.30
   2  -7   3  916.11   39.80
   2  -7   3  884.61   37.70
  -3   7  -3  760.52   37.70
  -3   7  -3  806.62   39.10
   3  -7   3  822.72   37.70
   3  -7   3  789.22   38.50
  -4   7  -3  125.39   19.80
  -4   7  -3  139.39   20.90
   4  -7   3  119.09   20.10
   4  -7   3  121.29   18.80
  -5   7  -3   52.79   17.00
  -5   7  -3   48.90   17.80
   5  -7   3   63.89   18.60
   5  -7   3   57.39   17.60
  -6   7  -3  340.37   33.10
  -6   7  -3  339.87   35.40
   6  -7   3  291.97   34.00
   6  -7   3  322.07   32.90
  -7   7  -3  553.64   43.40
  -7   7  -3  487.75   38.90
   7  -7   3  510.35   40.80
   7  -7   3  497.95   48.80
  -8   7  -3  531.05   44.60
   8  -7   3  593.34   44.60
   8  -7   3  497.85   47.60
  -9   7  -3  128.99   31.70
   9  -7   3   78.09   24.60
 -10   7  -3   11.30   20.80
  10  -7   3   31.50   26.10
 -11   7  -3   42.50   22.80
  11  -7   3   -8.90   25.60
 -12   7  -3   57.29   26.70
  12  -7   3  -28.70   24.30
  12   6  -3   29.20   51.59
  11   6  -3   24.70   24.80
  11   6  -3  -13.30   17.00
  10   6  -3    6.60   20.90
  10   6  -3  -14.80   18.50
   9   6  -3   50.29   21.80
   9   6  -3   48.80   20.00
  -9  -6   3   11.90   15.20
   8   6  -3  195.68   27.20
   8   6  -3  226.08   29.80
   8   6  -3  214.18   26.80
  -8  -6   3  180.48   29.60
   7   6  -3   39.60   16.80
   7   6  -3   59.99   21.70
   7   6  -3   53.59   19.40
  -7  -6   3   29.20   13.50
   6   6  -3   11.70   13.40
   6   6  -3   16.50   13.30
   6   6  -3    8.90   16.50
  -6  -6   3   -4.40   12.30
   5   6  -3   -4.10   12.40
   5   6  -3  -15.40   11.30
  -5  -6   3   -9.70   13.40
  -5  -6   3    4.90   11.60
   4   6  -3   81.59   15.40
   4   6  -3  112.39   20.10
  -4  -6   3   75.79   17.50
  -4  -6   3   77.89   14.90
   3   6  -3  175.28   23.40
   3   6  -3  177.08   36.00
  -3  -6   3  180.68   23.50
  -3  -6   3  183.28   24.40
   2   6  -3  254.67   25.40
   2   6  -3  224.98   24.00
  -2  -6   3  238.98   25.70
  -2  -6   3  222.78   38.40
   1   6  -3   23.90   12.20
   1   6  -3   30.30   14.60
  -1  -6   3   30.20   12.80
  -1  -6   3   17.60   13.20
   0   6  -3   -3.80   11.20
   0   6  -3   26.50   14.60
   0  -6   3   12.40   11.80
   0  -6   3   15.90   14.00
  -1   6  -3   37.40   17.40
  -1   6  -3   27.70   12.80
   1  -6   3   26.60   12.90
   1  -6   3   34.80   15.20
  -2   6  -3   37.90   14.10
  -2   6  -3   35.20   17.70
   2  -6   3   13.20   14.90
   2  -6   3   70.89   17.10
  -3   6  -3  142.49   35.10
  -3   6  -3  108.89   19.50
   3  -6   3  154.78   24.30
   3  -6   3  125.79   17.80
  -4   6  -3   -4.20   13.10
  -4   6  -3  -10.60   14.30
   4  -6   3    4.70   14.00
   4  -6   3  -15.80   11.90
  -5   6  -3   15.00   14.20
  -5   6  -3    6.40   15.00
   5  -6   3    9.90   12.80
   5  -6   3   15.30   16.00
  -6   6  -3   96.99   19.40
  -6   6  -3   68.29   19.40
   6  -6   3  107.19   21.30
   6  -6   3   86.29   20.30
  -7   6  -3   -3.10   15.70
  -7   6  -3    1.90   16.90
   7  -6   3   32.40   18.60
   7  -6   3   11.30   15.80
  -8   6  -3   11.50   18.50
   8  -6   3    8.90   18.80
   8  -6   3   17.20   20.00
  -9   6  -3    1.40   20.20
   9  -6   3   -5.00   19.60
 -10   6  -3    4.10   22.40
  10  -6   3   37.70   24.40
 -11   6  -3   37.80   22.70
  11  -6   3    4.70   21.60
 -12   6  -3   24.60   25.50
  12   5  -3    5.10   28.80
  12   5  -3   97.19   27.40
  11   5  -3  171.78   32.60
  11   5  -3  193.88   30.10
  10   5  -3  153.18   28.30
   9   5  -3   65.39   22.30
   9   5  -3   68.79   20.10
  -9  -5   3   47.10   20.10
   8   5  -3    1.90   18.90
   8   5  -3   13.00   15.00
  -8  -5   3   -2.30   17.10
   7   5  -3  184.08   26.50
   7   5  -3  129.39   20.70
   7   5  -3  173.68   27.60
  -7  -5   3  119.19   20.80
   6   5  -3  670.83   38.50
   6   5  -3  590.44   35.80
   6   5  -3  677.53   36.50
  -6  -5   3  665.13   36.80
   5   5  -3 1505.75   46.60
   5   5  -3 1431.56   47.10
   5   5  -3 1508.45   50.09
  -5  -5   3 1466.25   47.70
   4   5  -3 1026.20   40.00
   4   5  -3 1018.40   37.10
  -4  -5   3 1036.00   41.00
  -4  -5   3  954.00   38.90
   3   5  -3  975.50   36.80
   3   5  -3  937.41   35.00
  -3  -5   3  980.90   35.80
  -3  -5   3  938.91   52.99
   2   5  -3  210.38   22.50
   2   5  -3  233.18   23.20
  -2  -5   3  188.88   23.30
  -2  -5   3  189.58   22.80
   1   5  -3  410.16   26.10
   1   5  -3  447.96   26.10
  -1  -5   3  438.66   26.50
  -1  -5   3  455.55   27.00
   0   5  -3 1574.64   41.90
   0   5  -3 1512.05   42.60
   0  -5   3 1519.35   42.70
   0  -5   3 1610.14   42.90
  -1   5  -3 1020.20   35.90
  -1   5  -3 1032.70   36.90
   1  -5   3 1041.50   35.40
   1  -5   3 1044.70   36.40
  -2   5  -3 1180.58   38.30
  -2   5  -3 1172.88   39.80
   2  -5   3 1168.08   39.20
   2  -5   3 1204.78   38.70
  -3   5  -3 1169.28   39.50
  -3   5  -3 1178.98   41.60
   3  -5   3 1159.78   40.30
   3  -5   3 1227.98   42.10
  -4   5  -3    6.10   14.20
  -4   5  -3   16.40   13.70
   4  -5   3   38.90   13.90
   4  -5   3   21.30   15.80
  -5   5  -3  127.69   19.40
  -5   5  -3  127.89   21.10
   5  -5   3  106.59   19.00
   5  -5   3   78.69   16.70
  -6   5  -3  299.47   29.70
  -6   5  -3  317.67   33.40
   6  -5   3  345.87   31.40
   6  -5   3  326.57   29.00
  -7   5  -3  540.15   39.20
  -7   5  -3  557.24   40.70
   7  -5   3  581.34   45.40
   7  -5   3  562.64   37.70
  -8   5  -3  643.24   44.20
   8  -5   3  761.92   50.69
   8  -5   3  662.73   43.30
   8  -5   3  706.93   45.50
  -9   5  -3  334.47   38.80
   9  -5   3  238.48   32.70
   9  -5   3  257.97   33.80
 -10   5  -3   11.10   22.00
  10  -5   3   -5.50   20.90
 -11   5  -3   26.80   19.90
  11  -5   3   -3.80   23.50
 -12   5  -3   74.99   29.90
  12  -5   3   47.00   29.10
  12   4  -3  -21.00   22.00
  12   4  -3   -8.60   26.20
  11   4  -3   13.20   19.70
  11   4  -3  -11.10   20.00
  10   4  -3  -10.30   18.40
  10   4  -3   30.10   21.90
   9   4  -3   -1.20   17.10
  -9  -4   3    6.90   14.40
   8   4  -3   18.10   15.60
   8   4  -3   23.80   19.30
   8   4  -3   -5.10   16.50
  -8  -4   3   -0.10   15.50
   7   4  -3    0.40   12.60
   7   4  -3   16.00   16.00
   7   4  -3   35.80   18.60
  -7  -4   3   -5.30   13.50
   6   4  -3   -4.60   13.70
   6   4  -3    5.30   12.90
   6   4  -3    1.60   12.50
  -6  -4   3    8.50   12.20
   5   4  -3   10.50   13.30
   5   4  -3   17.30   12.40
   5   4  -3    8.00   13.30
  -5  -4   3   12.30   12.30
   4   4  -3   45.50   17.50
   4   4  -3   43.20   13.10
  -4  -4   3   32.30   13.20
   3   4  -3  118.39   15.80
   3   4  -3  109.29   16.60
  -3  -4   3   78.29   14.20
  -3  -4   3  110.29   16.50
   2   4  -3  330.07   22.70
   2   4  -3  336.97   23.30
  -2  -4   3  306.87   24.20
  -2  -4   3  269.07   22.20
   1   4  -3   26.00   11.40
   1   4  -3    4.80   10.70
  -1  -4   3   17.70   11.10
  -1  -4   3   34.30   12.40
   0   4  -3   51.19   12.50
   0   4  -3   92.29   27.00
   0  -4   3   67.59   13.00
   0  -4   3   81.29   14.10
  -1   4  -3   23.80   15.20
  -1   4  -3   20.30   11.10
   1  -4   3   29.20   12.60
   1  -4   3   35.40   12.00
  -2   4  -3  103.49   14.90
  -2   4  -3  107.99   16.30
   2  -4   3  122.89   16.10
   2  -4   3   95.39   15.30
  -3   4  -3   63.89   15.00
  -3   4  -3   66.79   14.50
   3  -4   3   61.49   14.10
   3  -4   3   73.89   16.10
  -4   4  -3   21.30   13.40
  -4   4  -3   -1.10   15.80
   4  -4   3   11.50   11.80
   4  -4   3  -15.40   13.80
  -5   4  -3  284.37   31.60
  -5   4  -3  317.07   30.60
   5  -4   3  305.27   26.80
   5  -4   3  290.17   27.60
  -6   4  -3   37.50   15.30
  -6   4  -3   51.99   16.40
   6  -4   3   33.00   13.90
   6  -4   3   35.00   15.00
  -7   4  -3  -13.40   16.20
   7  -4   3   -1.00   16.20
   7  -4   3    7.00   16.70
   7  -4   3   -0.60   11.50
  -8   4  -3   -6.50   18.80
   8  -4   3    5.20   18.70
   8  -4   3    3.20   16.60
   8  -4   3    3.80   18.30
  -9   4  -3   31.80   21.70
   9  -4   3   33.00   21.00
   9  -4   3   24.80   25.00
 -10   4  -3    7.50   20.70
  10  -4   3   23.20   22.80
 -11   4  -3   65.79   23.90
  11  -4   3  -10.00   19.30
 -12   4  -3   -8.70   25.70
  12  -4   3   -8.30   21.60
  12   3  -3   39.10   25.40
  12   3  -3   79.09   31.80
  11   3  -3  281.57   40.20
  11   3  -3  308.27   42.50
  10   3  -3  317.87   41.70
  10   3  -3  359.56   44.60
   9   3  -3   68.69   22.80
  -9  -3   3   40.20   19.20
   8   3  -3   14.80   16.90
   8   3  -3  -10.40   17.00
   8   3  -3    3.90   16.00
  -8  -3   3   24.90   16.70
   7   3  -3   63.99   18.70
   7   3  -3   70.89   18.10
   7   3  -3   45.60   20.10
  -7  -3   3   51.79   17.30
   6   3  -3  934.41   41.90
   6   3  -3  984.10   43.50
   6   3  -3  912.71   40.00
  -6  -3   3  972.60   42.00
   5   3  -3 1894.01   53.49
   5   3  -3 1873.01   54.59
   5   3  -3 1909.31   53.59
  -5  -3   3 1894.11   54.39
   4   3  -3  802.92   34.30
   4   3  -3  817.32   41.20
   4   3  -3  789.12   34.20
   4   3  -3  803.12   34.40
  -4  -3   3  800.82   39.30
   3   3  -3  585.14   28.70
   3   3  -3  624.34   28.80
  -3  -3   3  617.64   28.20
  -3  -3   3  609.74   29.10
   2   3  -3   47.60   12.70
   2   3  -3   27.40   11.00
  -2  -3   3   43.70   11.80
  -2  -3   3   44.30   12.30
   1   3  -3  441.06   25.20
   1   3  -3  402.96   21.30
  -1  -3   3  363.86   25.40
  -1  -3   3  382.86   20.90
   0   3  -3 3527.25   64.69
   0   3  -3 3245.78   58.19
   0  -3   3 3350.96   58.49
   0  -3   3 3348.47   63.19
  -1   3  -3 1586.94   41.50
  -1   3  -3 1573.34   36.70
   1  -3   3 1592.24   36.60
   1  -3   3 1584.14   41.30
  -2   3  -3 1628.34   38.30
  -2   3  -3 1569.64   42.60
   2  -3   3 1629.24   42.50
   2  -3   3 1562.74   37.20
  -3   3  -3 1098.89   33.60
  -3   3  -3 1145.89   38.50
   3  -3   3 1166.58   38.10
   3  -3   3 1158.98   34.40
  -4   3  -3   44.80   14.40
  -4   3  -3   30.80   13.20
   4  -3   3   12.70   12.80
   4  -3   3   20.10   12.70
  -5   3  -3  257.77   26.40
  -5   3  -3  259.37   27.40
   5  -3   3  268.67   24.80
   5  -3   3  225.08   26.80
  -6   3  -3  723.03   37.10
  -6   3  -3  718.23   39.20
   6  -3   3  675.13   36.30
   6  -3   3  682.33   35.10
  -7   3  -3  570.14   37.10
   7  -3   3  613.24   41.20
   7  -3   3  583.94   38.30
   7  -3   3  619.44   36.80
  -8   3  -3  735.03   43.80
   8  -3   3  828.62   45.90
   8  -3   3  787.52   41.50
   8  -3   3  768.02   49.00
  -9   3  -3  224.68   30.90
   9  -3   3  315.47   40.10
   9  -3   3  294.07   34.20
 -10   3  -3   18.10   24.00
  10  -3   3  -15.50   19.60
 -11   3  -3   21.00   22.10
  11  -3   3  -26.20   19.90
 -12   3  -3   59.29   29.90
  12  -3   3   31.40   26.30
  12   2  -3    5.20   23.30
  12   2  -3  -24.20   27.60
  11   2  -3    4.70   19.30
  11   2  -3   48.50   24.60
  10   2  -3   10.30   22.70
  10   2  -3    6.40   19.40
   9   2  -3   -3.10   17.00
   9   2  -3   22.90   21.20
  -9  -2   3  -12.70   16.60
   8   2  -3   13.40   16.60
   8   2  -3  -20.70   17.10
   8   2  -3   11.30   16.30
  -8  -2   3    6.60   16.80
   7   2  -3   37.70   18.40
   7   2  -3   60.59   19.00
   7   2  -3   67.39   18.60
   6   2  -3    1.80   14.00
   6   2  -3    8.10   13.30
   6   2  -3   -9.30   11.60
  -6  -2   3    3.20   12.30
   5   2  -3   83.99   16.80
   5   2  -3   45.80   14.10
   5   2  -3   70.99   17.40
  -5  -2   3   53.69   14.80
   4   2  -3   47.30   13.10
   4   2  -3   33.80   13.00
   4   2  -3   81.39   16.50
  -4  -2   3   41.60   12.80
   3   2  -3   19.30   11.90
   3   2  -3   37.30   12.20
   3   2  -3   47.20   12.30
  -3  -2   3   34.00   11.60
   2   2  -3  191.78   22.90
   2   2  -3  232.48   21.70
  -2  -2   3  179.48   21.00
  -2  -2   3  180.98   19.20
   1   2  -3   39.90   22.60
   1   2  -3   38.50    9.60
  -1  -2   3   50.29   12.20
  -1  -2   3   39.10    9.40
   0   2  -3  300.87   17.20
   0   2  -3  238.28   21.90
   0  -2   3  271.47   22.30
   0  -2   3  271.57   15.80
  -1   2  -3   58.59   10.80
   1  -2   3   34.90   11.40
  -2   2  -3  922.21   32.40
  -2   2  -3  900.21   25.90
   2  -2   3  919.81   32.40
   2  -2   3  910.21   26.80
  -3   2  -3   19.20   10.10
  -3   2  -3   47.70   12.20
   3  -2   3   23.90   11.50
   3  -2   3    7.30    9.60
  -4   2  -3    8.40   11.10
  -4   2  -3  -12.50   12.10
   4  -2   3  -10.40   19.20
   4  -2   3   -2.80   11.00
  -5   2  -3   21.40   12.60
  -5   2  -3   26.20   13.70
   5  -2   3   13.40   12.20
   5  -2   3   23.90   24.90
  -6   2  -3   81.79   18.30
  -6   2  -3   87.29   17.50
   6  -2   3   76.59   16.90
   6  -2   3   72.19   16.20
  -7   2  -3   11.40   16.40
   7  -2   3   10.40   15.80
   7  -2   3   29.20   15.20
   7  -2   3   22.50   14.10
  -8   2  -3  -10.10   15.10
   8  -2   3    2.90   25.70
   8  -2   3   14.10   18.40
   8  -2   3   18.40   16.70
  -9   2  -3   11.70   20.70
   9  -2   3    4.00   17.80
   9  -2   3  -20.20   16.70
   9  -2   3   30.20   19.60
  10  -2   3   26.20   18.40
 -11   2  -3   -0.20   20.70
  11  -2   3    7.70   22.30
 -12   2  -3   15.90   25.40
  12  -2   3  -26.60   21.30
  12   1  -3  123.59   35.20
  12   1  -3   59.89   25.80
  11   1  -3  228.08   32.90
  11   1  -3  308.17   43.50
  10   1  -3  255.47   36.40
  10   1  -3  243.78   31.90
   9   1  -3   25.00   19.50
   9   1  -3   23.50   19.30
   9   1  -3    5.80   30.10
  -9  -1   3    7.70   16.20
   8   1  -3   33.40   17.10
   8   1  -3  -23.60   16.10
   8   1  -3   -7.60   15.40
   7   1  -3  134.69   21.20
   7   1  -3  121.39   20.20
  -7  -1   3  110.59   19.30
   6   1  -3  873.61   39.60
   6   1  -3  936.01   41.70
  -6  -1   3  887.11   40.60
  -6  -1   3  928.81   42.70
  -6  -1   3  934.41   49.30
   5   1  -3 1638.54   50.79
   5   1  -3 1620.54   48.30
  -5  -1   3 1627.04   49.60
  -5  -1   3 1616.34   50.29
  -5  -1   3 1657.03   59.59
   4   1  -3 1497.95   44.90
   4   1  -3 1458.35   43.10
  -4  -1   3 1532.25   54.89
  -4  -1   3 1479.75   44.20
  -4  -1   3 1535.25   44.40
   3   1  -3  705.83   29.70
   3   1  -3  711.23   28.10
  -3  -1   3  697.83   29.40
   2   1  -3  274.47   22.20
   2   1  -3  294.17   30.20
   2   1  -3  304.67   20.20
   2   1  -3  323.47   19.70
  -2  -1   3  321.07   22.50
   1   1  -3 1058.29   25.60
   1   1  -3 1078.69   31.00
  -1  -1   3 1133.89   31.10
   0   1  -3 4930.71   79.09
   0  -1   3 4963.20   79.09
  -1   1  -3 2917.11   54.99
   1  -1   3 3044.40   55.79
  -2   1  -3  888.41   24.00
  -2   1  -3  977.70   31.80
   2  -1   3  896.91   31.60
   2  -1   3  938.51   24.50
  -3   1  -3 1291.97   38.50
  -3   1  -3 1362.46   38.60
   3  -1   3 1422.16   39.00
   3  -1   3 1348.07   33.10
  -4   1  -3   37.10   12.70
  -4   1  -3   29.30   12.50
   4  -1   3   26.90   12.30
   4  -1   3   31.10   11.00
  -5   1  -3  299.17   24.90
   5  -1   3  306.27   26.70
   5  -1   3  270.77   24.30
  -6   1  -3  290.27   26.60
   6  -1   3  278.17   26.20
   6  -1   3  303.27   27.20
   6  -1   3  311.97   30.70
  -7   1  -3  632.54   37.60
   7  -1   3  695.03   40.40
   7  -1   3  641.54   35.40
   7  -1   3  640.74   37.20
  -8   1  -3  824.82   44.20
   8  -1   3  764.12   42.10
   8  -1   3  877.51   45.60
   8  -1   3  781.12   44.20
  -9   1  -3  256.97   37.10
   9  -1   3  268.57   36.40
   9  -1   3  331.37   37.30
   9  -1   3  261.47   37.30
 -10   1  -3   29.20   24.90
  10  -1   3    3.90   19.40
  11  -1   3  -20.10   18.90
  12  -1   3   44.60   32.90
  12  -1   3   10.50   25.60
  12   0  -3   16.50   21.60
  12   0  -3   -2.20   27.90
  11   0  -3  -18.30   20.20
  11   0  -3   16.70   19.30
  10   0  -3   23.30   20.30
   9   0  -3   17.20   21.20
   9   0  -3   10.00   18.20
  -9   0   3  -11.50   18.30
  -9   0   3   13.40   16.80
   8   0  -3   -3.30   14.70
   8   0  -3  -13.50   14.60
  -8   0   3  -19.30   14.70
  -8   0   3  -53.49   20.80
  -8   0   3   -2.50    4.10
   7   0  -3   22.50   14.20
   7   0  -3   12.70   14.10
  -7   0   3    6.00   17.20
  -7   0   3    9.10   11.40
   6   0  -3   33.60   15.30
   6   0  -3   -8.20   11.90
  -6   0   3    8.80   11.70
  -6   0   3   14.40   16.10
   5   0  -3   34.60   14.20
   5   0  -3    6.70   12.90
  -5   0   3   50.99   16.30
  -5   0   3   27.90   13.30
   4   0  -3    9.60   13.10
   4   0  -3   46.80   12.70
  -4   0   3   28.60   11.70
  -4   0   3   24.10   13.20
   3   0  -3   -0.40   10.90
   3   0  -3    8.00   10.50
  -3   0   3    7.10   10.10
  -3   0   3   18.40   11.80
   2   0  -3    0.00    9.40
   2   0  -3   12.30    9.90
  -2   0   3    6.20   10.10
  -2   0   3   -0.50    9.40
   1   0  -3   38.70    9.70
  -1   0   3   14.90    7.70
   0   0  -3   -8.20    9.30
   0   0  -3    1.50    2.80
   0   0   3    9.20    9.20
  -1   0  -3    0.40   10.00
   1   0   3  -10.30    9.50
  -2   0  -3   -5.80    7.30
  -2   0  -3   -9.00    9.30
   2   0   3  -22.60    9.00
  -3   0  -3   -4.80    9.20
  -3   0  -3    4.20   10.30
   3   0   3  -10.70    9.10
   3   0   3   11.10    9.80
  -4   0  -3   -4.50   11.00
  -4   0  -3   -4.40   10.80
   4   0   3   -8.90    9.50
   4   0   3  -10.40    8.90
  -5   0  -3   -0.70   12.30
  -5   0  -3   10.60   12.20
   5   0   3    8.80   11.10
   5   0   3  -15.20   10.20
  -6   0  -3  -10.60   12.40
   6   0   3    5.90   12.40
   6   0   3   11.00   12.50
   6   0   3   29.00   11.80
  -7   0  -3   24.30   16.30
   7   0   3   19.50   13.60
   7   0   3   23.00   12.50
   7   0   3   22.90   13.40
  -8   0  -3   13.00   18.70
   8   0   3   41.20   15.10
   8   0   3   18.10   17.30
   8   0   3   14.00   15.70
   9   0   3   21.50   15.60
   9   0   3    8.90   18.80
   9   0   3   -5.40   17.30
  10   0   3  -17.80   23.20
  10   0   3   12.50   30.60
  11   0   3  -30.30   21.60
  11   0   3   -2.60   19.30
  12   0   3  -16.40   26.70
  12   0   3  -20.30   22.30
  12  -1  -3   97.49   28.00
  12  -1  -3   44.10   29.00
  11  -1  -3  220.68   32.30
 -11   1   3  271.57   38.50
 -11   1   3  227.68   44.30
  10  -1  -3  246.18   34.30
 -10   1   3  260.07   44.70
 -10   1   3  289.47   40.80
   9  -1  -3   52.19   21.40
   9  -1  -3   -5.20   29.70
  -9   1   3   14.50   20.20
   8  -1  -3   -5.50   15.40
   8  -1  -3   24.80   16.70
  -8   1   3    0.50   16.20
  -8   1   3    8.10   13.90
   7  -1  -3  125.19   20.40
   7  -1  -3  150.48   23.60
  -7   1   3  127.39   21.30
  -7   1   3  144.29   24.30
   6  -1  -3  872.71   38.50
   6  -1  -3  914.71   42.00
  -6   1   3  877.71   41.30
  -6   1   3  944.01   40.90
   5  -1  -3 1639.84   50.79
   5  -1  -3 1634.14   48.30
  -5   1   3 1654.53   50.19
  -5   1   3 1626.14   49.99
   4  -1  -3 1470.95   42.00
   4  -1  -3 1464.75   44.80
  -4   1   3 1394.76   42.20
  -4   1   3 1448.96   44.30
   3  -1  -3  737.23   30.10
   3  -1  -3  681.23   27.60
  -3   1   3  705.53   29.30
  -3   1   3  686.43   28.20
   2  -1  -3  243.08   19.20
   2  -1  -3  317.97   21.90
  -2   1   3  319.37   20.90
  -2   1   3  286.17   19.90
   1  -1  -3 1016.70   25.00
   1  -1  -3 1064.69   28.50
  -1   1   3 1028.80   24.80
  -1   1   3 1090.59   28.10
   0  -1  -3 5016.40   75.59
   0   1   3 5013.80   74.89
  -1  -1  -3 2966.00   50.39
   1   1   3 2873.71   49.60
   1   1   3 2925.71   57.49
  -2  -1  -3 1019.60   28.10
   2   1   3 1044.20   25.30
   2   1   3 1059.69   25.00
   2   1   3 1053.09   28.90
  -3  -1  -3 1364.56   35.10
   3   1   3 1313.47   38.30
   3   1   3 1343.67   32.90
   3   1   3 1328.47   34.60
  -4  -1  -3   35.70   11.60
   4   1   3   44.40   11.20
   4   1   3   30.20   10.40
   4   1   3   37.00   11.70
   5   1   3  288.27   25.10
   5   1   3  274.77   25.00
   6   1   3  326.27   26.20
   6   1   3  315.77   26.80
   6   1   3  242.18   25.00
   6   1   3  275.67   25.70
   7   1   3  734.73   39.00
   7   1   3  615.64   34.60
   7   1   3  644.44   35.40
   7   1   3  737.13   38.40
   8   1   3  780.42   43.10
   8   1   3  849.72   42.30
   8   1   3  772.92   41.70
   8   1   3  806.32   44.20
   9   1   3  267.67   34.70
   9   1   3  259.37   35.20
   9   1   3  269.27   36.50
   9   1   3  239.08   33.30
  10   1   3  -51.59   30.10
  10   1   3  -33.50   18.00
  11   1   3   12.30   20.80
  12   1   3   16.00   28.90
  12   1   3  -34.90   22.80
  12  -2  -3  -30.50   21.50
 -12   2   3   -4.40   25.10
  11  -2  -3  -15.80   17.90
 -11   2   3   -2.00   22.80
 -11   2   3   -2.30    5.70
  10  -2  -3  -11.60   17.80
 -10   2   3   47.60   24.00
   9  -2  -3   17.90   17.20
  -9   2   3    7.80   19.90
   8  -2  -3    3.40   15.60
   8  -2  -3   19.20   17.40
  -8   2   3  -14.00   16.40
  -8   2   3    0.10   14.90
   7  -2  -3   24.90   15.40
   7  -2  -3   35.50   17.30
  -7   2   3   48.70   20.80
  -7   2   3   26.90   14.60
   6  -2  -3   25.30   13.70
   6  -2  -3    5.70   13.00
  -6   2   3   23.00   13.70
  -6   2   3  -17.30   13.50
   5  -2  -3   63.59   16.10
   5  -2  -3   57.49   16.20
  -5   2   3   71.49   15.80
  -5   2   3   52.89   16.30
   4  -2  -3   40.00   13.90
   4  -2  -3   40.80   13.70
  -4   2   3   62.59   15.20
  -4   2   3   35.10   14.00
   3  -2  -3   39.40   12.20
   3  -2  -3   27.00   12.40
  -3   2   3   37.40   11.40
  -3   2   3   43.60   13.10
   2  -2  -3  139.49   18.80
   2  -2  -3  194.48   20.20
  -2   2   3  187.48   19.00
   1  -2  -3   19.80    8.50
   1  -2  -3   22.60   11.00
  -1   2   3   16.50   10.00
  -1   2   3   30.10    8.70
   0  -2  -3  333.17   17.80
   0  -2  -3  285.57   16.60
   0   2   3  302.57   15.60
   1   2   3   67.29    9.40
  -2  -2  -3  890.11   24.10
  -2  -2  -3  930.31   25.20
   2   2   3  924.71   25.10
   2   2   3  906.11   24.40
  -3  -2  -3   13.20   11.00
   3   2   3   31.40   10.50
   3   2   3   17.40   10.40
   3   2   3   26.30    8.90
   4   2   3   13.40   10.30
   4   2   3    1.00   10.20
   4   2   3    4.30   10.40
   4   2   3    1.60    9.60
   5   2   3   13.70   11.70
   5   2   3   29.40   10.70
   5   2   3   23.70   12.90
   6   2   3   87.79   17.60
   6   2   3   85.69   15.20
   6   2   3   47.50   14.50
   6   2   3   65.99   14.10
   7   2   3   40.40   14.30
   7   2   3    7.90   15.10
   7   2   3    6.90   13.30
   7   2   3    7.30   15.20
   8   2   3    3.00   13.10
   8   2   3   -0.30   16.40
   8   2   3   12.00   17.00
   8   2   3    9.90   13.00
   9   2   3    4.40   19.10
   9   2   3    5.70   14.70
   9   2   3  -11.20   15.40
   9   2   3   46.70   20.00
  10   2   3   -3.10   16.70
  11   2   3    1.40   19.70
  11   2   3  -18.80   23.50
  12   2   3  -25.20   26.70
  12   2   3  -28.90   22.60
  12  -3  -3   74.69   26.40
 -12   3   3   88.79   33.60
  11  -3  -3  188.08   32.50
 -11   3   3  299.17   43.70
  10  -3  -3  388.26   43.00
 -10   3   3  352.26   44.00
   9  -3  -3   42.90   20.50
  -9   3   3  103.89   25.00
   8  -3  -3    0.50   16.70
   8  -3  -3   13.90   15.10
   8  -3  -3   26.70   19.70
  -8   3   3  -21.90   13.20
   7  -3  -3   39.00   18.00
   7  -3  -3   85.79   19.50
  -7   3   3   42.30   18.50
  -7   3   3   67.69   18.10
   6  -3  -3  967.70   42.90
   6  -3  -3  903.51   40.70
  -6   3   3  941.21   41.80
  -6   3   3  909.21   42.50
   5  -3  -3 1880.51   53.79
   5  -3  -3 1886.01   55.89
  -5   3   3 1882.01   54.89
  -5   3   3 1942.11   54.49
   4  -3  -3  805.02   35.90
   4  -3  -3  783.62   40.00
  -4   3   3  768.92   34.10
   3  -3  -3  602.34   28.40
   3  -3  -3  580.84   28.80
  -3   3   3  627.74   29.10
  -3   3   3  574.84   27.80
   2  -3  -3   33.20   12.00
   2  -3  -3   44.00   11.30
  -2   3   3   42.50   10.40
  -2   3   3   23.30   11.40
   1  -3  -3  411.56   22.90
   1  -3  -3  372.86   19.40
  -1   3   3  305.47   21.70
  -1   3   3  339.47   18.00
   0  -3  -3 3324.97   56.89
   0   3   3 3229.98   56.49
  -1  -3  -3 1628.24   35.20
   1   3   3 1602.84   35.40
  -2  -3  -3 1596.14   35.50
   2   3   3 1533.55   34.60
  -3  -3  -3 1105.49   33.20
   3   3   3 1164.38   32.40
   3   3   3 1126.19   29.40
   4   3   3   36.40   12.00
   4   3   3   43.40   10.90
   4   3   3   24.90   10.40
   4   3   3   24.40   10.30
   5   3   3  256.07   22.40
   5   3   3  245.28   23.70
   5   3   3  286.67   23.00
   5   3   3  313.67   24.60
   6   3   3  659.43   33.00
   6   3   3  714.73   32.10
   6   3   3  750.12   35.40
   7   3   3  557.64   33.30
   7   3   3  602.54   34.20
   7   3   3  567.24   36.90
   7   3   3  607.84   34.80
   8   3   3  827.42   41.50
   8   3   3  847.22   42.10
   8   3   3  856.81   43.50
   8   3   3  802.82   44.40
   9   3   3  256.77   36.60
   9   3   3  232.68   33.20
   9   3   3  278.57   37.90
   9   3   3  242.38   42.40
  10   3   3   25.00   19.40
  10   3   3  -18.10   15.40
  10   3   3   13.60   17.30
  11   3   3   -3.10   22.00
  11   3   3   -8.00   16.80
  12   3   3   54.19   29.70
  12   3   3    9.10   22.60
  12  -4  -3   -5.60   22.50
 -12   4   3    6.40   25.90
  11  -4  -3  -44.10   20.10
 -11   4   3   34.30   22.80
  10  -4  -3   -2.90   19.50
 -10   4   3    8.30   21.30
   9  -4  -3   26.20   33.90
  -9   4   3   34.60   38.80
   8  -4  -3   13.50   14.60
   8  -4  -3    6.30   20.30
   8  -4  -3   -6.70   14.30
  -8   4   3    1.50   17.10
   7  -4  -3    7.40   16.00
   7  -4  -3   12.90   13.60
   7  -4  -3   17.50   14.80
  -7   4   3  -11.00   14.80
   6  -4  -3   11.40   14.80
   6  -4  -3   -9.00   12.90
  -6   4   3    6.80   14.00
   5  -4  -3   27.70   15.40
   5  -4  -3   30.00   14.30
  -5   4   3    5.50   14.70
  -5   4   3    0.20   11.50
   4  -4  -3   46.40   14.10
   4  -4  -3   17.50   14.60
  -4   4   3   25.60   12.60
  -4   4   3   32.30   15.80
   3  -4  -3   75.39   13.70
   3  -4  -3  123.49   17.70
  -3   4   3   82.09   13.20
  -3   4   3  100.69   16.10
   2  -4  -3  302.67   22.20
   2  -4  -3  275.17   23.70
  -2   4   3  312.47   20.00
  -2   4   3  259.17   23.40
   1  -4  -3   27.00    8.70
   1  -4  -3   22.20   13.00
  -1   4   3    9.50    7.50
  -1   4   3   18.30   12.50
   0  -4  -3   82.19   14.00
   0   4   3   70.59   16.80
   1   4   3   51.09   14.70
  -2  -4  -3  112.19   13.80
   2   4   3  138.29   18.30
  -3  -4  -3   57.69   13.10
   3   4   3   76.49   13.40
  -4  -4  -3   10.50   13.00
   4   4   3    3.60    9.30
   4   4   3    2.40    8.50
   5   4   3  297.37   22.60
   5   4   3  317.67   24.40
   5   4   3  308.27   22.90
   6   4   3   32.10   13.60
   6   4   3   56.09   16.00
   6   4   3   36.60   13.00
   6   4   3   42.40   12.30
   7   4   3    2.30   13.40
   7   4   3   -5.60   12.50
   7   4   3   -8.90   11.90
   7   4   3   16.90   15.40
   8   4   3   44.20   14.60
   8   4   3  -21.50   13.90
   8   4   3    9.90   16.50
   8   4   3   -8.00   14.20
   9   4   3   30.70   21.00
   9   4   3   -0.70   15.50
   9   4   3   65.49   18.30
   9   4   3   42.50   22.40
  10   4   3  -27.60   15.20
  10   4   3   22.50   20.70
  11   4   3   36.70   23.80
  11   4   3    3.40   19.20
  12   4   3  -18.90   23.70
  12  -5  -3   61.59   24.90
  11  -5  -3  143.49   31.40
 -11   5   3  226.58   36.60
  10  -5  -3  161.38   29.20
 -10   5   3  236.48   36.90
   9  -5  -3   67.59   26.40
  -9   5   3  103.39   25.20
   8  -5  -3   26.80   20.80
   8  -5  -3  -16.30   13.70
   8  -5  -3   -8.10   16.90
  -8   5   3   -6.70   18.90
   7  -5  -3  124.89   23.00
   7  -5  -3  128.49   18.90
   7  -5  -3  154.08   24.00
  -7   5   3  149.59   25.80
   6  -5  -3  653.73   37.40
   6  -5  -3  639.64   35.10
   6  -5  -3  573.94   38.90
  -6   5   3  617.04   39.00
   5  -5  -3 1510.25   50.49
   5  -5  -3 1500.05   49.80
   5  -5  -3 1419.46   47.20
  -5   5   3 1416.86   49.00
   4  -5  -3  990.40   39.40
   4  -5  -3  998.00   40.40
  -4   5   3  969.20   39.20
   3  -5  -3  995.20   36.30
  -3   5   3  996.70   33.60
  -3   5   3  955.30   37.70
   2  -5  -3  206.78   20.90
   2  -5  -3  219.78   23.70
  -2   5   3  190.78   18.40
  -2   5   3  205.88   24.00
   1  -5  -3  429.56   20.20
   1  -5  -3  422.76   27.40
  -1   5   3  380.86   27.10
   0  -5  -3 1522.05   41.80
   0   5   3 1521.15   41.70
  -1  -5  -3 1008.40   34.80
   1   5   3 1064.69   35.40
  -2  -5  -3 1235.88   37.00
   2   5   3 1160.28   36.50
  -3  -5  -3 1249.88   38.40
   3   5   3 1202.88   37.90
  -4  -5  -3   -1.40   12.70
   4   5   3   26.10   11.90
  -5  -5  -3  107.79   18.00
   5   5   3   98.69   13.60
   5   5   3  102.69   17.30
   5   5   3  106.69   13.50
   6   5   3  319.27   26.40
   6   5   3  294.07   28.80
   6   5   3  359.66   45.50
   6   5   3  344.67   26.50
   7   5   3  579.34   32.90
   7   5   3  568.74   37.10
   7   5   3  519.25   33.30
   7   5   3  514.65   33.20
   8   5   3  607.24   39.00
   8   5   3  627.04   37.70
   8   5   3  687.03   66.39
   8   5   3  714.93   42.50
   9   5   3  250.47   31.80
   9   5   3  231.48   30.10
   9   5   3  219.68   30.40
   9   5   3  296.47   34.50
  10   5   3    3.40   19.90
  10   5   3   -1.10   17.10
  11   5   3   -1.40   21.30
  12   5   3   72.69   30.90
  12  -6  -3  -61.79   44.20
 -12   6   3   44.50   41.80
  11  -6  -3   38.60   26.00
 -11   6   3   25.40   21.90
  10  -6  -3    5.30   21.50
 -10   6   3    1.70   21.40
   9  -6  -3   31.40   20.90
  -9   6   3   38.70   23.00
   8  -6  -3  186.68   29.00
   8  -6  -3  196.28   28.60
   8  -6  -3  151.88   23.30
  -8   6   3  209.18   30.90
   7  -6  -3   78.69   21.80
   7  -6  -3   55.09   19.90
   7  -6  -3   64.09   18.10
  -7   6   3   41.90   19.80
   6  -6  -3   17.40   16.30
   6  -6  -3  -14.50   13.80
   6  -6  -3   14.60   12.30
  -6   6   3   -6.20   15.30
   5  -6  -3   16.20   13.80
   5  -6  -3   24.40   13.10
   5  -6  -3   -9.90   13.30
  -5   6   3  -16.80   14.10
   4  -6  -3  104.29   32.50
   4  -6  -3   75.99   14.70
   4  -6  -3   66.19   19.10
  -4   6   3   62.29   17.90
   3  -6  -3  158.48   22.70
   3  -6  -3  164.48   20.60
   3  -6  -3  185.38   22.20
  -3   6   3  200.88   40.50
   2  -6  -3  217.98   19.70
   2  -6  -3  237.58   21.30
   2  -6  -3  229.38   27.80
  -2   6   3  201.88   26.50
   1  -6  -3   18.10   14.60
  -1   6   3   -0.40   13.80
   0  -6  -3    1.70   13.00
   0   6   3    1.50   15.00
  -1  -6  -3   39.50   14.30
   1   6   3   61.89   16.60
  -2  -6  -3   56.09   14.70
   2   6   3   60.79   15.30
  -3  -6  -3  171.78   23.30
   3   6   3  128.39   17.90
  -4  -6  -3   11.70   12.60
   4   6   3   11.50   21.60
  -5  -6  -3   28.90   15.40
   5   6   3    9.10    9.40
   5   6   3   14.30   14.40
   6   6   3   98.19   19.80
   6   6   3  106.29   19.60
   6   6   3   94.09   14.90
   6   6   3   64.69   13.50
   7   6   3    8.80   13.00
   7   6   3    2.70   12.40
   7   6   3    6.40   15.10
   7   6   3   11.10   15.20
   8   6   3   20.40   13.60
   8   6   3    7.10   16.80
   8   6   3   -9.60   16.70
   9   6   3   -9.40   16.50
   9   6   3    3.00   15.20
   9   6   3   -4.10   18.30
  10   6   3    8.40   18.50
  10   6   3   86.69   23.90
  10   6   3   34.30   18.10
  11   6   3   34.70   19.50
  11   6   3   50.79   26.70
  12   6   3   11.60   25.10
  12  -7  -3   10.00   30.90
 -12   7   3   76.19   31.30
  11  -7  -3  131.79   31.40
 -11   7   3  190.18   35.80
  10  -7  -3  227.18   36.80
 -10   7   3  160.38   31.80
   9  -7  -3   34.20   22.30
  -9   7   3   60.99   22.70
   8  -7  -3    0.80   13.80
   8  -7  -3   13.80   18.50
  -8   7   3   32.00   20.90
   7  -7  -3   75.19   21.00
   7  -7  -3  102.99   23.60
   7  -7  -3   86.39   21.80
  -7   7   3   97.89   24.60
   6  -7  -3  627.14   40.60
   6  -7  -3  642.74   40.00
   6  -7  -3  637.14   37.20
  -6   7   3  591.24   40.50
   5  -7  -3 1245.18   49.20
   5  -7  -3 1130.69   43.40
   5  -7  -3 1139.19   45.60
  -5   7   3 1171.48   48.10
   4  -7  -3  606.24   30.60
   4  -7  -3  593.74   32.70
   4  -7  -3  515.75   35.80
  -4   7   3  538.25   35.00
   3  -7  -3  441.26   25.20
   3  -7  -3  448.96   28.10
   3  -7  -3  455.15   34.50
  -3   7   3  457.55   33.50
   2  -7  -3  159.48   22.80
   2  -7  -3  141.29   18.20
   2  -7  -3  105.19   13.60
  -2   7   3  116.89   35.10
   1  -7  -3    8.60   25.10
  -1   7   3   -4.60   17.00
   0  -7  -3 1082.59   41.80
   0   7   3 1074.09   42.80
  -1  -7  -3 1426.06   47.50
   1   7   3 1385.86   46.20
  -2  -7  -3  940.01   45.20
   2   7   3  932.81   38.20
  -3  -7  -3  806.62   36.30
  -4  -7  -3  165.68   23.90
   4   7   3  148.79   21.10
  -5  -7  -3   81.19   19.40
   5   7   3   59.09   15.80
  -6  -7  -3  307.17   31.10
   6   7   3  339.97   31.70
   6   7   3  301.97   23.90
   6   7   3  330.27   25.00
   7   7   3  531.05   31.30
   7   7   3  502.15   31.40
   7   7   3  546.75   34.30
   7   7   3  529.35   38.30
   8   7   3  548.95   35.80
   8   7   3  559.64   41.10
   8   7   3  594.44   34.70
   8   7   3  590.74   43.40
   9   7   3  100.49   19.30
   9   7   3   83.39   20.40
   9   7   3   78.99   43.60
  10   7   3  -17.80   16.20
  10   7   3  -24.10   17.60
  10   7   3   -4.60   20.00
  11   7   3  -38.70   27.30
  11   7   3  -20.70   25.70
  12   7   3  -32.20   19.10
  12   7   3   11.60   27.70
  11  -8  -3   -5.30   21.80
 -11   8   3   32.00   24.80
  10  -8  -3   15.30   23.40
 -10   8   3   13.00   21.10
   9  -8  -3   41.90   21.40
  -9   8   3   57.99   25.00
   8  -8  -3   86.99   23.40
  -8   8   3  136.89   29.50
   7  -8  -3  122.89   21.50
   7  -8  -3  148.99   24.00
   7  -8  -3   94.29   24.70
  -7   8   3  113.29   24.60
   6  -8  -3   21.10   16.90
   6  -8  -3   30.60   15.90
  -6   8   3   12.00   18.80
   5  -8  -3   13.80   13.30
   5  -8  -3   26.80   20.60
   5  -8  -3    8.80   14.30
  -5   8   3    4.80   16.20
   4  -8  -3   69.59   13.20
   4  -8  -3   76.59   20.80
   4  -8  -3   37.10   14.50
  -4   8   3   65.79   18.90
   3  -8  -3  271.67   25.80
   3  -8  -3  306.87   32.70
   3  -8  -3  267.77   23.00
  -3   8   3  251.87   30.90
   2  -8  -3  149.39   22.70
   2  -8  -3  121.69   14.70
   2  -8  -3  137.59   18.40
  -2   8   3  133.89   23.10
   1  -8  -3   95.29   20.70
  -1   8   3   61.19   19.90
   0  -8  -3  558.54   34.60
   0   8   3  520.95   62.19
  -1  -8  -3  237.68   28.20
   1   8   3  226.78   43.50
  -2  -8  -3   10.10   14.50
   2   8   3   20.80   15.60
  -3  -8  -3  107.99   18.90
   3   8   3  115.09   20.00
  -4  -8  -3   66.59   17.80
   4   8   3   65.39   18.00
  -5  -8  -3  209.08   27.10
   5   8   3  183.38   25.20
  -6  -8  -3   86.99   21.10
   6   8   3   72.99   19.20
   7   8   3    4.30   12.10
   7   8   3   -7.00   15.80
   7   8   3   -4.30   14.80
   8   8   3    3.80   17.70
   8   8   3   35.50   19.90
   8   8   3   39.60   15.70
   8   8   3   38.60   16.50
   9   8   3   -6.70   15.60
   9   8   3  -30.00   15.00
   9   8   3   -0.70   20.00
  10   8   3   19.00   23.20
  10   8   3   -5.60   20.10
  10   8   3   21.80   16.40
  11   8   3  -12.10   25.60
  11   8   3   22.40   22.60
  11  -9  -3   94.29   30.90
 -11   9   3  153.48   34.00
  10  -9  -3  104.79   29.20
 -10   9   3  162.68   36.30
   9  -9  -3   41.10   22.50
  -9   9   3   53.39   23.30
  -8   9   3   34.40   21.60
   7  -9  -3   74.29   22.00
   7  -9  -3   33.70   17.20
  -7   9   3   57.99   22.40
   6  -9  -3  130.39   18.40
   6  -9  -3  145.49   23.50
   6  -9  -3  169.78   29.50
  -6   9   3  166.38   26.70
   5  -9  -3  603.34   42.80
   5  -9  -3  568.34   37.70
   5  -9  -3  568.34   33.60
  -5   9   3  575.04   40.20
   4  -9  -3  667.73   34.20
   4  -9  -3  725.33   37.80
   4  -9  -3  676.23   44.10
  -4   9   3  723.13   43.10
   3  -9  -3  437.56   29.00
   3  -9  -3  406.16   37.40
   3  -9  -3  423.76   26.80
  -3   9   3  395.66   35.90
   2  -9  -3   40.40   11.20
   2  -9  -3   28.70   17.80
   2  -9  -3   31.20   11.50
  -2   9   3   45.80   19.20
   1  -9  -3  308.67   32.30
  -1   9   3  330.27   34.40
   0  -9  -3  804.72   41.60
   0   9   3  762.32   43.00
  -1  -9  -3 1230.78   48.80
   1   9   3 1133.69   48.50
  -2  -9  -3  946.71   42.90
   2   9   3  865.91   42.40
  -3  -9  -3  483.15   33.90
   3   9   3  432.76   34.80
  -4  -9  -3   33.50   18.00
   4   9   3   51.69   18.80
  -5  -9  -3   64.59   19.20
   5   9   3   62.19   20.70
  -6  -9  -3  215.58   31.30
   6   9   3  256.37   33.30
  -7  -9  -3  352.96   41.10
   7   9   3  499.85   42.20
   8   9   3  360.06   29.60
   8   9   3  344.57   30.10
   8   9   3  308.97   44.00
   9   9   3   87.79   19.90
   9   9   3  111.59   20.20
   9   9   3  118.09   26.40
  10   9   3    1.00   21.30
  10   9   3   17.50   23.70
  11   9   3   24.70   28.60
  11   9   3  -29.10   16.60
 -11  10   3  -19.90   24.50
  10 -10  -3    7.90   27.70
 -10  10   3   92.29   29.40
   9 -10  -3   38.80   21.40
  -9  10   3   73.09   23.70
   8 -10  -3  126.89   27.40
  -8  10   3  117.69   25.90
   7 -10  -3   60.99   19.10
   7 -10  -3   68.89   22.50
  -7  10   3   52.59   24.50
   6 -10  -3  -23.20   14.30
   6 -10  -3   11.00   13.70
   6 -10  -3    9.20   23.80
  -6  10   3   16.50   19.10
   5 -10  -3   53.69   18.00
   5 -10  -3   57.49   25.20
   5 -10  -3   30.70   14.50
  -5  10   3   72.79   23.60
   4 -10  -3   10.80   12.70
   4 -10  -3   29.00   21.80
   4 -10  -3   16.20   15.20
  -4  10   3   19.50   18.90
   3 -10  -3  168.08   28.10
   3 -10  -3  156.38   21.30
   3 -10  -3  209.68   26.50
  -3  10   3  207.68   29.50
   2 -10  -3  257.57   22.10
   2 -10  -3  297.47   24.50
   2 -10  -3  270.87   34.30
  -2  10   3  228.58   28.70
   1 -10  -3  176.78   25.00
  -1  10   3  163.88   26.50
   0 -10  -3  271.87   32.00
   0  10   3  244.88   29.90
  -1 -10  -3   92.69   22.10
   1  10   3   78.79   22.10
  -2 -10  -3  114.39   22.90
   2  10   3   93.79   21.70
  -3 -10  -3  157.28   23.80
   3  10   3  136.09   23.30
  -4 -10  -3   63.89   21.20
   4  10   3   91.39   23.10
  -5 -10  -3  302.67   35.80
   5  10   3  275.47   34.20
  -6 -10  -3  170.38   28.60
   6  10   3  171.68   27.80
  -7 -10  -3    8.30   19.50
   7  10   3   22.20   21.00
   8  10   3   15.20   21.70
   9  10   3  -17.30   21.70
   9  10   3  -13.40   14.70
   9  10   3   42.40   16.70
  10  10   3   33.00   20.40
  10  10   3   -3.40   16.80
  10  10   3   47.50   27.20
  11  10   3  -12.00   16.50
  11  10   3   -1.90   27.50
  10 -11  -3    0.00   24.70
 -10  11   3   82.19   27.70
   9 -11  -3    2.70   18.00
  -9  11   3   74.99   26.50
   8 -11  -3   -3.90   22.00
  -8  11   3   11.00   20.40
   7 -11  -3   34.50   20.80
   7 -11  -3   15.80   18.00
  -7  11   3   60.19   21.10
   6 -11  -3  188.98   30.20
   6 -11  -3  256.27   34.70
  -6  11   3  243.68   36.10
   5 -11  -3  368.36   37.20
   5 -11  -3  371.16   31.90
   5 -11  -3  323.17   44.40
  -5  11   3  341.47   39.40
   4 -11  -3  570.34   37.90
   4 -11  -3  539.05   46.60
   4 -11  -3  586.74   33.60
  -4  11   3  524.65   44.50
   3 -11  -3  391.06   40.90
   3 -11  -3  422.56   36.70
   3 -11  -3  438.46   28.50
  -3  11   3  364.26   41.30
   2 -11  -3   36.20   12.40
   2 -11  -3   59.59   23.00
   2 -11  -3   35.30   12.10
  -2  11   3   16.80   20.80
   1 -11  -3  103.99   24.60
  -1  11   3  109.69   24.90
   0 -11  -3  407.06   37.30
   0  11   3  413.66   41.90
  -1 -11  -3  864.21   47.80
   1  11   3  847.82   48.80
  -2 -11  -3  600.14   41.30
   2  11   3  581.34   44.10
  -3 -11  -3  372.16   37.50
   3  11   3  386.76   38.60
  -4 -11  -3   95.39   24.40
   4  11   3   95.19   24.20
  -5 -11  -3  -17.80   21.10
   5  11   3  -19.30   18.50
  -6 -11  -3  114.69   30.90
   6  11   3  171.38   27.80
   7  11   3  157.68   36.10
   8  11   3   83.89   26.70
   9  11   3   73.59   26.80
  10  11   3   34.10   28.20
  10  11   3   -0.30   18.60
  10 -12  -3   -1.40   26.10
   9 -12  -3   81.19   27.00
  -9  12   3   52.49   22.90
   8 -12  -3  105.09   27.90
  -8  12   3  110.59   29.20
   7 -12  -3  119.89   25.90
  -7  12   3  122.59   29.70
   6 -12  -3  -25.20   16.10
   6 -12  -3   35.70   16.90
  -6  12   3  -20.00   21.10
   5 -12  -3   30.20   13.40
   5 -12  -3   12.20   17.10
  -5  12   3  -28.10   19.40
   4 -12  -3   23.10   17.90
   4 -12  -3   -2.10   24.70
   4 -12  -3   60.19   15.60
  -4  12   3   67.49   24.20
   3 -12  -3  353.36   32.40
   3 -12  -3  375.46   30.60
   3 -12  -3  306.27   42.90
  -3  12   3  313.57   41.60
   2 -12  -3  402.66   30.00
   2 -12  -3  411.36   28.60
  -2  12   3  344.17   43.70
   1 -12  -3   91.69   23.60
  -1  12   3   59.69   25.00
   0 -12  -3   47.90   20.90
   0  12   3   66.89   23.80
  -1 -12  -3   36.60   21.20
   1  12   3   55.69   23.80
  -2 -12  -3  -18.60   18.40
   2  12   3   42.80   23.00
  -3 -12  -3   61.79   48.70
   3  12   3   74.39   24.80
  -4 -12  -3  138.49   26.80
  -5 -12  -3  164.58   31.60
   6  12   3   98.49   39.10
   7  12   3    4.40   22.30
   8  12   3  -21.60   21.40
   9  12   3   11.10   28.30
  10  12   3   19.30   30.30
   9 -13  -3   31.90   26.90
  -9  13   3   54.29   26.80
   8 -13  -3    4.60   22.70
  -8  13   3   37.60   25.70
   7 -13  -3   25.70   22.10
  -7  13   3   70.69   24.20
   6 -13  -3  143.99   25.10
   6 -13  -3  115.59   23.00
  -6  13   3  163.28   30.60
   5 -13  -3  208.58   25.10
   5 -13  -3  208.98   25.40
  -5  13   3  283.77   42.30
   4 -13  -3  299.77   32.90
   4 -13  -3  336.67   36.40
  -4  13   3  323.17   44.20
   3 -13  -3   95.19   18.10
   3 -13  -3   74.09   17.30
   3 -13  -3   47.40   29.20
  -3  13   3   67.49   26.60
  -2  13   3   10.50   23.40
   1 -13  -3   16.80   23.50
  -1  13   3   34.00   25.80
   0  13   3  149.29   30.70
  -1 -13  -3  459.45   44.50
   1  13   3  493.85   48.20
  -2 -13  -3  416.06   45.20
   2  13   3  439.56   45.90
   3  13   3  130.99   28.50
   4  13   3   36.80   24.80
   6  13   3  148.49   30.00
   7  13   3  216.28   35.50
   8  13   3  106.69   30.10
   9  13   3   21.00   29.30
   9 -14  -3   36.90   28.60
  -9  14   3   63.69   28.10
   8 -14  -3  105.49   28.70
  -8  14   3   84.79   30.60
   7 -14  -3   63.89   24.20
  -7  14   3  106.99   30.40
   6 -14  -3   21.00   20.60
   6 -14  -3   -3.90   19.90
  -6  14   3   22.40   24.20
   5 -14  -3   -6.60   16.50
   5 -14  -3  -11.80   30.50
  -5  14   3    3.50   22.60
   4 -14  -3   55.69   18.40
   4 -14  -3   65.49   20.80
  -4  14   3   71.69   28.70
   3 -14  -3  202.68   23.60
  -3  14   3  212.48   43.40
  -2  14   3  215.88   33.70
   1 -14  -3  140.99   30.70
  -1  14   3  186.58   35.10
   0 -14  -3  143.09   33.10
   0  14   3  142.89   30.90
  -1 -14  -3  -35.80   21.90
   1  14   3   28.00   26.20
  -2 -14  -3  104.29   33.10
   2  14   3  189.18   31.80
   3  14   3  320.77   45.20
   4  14   3  103.59   31.40
   5  14   3  132.79   30.30
   6  14   3   64.29   28.20
   7  14   3  -38.50   22.70
   8  14   3  -24.80   24.50
   9  14   3  -50.99   28.50
  -8  15   3   28.40   43.90
   7 -15  -3  -10.30   24.50
  -7  15   3    1.50   24.50
   6 -15  -3   57.09   22.90
  -6  15   3  100.39   31.10
   5 -15  -3   96.09   22.10
   5 -15  -3  133.59   24.30
  -5  15   3  122.09   33.30
   4 -15  -3  255.67   35.50
   4 -15  -3  216.38   26.50
  -4  15   3  178.28   33.70
   3 -15  -3  113.49   20.60
   3 -15  -3  125.99   21.20
  -3  15   3  141.19   34.30
  -2  15   3   36.20   27.40
  -1  15   3   50.39   28.50
   0  15   3  165.98   33.50
   1  15   3  390.86   49.90
   2  15   3  187.18   33.60
   3  15   3    8.30   26.00
   4  15   3  -33.10   23.00
   5  15   3  -38.10   22.30
   6  15   3  110.89   34.10
   7  15   3   68.99   30.90
   8  15   3   -3.40   30.40
   7 -16  -3   56.79   28.10
  -7  16   3   93.99   32.90
   6 -16  -3   -2.10   37.20
  -6  16   3   47.00   28.70
   5 -16  -3   15.00   21.70
   5 -16  -3   -2.40   19.00
  -5  16   3   -2.30   24.40
   4 -16  -3   11.60   20.30
   4 -16  -3    8.80   19.00
  -4  16   3   48.20   28.70
   3 -16  -3  165.98   22.40
   3 -16  -3  172.28   23.00
  -3  16   3  171.58   33.20
  -2  16   3  339.67   48.90
  -1  16   3  179.98   36.80
   0  16   3  134.19   33.40
   1  16   3   26.40   26.40
   2  16   3    2.00   27.70
   3  16   3   92.19   30.00
   4  16   3   91.99   31.70
   5  16   3  133.59   35.80
   6  16   3   24.90   31.00
   7  16   3  -22.50   31.10
   6 -17  -3  -29.00   22.30
  -6  17   3   47.20   34.10
   5 -17  -3   33.00   23.00
   5 -17  -3   84.39   22.70
  -5  17   3  112.79   32.20
   4 -17  -3  132.59   27.30
   4 -17  -3  161.18   25.10
  -4  17   3  158.68   35.30
  -3  17   3   71.59   32.90
  -2  17   3   20.00   26.20
  -1  17   3   14.10   26.10
   0  17   3   58.59   28.50
   1  17   3  133.59   33.90
   2  17   3   27.50   30.40
   3  17   3   -9.60   27.50
   4  17   3   -8.10   31.70
   5  17   3  -37.50   30.40
   6  17   3   27.30   35.50
   5 -18  -3  -42.30   20.40
  -5  18   3  -17.60   50.29
   4 -18  -3  -65.99   26.10
   4 -18  -3  -37.40   20.10
  -4  18   3   24.30   27.30
  -3  18   3   67.99   30.00
  -2  18   3  174.08   39.30
  -1  18   3   98.99   36.20
   0  18   3  114.49   35.00
   1  18   3  -24.30   29.40
   2  18   3    3.70   33.00
   3  18   3   42.10   33.20
   4  18   3  119.29   39.00
   5  18   3   38.40   39.00
  -2  19   3   -2.10   27.40
  -1  19   3   -8.10   27.60
   0  19   3   10.40   29.30
   1  19   3   57.59   31.80
   2  19   3   40.80   33.60
   3  19   3   -4.80   35.80
   3  19  -4  109.59   45.70
   3  19  -4  123.59   20.50
   2  19  -4   -9.10   36.70
  -2 -19   4  -25.20   27.00
   1  19  -4   12.70   17.80
   1  19  -4  -12.20   31.60
   0  19  -4  -28.40   30.70
   0  19  -4    8.30   16.90
  -1  19  -4   14.70   32.00
  -1  19  -4   45.60   19.80
  -2  19  -4  130.59   37.90
  -2  19  -4  143.49   23.30
  -3  19  -4   79.89   22.10
  -3  19  -4   53.39   52.89
   5  18  -4  -53.19   34.10
  -5 -18   4  -61.99   28.30
   4  18  -4  -73.49   32.80
   4  18  -4   13.10   14.60
   3  18  -4    8.30   33.20
   3  18  -4   10.50   15.80
  -3 -18   4  -50.79   24.70
   2  18  -4   52.59   18.30
   2  18  -4   37.00   34.40
   1  18  -4   52.19   16.70
   1  18  -4   -0.90   33.90
  -1 -18   4   24.20   26.90
   0  18  -4   68.49   35.80
   0  18  -4  104.79   18.90
   0 -18   4   27.20   28.40
  -1  18  -4   67.99   19.50
  -1  18  -4   66.39   33.60
  -2  18  -4   -3.40   19.00
  -2  18  -4   -4.50   29.00
  -3  18  -4   16.40   28.90
  -4  18  -4   27.10   28.40
  -4  18  -4   16.90   20.10
  -5  18  -4   52.89   22.40
  -5  18  -4   49.70   34.00
   6  17  -4  -17.30   15.70
   5  17  -4   25.70   32.20
   5  17  -4   19.80   17.40
  -5 -17   4  -33.40   25.70
   4  17  -4  143.59   21.70
   4  17  -4  130.29   36.50
   3  17  -4   82.29   33.90
   3  17  -4  121.59   18.90
  -3 -17   4   70.69   48.00
   2  17  -4   35.90   33.90
  -2 -17   4  -13.60   38.80
   1  17  -4   72.59   16.70
   1  17  -4   33.40   29.60
  -1 -17   4  -15.40   20.80
   0  17  -4   20.00   16.30
   0  17  -4  -13.30   26.30
  -1  17  -4  100.89   30.80
  -1  17  -4   75.69   19.20
   1 -17   4   68.69   25.90
  -2  17  -4  175.18   24.50
  -2  17  -4  172.28   37.10
  -3  17  -4  143.09   24.20
  -3  17  -4  102.79   31.30
  -4  17  -4  145.89   27.70
  -4  17  -4  137.69   34.00
  -5  17  -4   36.90   21.80
  -5  17  -4   47.10   31.40
  -6  17  -4    5.50   24.30
  -6  17  -4   50.59   28.50
   7  16  -4   55.19   21.60
   6  16  -4   72.39   20.10
   6  16  -4   66.79   31.70
   5  16  -4   80.79   19.40
   5  16  -4   70.09   35.00
  -5 -16   4   38.10   44.70
   4  16  -4   25.10   28.60
   4  16  -4   49.90   15.80
  -4 -16   4  -20.20   19.70
   3  16  -4  -12.30   28.30
   3  16  -4    4.40   15.40
  -3 -16   4  -22.50   18.10
   2  16  -4   40.10   30.90
   2  16  -4   31.70   16.80
  -2 -16   4   43.10   23.90
   1  16  -4  112.99   19.50
   1  16  -4  101.59   34.60
  -1 -16   4   83.29   26.50
   0  16  -4  225.08   32.40
   0  16  -4  250.17   40.60
  -1  16  -4  154.38   35.60
  -1  16  -4  155.38   23.00
   1 -16   4   88.59   25.30
  -2  16  -4   44.20   17.70
  -2  16  -4   63.89   32.30
   2 -16   4    0.60   22.10
  -3  16  -4   31.00   20.50
  -3  16  -4  -13.90   26.50
  -4  16  -4   35.40   20.80
  -4  16  -4   70.89   31.40
  -5  16  -4   81.49   29.90
  -5  16  -4  109.99   25.50
  -6  16  -4  111.19   33.30
  -6  16  -4  116.19   28.50
  -7  16  -4   59.19   27.20
  -7  16  -4   70.39   26.50
   8  15  -4   -3.40   34.40
   8  15  -4  -12.90   35.20
   7  15  -4   -8.90   18.80
   7  15  -4   18.40   31.40
  -7 -15   4  -42.10   20.90
   6  15  -4  -37.50   25.30
   6  15  -4  -19.20   15.00
   5  15  -4   19.60   27.50
   5  15  -4   49.50   17.80
  -5 -15   4   25.00   22.30
   4  15  -4  263.67   32.70
   4  15  -4  165.88   33.60
  -4 -15   4  213.68   29.70
   3  15  -4  275.37   41.60
   3  15  -4  273.17   32.50
  -3 -15   4  250.47   29.40
   2  15  -4   73.99   18.50
   2  15  -4   87.69   30.50
   1  15  -4   36.90   16.70
   1  15  -4   -5.30   25.60
  -1 -15   4  -15.60   20.00
   0  15  -4    3.00   27.10
   0  15  -4    6.80   15.00
   0 -15   4  -34.10   18.00
  -1  15  -4  131.19   33.90
  -1  15  -4  116.69   21.60
   1 -15   4  168.88   39.50
  -2  15  -4  315.47   35.60
  -2  15  -4  232.58   37.80
   2 -15   4  342.57   41.20
  -3  15  -4  219.68   36.40
  -3  15  -4  208.88   24.90
   3 -15   4  168.28   28.90
  -4  15  -4  171.08   42.20
  -4  15  -4  171.58   32.60
  -5  15  -4   80.59   24.60
  -5  15  -4   59.39   28.00
  -6  15  -4   -3.10   23.40
  -6  15  -4   34.90   19.50
  -7  15  -4   47.20   23.70
  -7  15  -4   53.59   28.90
  -8  15  -4   90.89   27.90
   9  14  -4  -47.30   26.70
   9  14  -4  -31.60   18.70
   8  14  -4   61.09   24.20
   8  14  -4   22.00   27.80
   7  14  -4  104.49   23.10
   7  14  -4   84.39   33.00
  -7 -14   4   45.90   24.40
   6  14  -4  179.98   24.90
   6  14  -4  146.19   33.60
  -6 -14   4  196.88   55.99
   5  14  -4  197.08   37.80
   5  14  -4  141.39   21.70
  -5 -14   4   83.39   25.90
   4  14  -4   38.80   25.30
   4  14  -4   25.20   17.90
  -4 -14   4    9.70   19.40
   3  14  -4  -23.40   23.70
   3  14  -4    1.30   17.20
  -3 -14   4  -37.70   16.20
   2  14  -4  104.39   21.50
   2  14  -4  115.09   49.00
  -2 -14   4   69.09   22.30
   1  14  -4  128.69   30.50
   1  14  -4  119.19   20.70
  -1 -14   4   92.29   24.20
   0  14  -4  251.07   30.70
   0  14  -4  171.28   33.70
   0 -14   4  197.78   26.50
  -1  14  -4  245.98   31.40
  -1  14  -4  197.28   36.10
   1 -14   4  182.38   25.90
  -2  14  -4    9.70   27.40
  -2  14  -4   11.00   16.00
   2 -14   4   10.10   34.90
  -3  14  -4   43.90   17.90
  -3  14  -4  -20.80   47.70
   3 -14   4    4.80   18.90
  -4  14  -4  123.39   29.90
  -4  14  -4  156.78   26.00
   4 -14   4  125.59   24.70
  -5  14  -4  273.27   39.10
  -5  14  -4  249.97   37.80
  -6  14  -4  152.38   28.70
  -7  14  -4  114.49   32.20
  -7  14  -4   97.29   26.80
  -8  14  -4   64.39   28.00
  -9  14  -4   27.40   28.60
   9  13  -4   12.90   19.20
   9  13  -4   28.70   28.20
   8  13  -4   40.10   21.00
   8  13  -4   30.00   26.70
  -8 -13   4   -6.30   24.30
   7  13  -4    3.30   17.80
   7  13  -4   -2.70   23.10
   6  13  -4   -1.50   17.20
   6  13  -4   37.00   24.10
  -6 -13   4  -40.10   17.20
   5  13  -4  105.19   31.20
   5  13  -4   88.69   21.00
  -5 -13   4   69.49   24.00
   4  13  -4  352.16   67.09
   4  13  -4  322.37   35.00
  -4 -13   4  321.47   37.10
   3  13  -4  419.06   34.50
   3  13  -4  463.45   46.20
  -3 -13   4  377.36   61.59
  -3 -13   4  428.56   38.20
   2  13  -4  115.59   20.90
   2  13  -4  195.88   31.90
  -2 -13   4  134.29   23.10
  -2 -13   4   99.89   26.60
   1  13  -4   87.09   29.50
   1  13  -4   72.59   17.90
  -1 -13   4   62.29   18.20
   0  13  -4   15.80   14.90
   0  13  -4   31.10   23.20
   0 -13   4   10.60   19.20
   0 -13   4   17.20   18.80
  -1  13  -4   90.79   30.40
  -1  13  -4   95.89   20.80
   1 -13   4   78.29   21.50
   1 -13   4   90.29   28.10
  -2  13  -4  217.98   35.60
  -2  13  -4  147.39   23.00
   2 -13   4  115.19   21.80
   2 -13   4  138.59   31.50
  -3  13  -4   60.89   29.10
  -3  13  -4   77.19   19.60
   3 -13   4   54.99   28.60
   3 -13   4   60.19   23.20
  -4  13  -4   69.49   25.90
  -4  13  -4   81.89   21.70
   4 -13   4   68.89   23.00
  -5  13  -4   56.09   30.60
  -5  13  -4   11.30   19.30
  -6  13  -4    1.90   19.50
  -6  13  -4   30.80   25.50
  -7  13  -4   92.29   23.60
  -7  13  -4   45.40   26.10
  -8  13  -4   27.00   24.80
  -8  13  -4   68.99   25.00
  -9  13  -4   44.30   29.10
   9 -13   4   42.20   30.10
  10  12  -4  -54.09   24.70
   9  12  -4   -7.80   19.40
   9  12  -4    2.20   23.80
   8  12  -4   85.99   21.40
   8  12  -4   88.79   28.80
  -8 -12   4   70.69   22.80
   7  12  -4  158.98   30.10
   7  12  -4  200.08   26.10
  -7 -12   4  129.79   27.70
   6  12  -4  243.58   34.40
   6  12  -4  290.47   38.60
  -6 -12   4  254.07   28.90
   5  12  -4  148.19   46.00
   5  12  -4  124.89   22.90
  -5 -12   4  147.89   24.80
   4  12  -4   13.10   16.70
   4  12  -4   18.50   20.40
  -4 -12   4    4.00   21.70
  -4 -12   4   14.00   17.10
   3  12  -4   -6.30   14.70
   3  12  -4   24.50   20.60
  -3 -12   4   23.20   15.70
  -3 -12   4    8.30   21.30
   2  12  -4  268.27   30.90
   2  12  -4  278.77   41.20
  -2 -12   4  345.37   35.90
  -2 -12   4  304.07   36.20
   1  12  -4  573.04   47.90
   1  12  -4  547.05   36.30
  -1 -12   4  520.05   69.09
  -1 -12   4  630.84   40.50
   0  12  -4  685.23   39.40
   0  12  -4  748.93   51.09
   0 -12   4  722.63   47.20
   0 -12   4  738.23   42.50
  -1  12  -4  431.16   47.30
  -1  12  -4  406.26   35.00
   1 -12   4  405.96   42.00
   1 -12   4  451.75   37.40
  -2  12  -4   90.19   28.50
  -2  12  -4  111.59   20.00
   2 -12   4  107.09   21.30
  -3  12  -4   17.00   16.80
  -3  12  -4   10.60   22.90
   3 -12   4   12.10   15.80
   3 -12   4  -19.40   20.10
  -4  12  -4   36.70   23.20
  -4  12  -4   69.19   20.50
   4 -12   4   67.19   20.00
   4 -12   4   32.20   24.10
  -5  12  -4  128.69   24.20
  -5  12  -4  133.99   30.90
   5 -12   4  113.89   21.10
  -6  12  -4  203.98   29.30
  -6  12  -4  274.07   60.79
  -7  12  -4  105.69   25.70
  -7  12  -4   97.59   26.90
  -8  12  -4   29.50   25.00
  -8  12  -4   19.60   22.80
  -9  12  -4   28.30   23.80
   9 -12   4    4.60   28.40
 -10  12  -4   54.39   29.30
  10 -12   4  -33.60   38.90
  10  11  -4   -4.50   20.70
  10  11  -4   -7.00   27.20
   9  11  -4   48.90   20.90
   9  11  -4   57.99   28.00
   8  11  -4   61.19   19.40
   8  11  -4   40.80   23.90
  -8 -11   4   45.30   22.10
   7  11  -4    0.00   16.10
   7  11  -4   -2.00   20.30
  -7 -11   4  -43.30   20.60
   6  11  -4    1.40   38.30
   6  11  -4   29.60   16.00
  -6 -11   4   16.00   17.70
   5  11  -4   61.69   23.50
   5  11  -4   58.49   19.20
  -5 -11   4   36.50   23.20
  -5 -11   4   53.49   19.10
   4  11  -4  159.88   21.60
   4  11  -4  147.79   27.50
  -4 -11   4  149.79   26.50
  -4 -11   4  141.59   22.30
   3  11  -4  264.57   31.20
   3  11  -4  258.37   38.20
  -3 -11   4  358.56   50.19
  -3 -11   4  288.47   33.60
   2  11  -4   80.29   17.90
   2  11  -4   48.50   20.20
  -2 -11   4   52.69   20.40
   1  11  -4   25.60   20.40
   1  11  -4   11.00   13.60
  -1 -11   4   19.90   16.50
  -1 -11   4   30.20   18.90
   0  11  -4    3.20   12.40
   0  11  -4   58.39   21.50
   0 -11   4   19.10   17.60
   0 -11   4   11.60   15.50
  -1  11  -4  200.78   27.60
  -1  11  -4  165.68   28.80
   1 -11   4  125.19   24.20
   1 -11   4  142.99   22.60
  -2  11  -4  421.26   43.30
  -2  11  -4  499.45   35.80
   2 -11   4  486.55   36.60
   2 -11   4  410.86   38.10
  -3  11  -4  135.89   28.40
  -3  11  -4  152.18   22.70
   3 -11   4  120.49   26.70
   3 -11   4  108.99   21.40
  -4  11  -4  207.28   31.60
  -4  11  -4  226.58   27.40
   4 -11   4  190.98   31.60
  -5  11  -4  136.99   26.40
  -5  11  -4  148.59   25.40
   5 -11   4  105.69   21.60
  -6  11  -4   13.20   15.80
  -6  11  -4   11.50   21.30
  -7  11  -4  109.99   23.30
  -7  11  -4  105.29   29.00
  -8  11  -4   60.69   24.60
  -8  11  -4   73.49   24.50
  -9  11  -4   36.00   22.20
   9 -11   4    3.30   26.90
 -10  11  -4   21.50   26.20
  10 -11   4    2.90   31.50
  11  10  -4  -28.60   25.00
  11  10  -4    9.50   24.20
  10  10  -4   12.20   19.50
  10  10  -4  -29.40   24.80
   9  10  -4   23.40   26.70
   9  10  -4   12.70   32.00
   8  10  -4   98.09   22.70
   8  10  -4  117.69   29.30
  -8 -10   4   92.59   24.10
   7  10  -4  338.17   40.10
   7  10  -4  341.97   35.20
  -7 -10   4  262.77   35.80
   6  10  -4  283.57   38.20
   6  10  -4  322.77   35.30
  -6 -10   4  326.87   41.70
  -6 -10   4  313.27   34.30
   5  10  -4   67.59   22.50
   5  10  -4  102.39   20.40
  -5 -10   4   93.89   19.90
  -5 -10   4   70.29   22.90
   4  10  -4   48.50   20.60
   4  10  -4   50.49   16.30
  -4 -10   4   85.39   22.00
   3  10  -4   33.00   20.10
   3  10  -4   14.70   14.50
  -3 -10   4   20.00   16.60
  -3 -10   4    2.10   16.10
   2  10  -4  257.97   34.50
   2  10  -4  226.38   27.40
  -2 -10   4  255.27   30.90
  -2 -10   4  238.98   31.80
   1  10  -4  798.12   45.60
   1  10  -4  851.91   38.70
  -1 -10   4  827.02   41.00
  -1 -10   4  826.62   43.30
   0  10  -4  727.23   36.80
   0  10  -4  769.42   45.20
   0 -10   4  804.42   42.50
   0 -10   4  804.92   41.70
  -1  10  -4  508.55   32.80
  -1  10  -4  516.85   41.50
   1 -10   4  455.85   36.40
   1 -10   4  545.95   36.20
  -2  10  -4  145.69   26.30
  -2  10  -4  132.39   20.50
   2 -10   4  151.28   24.60
   2 -10   4  133.09   21.30
  -3  10  -4   24.40   20.40
  -3  10  -4  -11.00   15.00
   3 -10   4   13.20   18.60
   3 -10   4   20.50   14.60
  -4  10  -4  177.88   28.60
  -4  10  -4  155.78   22.40
   4 -10   4  139.39   27.50
   4 -10   4  171.78   24.50
  -5  10  -4  504.65   39.90
  -5  10  -4  394.16   42.00
   5 -10   4  356.96   50.49
   5 -10   4  476.75   40.20
  -6  10  -4  287.97   40.10
  -6  10  -4  240.38   30.20
   6 -10   4  299.77   43.20
  -7  10  -4  238.98   31.00
  -7  10  -4  269.77   37.90
  -8  10  -4    4.00   20.20
  -8  10  -4   -8.00   21.60
  -9  10  -4   41.60   21.30
   9 -10   4   10.70   25.60
 -10  10  -4   27.70   26.00
  10 -10   4   31.70   30.10
 -11  10  -4   30.80   25.80
  11   9  -4   25.70   34.30
  11   9  -4   24.40   21.80
  10   9  -4   43.00   21.60
  10   9  -4   27.10   26.30
   9   9  -4   80.09   38.50
   9   9  -4   57.29   22.70
   8   9  -4   24.30   18.60
   8   9  -4   47.90   23.00
  -8  -9   4   10.20   21.80
   7   9  -4   -8.80   18.70
   7   9  -4    3.90   15.30
  -7  -9   4   -4.60   15.80
   6   9  -4   24.70   19.40
   6   9  -4   34.70   18.10
  -6  -9   4    5.30   19.50
  -6  -9   4    5.30   14.90
   5   9  -4   57.59   17.70
   5   9  -4   74.09   21.70
  -5  -9   4   64.49   34.20
  -5  -9   4   40.90   16.20
   4   9  -4  236.18   32.70
   4   9  -4  197.58   23.60
  -4  -9   4  201.98   28.60
  -4  -9   4  213.48   29.90
   3   9  -4  271.17   31.70
   3   9  -4  281.57   29.00
  -3  -9   4  288.37   30.90
  -3  -9   4  292.97   29.30
   2   9  -4   56.09   18.20
   2   9  -4   48.30   14.40
  -2  -9   4   65.29   17.40
  -2  -9   4   56.79   16.50
   1   9  -4    6.60   15.90
   1   9  -4    1.70   11.70
  -1  -9   4    4.30   13.30
  -1  -9   4    7.20   15.50
   0   9  -4   11.10   17.20
   0   9  -4  -10.40   11.90
   0  -9   4   -5.50   14.80
   0  -9   4    8.10   13.90
  -1   9  -4   75.29   16.30
  -1   9  -4  107.79   24.20
   1  -9   4   87.69   17.40
   1  -9   4  116.99   22.10
  -2   9  -4  414.06   32.40
  -2   9  -4  385.56   36.40
   2  -9   4  371.66   33.40
   2  -9   4  400.46   32.30
  -3   9  -4  273.67   30.00
  -3   9  -4  283.97   34.40
   3  -9   4  296.17   31.90
   3  -9   4  269.07   30.10
  -4   9  -4   65.69   21.70
  -4   9  -4   75.09   19.20
   4  -9   4   60.29   20.60
   4  -9   4   79.59   19.60
  -5   9  -4   86.49   20.00
  -5   9  -4  110.39   24.40
   5  -9   4  104.19   20.60
   5  -9   4  114.69   26.50
  -6   9  -4   18.90   17.40
  -6   9  -4   10.60   20.70
   6  -9   4   -3.20   15.30
  -7   9  -4   23.30   20.40
  -7   9  -4   35.60   21.10
   7  -9   4  -15.30   25.10
  -8   9  -4   28.20   21.10
  -8   9  -4   14.40   32.40
  -9   9  -4   37.20   22.00
   9  -9   4   23.50   26.10
 -10   9  -4   98.09   25.40
  10  -9   4   58.49   27.90
 -11   9  -4   21.90   25.20
  11   8  -4   25.80   28.70
  11   8  -4   50.49   24.90
  10   8  -4   20.40   19.40
  10   8  -4   -6.40   22.20
   9   8  -4   21.70   18.40
   9   8  -4   23.60   22.20
   8   8  -4  185.28   29.70
   8   8  -4  157.48   23.90
  -8  -8   4  124.69   26.20
   7   8  -4  489.15   38.80
   7   8  -4  475.15   40.80
   7   8  -4  479.95   40.10
   7   8  -4  374.16   41.80
  -7  -8   4  400.36   37.80
   6   8  -4  701.43   43.90
   6   8  -4  720.73   41.10
  -6  -8   4  653.53   39.60
  -6  -8   4  593.44   42.00
   5   8  -4  587.24   36.10
   5   8  -4  577.34   38.40
  -5  -8   4  495.35   35.90
  -5  -8   4  570.44   39.20
   4   8  -4   70.99   18.60
   4   8  -4   56.49   15.60
  -4  -8   4   76.39   20.00
  -4  -8   4   73.79   18.60
   3   8  -4    5.20   12.90
   3   8  -4   13.80   15.10
  -3  -8   4   23.50   13.20
  -3  -8   4   15.90   14.50
   2   8  -4  230.78   28.20
  -2  -8   4  262.57   30.40
  -2  -8   4  257.37   27.20
   1   8  -4  756.12   36.90
   1   8  -4  750.92   39.10
  -1  -8   4  712.03   37.50
  -1  -8   4  775.42   37.30
   0   8  -4  864.61   42.10
   0   8  -4  824.42   58.19
   0  -8   4  851.51   39.80
   0  -8   4  853.81   39.40
  -1   8  -4  576.34   38.70
  -1   8  -4  567.54   33.20
   1  -8   4  579.34   34.20
   1  -8   4  602.54   35.30
  -2   8  -4  292.77   33.00
  -2   8  -4  277.57   29.70
   2  -8   4  341.87   31.60
   2  -8   4  292.67   29.70
  -3   8  -4   25.50   15.30
  -3   8  -4   54.89   19.60
   3  -8   4   42.90   18.60
   3  -8   4   34.60   15.00
  -4   8  -4  454.45   36.10
  -4   8  -4  417.76   34.60
   4  -8   4  444.06   35.70
   4  -8   4  488.05   35.60
  -5   8  -4  603.74   40.50
  -5   8  -4  512.45   38.40
   5  -8   4  603.74   38.80
   5  -8   4  525.85   40.40
  -6   8  -4  424.96   39.70
  -6   8  -4  379.36   36.40
   6  -8   4  370.56   37.40
   6  -8   4  382.76   38.40
  -7   8  -4  306.97   37.30
  -7   8  -4  304.87   38.00
   7  -8   4  327.77   41.30
   7  -8   4  234.98   30.50
  -8   8  -4  141.09   27.80
  -8   8  -4  113.69   25.80
  -9   8  -4    1.00   20.70
   9  -8   4  -16.70   23.20
 -10   8  -4   74.59   25.50
  10  -8   4   27.60   24.90
 -11   8  -4  103.59   29.40
  11  -8   4   69.59   31.90
  12   7  -4  -10.00   25.00
  11   7  -4   -4.40   23.20
  11   7  -4   -2.30   19.70
  10   7  -4   17.80   20.80
  10   7  -4    8.80   21.20
   9   7  -4   74.09   23.80
   9   7  -4   47.60   19.60
   8   7  -4   16.90   30.80
   8   7  -4   16.20   17.60
  -8  -7   4   27.20   19.40
   7   7  -4   32.60   17.30
   7   7  -4   11.70   18.80
   7   7  -4  -18.20   17.90
  -7  -7   4    2.40   15.50
   6   7  -4    1.40   13.80
   6   7  -4    3.30   15.10
  -6  -7   4   14.40   13.20
   5   7  -4   42.40   15.50
   5   7  -4   55.89   18.20
  -5  -7   4   73.29   19.00
  -5  -7   4   51.69   15.00
   4   7  -4  201.88   26.10
   4   7  -4  187.58   26.90
  -4  -7   4  179.88   23.40
  -4  -7   4  141.29   20.20
   3   7  -4  234.98   36.20
   3   7  -4  297.97   27.80
  -3  -7   4  265.27   27.10
  -3  -7   4  275.47   28.30
   2   7  -4    1.10   13.50
   2   7  -4   20.50   12.90
  -2  -7   4   20.40   14.00
  -2  -7   4   18.50   13.90
   1   7  -4   10.90   12.60
   1   7  -4   14.10   14.00
  -1  -7   4   29.50   22.50
  -1  -7   4   13.70   13.80
   0   7  -4   28.10   16.10
   0   7  -4    0.20   12.60
   0  -7   4   23.80   25.70
   0  -7   4   28.80   16.40
  -1   7  -4  107.19   18.80
  -1   7  -4  110.09   22.00
   1  -7   4  109.89   17.30
   1  -7   4  141.39   32.80
  -2   7  -4   34.60   15.30
  -2   7  -4   50.09   19.80
   2  -7   4   82.09   17.20
   2  -7   4   53.29   15.90
  -3   7  -4   13.10   14.20
  -3   7  -4   -0.30   16.70
   3  -7   4   39.80   17.90
   3  -7   4   11.50   13.20
  -4   7  -4   29.90   16.70
  -4   7  -4    8.50   14.40
   4  -7   4   32.20   15.40
   4  -7   4   33.10   17.40
  -5   7  -4   27.30   16.90
  -5   7  -4   -1.40   14.40
   5  -7   4  -17.50   14.40
   5  -7   4   12.60   14.60
  -6   7  -4   -4.80   15.80
  -6   7  -4    7.70   16.40
   6  -7   4   13.10   16.40
   6  -7   4   10.20   18.70
  -7   7  -4   39.40   20.60
  -7   7  -4   33.80   19.80
   7  -7   4   58.29   19.40
   7  -7   4   53.19   23.20
  -8   7  -4   52.49   37.90
  -8   7  -4   50.09   22.90
   8  -7   4   61.49   22.90
  -9   7  -4   66.89   42.90
   9  -7   4   52.59   24.90
 -10   7  -4  103.49   25.10
  10  -7   4   70.59   27.20
 -11   7  -4   56.39   26.60
  11  -7   4   -9.00   26.60
  12   6  -4   20.00   26.00
  12   6  -4   87.29   43.30
  11   6  -4   74.49   24.30
  11   6  -4   69.79   32.80
  10   6  -4   -0.70   17.40
  10   6  -4   -7.40   19.30
   9   6  -4   31.70   19.10
   9   6  -4   -1.70   20.00
   8   6  -4   84.99   19.70
   8   6  -4  105.29   25.90
  -8  -6   4   62.99   21.20
   7   6  -4  396.76   35.60
   7   6  -4  448.16   38.80
   7   6  -4  444.66   36.00
  -7  -6   4  404.36   36.70
   6   6  -4  810.72   42.00
   6   6  -4  838.02   48.50
   6   6  -4  859.01   42.50
   6   6  -4  816.92   42.30
  -6  -6   4  917.11   43.50
   5   6  -4  443.66   32.20
   5   6  -4  426.86   32.10
  -5  -6   4  387.46   31.60
  -5  -6   4  387.56   31.20
   4   6  -4   93.49   19.20
   4   6  -4   79.09   16.20
  -4  -6   4   83.09   18.50
  -4  -6   4   79.39   15.40
   3   6  -4  123.49   19.10
   3   6  -4  125.29   18.30
  -3  -6   4  171.88   23.20
  -3  -6   4  175.08   20.30
   2   6  -4  775.52   35.10
   2   6  -4  823.82   35.80
  -2  -6   4  908.81   41.50
  -2  -6   4  802.82   38.30
   1   6  -4 1993.30   51.89
   1   6  -4 2077.39   53.29
  -1  -6   4 2086.59   54.79
  -1  -6   4 2079.19   52.99
   0   6  -4 2493.85   58.39
   0   6  -4 2372.96   57.89
   0  -6   4 2470.15   60.49
   0  -6   4 2501.55   58.89
  -1   6  -4  527.55   34.60
  -1   6  -4  569.94   32.80
   1  -6   4  604.14   31.30
   1  -6   4  505.05   53.99
  -2   6  -4   76.39   18.70
  -2   6  -4   71.29   16.80
   2  -6   4  107.29   18.20
   2  -6   4  120.99   18.80
  -3   6  -4   63.69   16.80
  -3   6  -4   29.90   15.00
   3  -6   4   61.89   15.40
   3  -6   4   65.49   30.90
  -4   6  -4  801.12   40.10
  -4   6  -4  760.32   39.60
   4  -6   4  791.12   37.60
   4  -6   4  838.72   38.20
  -5   6  -4  778.72   42.50
  -5   6  -4  862.11   39.90
   5  -6   4  914.21   41.80
   5  -6   4  919.31   43.40
  -6   6  -4  440.76   34.70
  -6   6  -4  457.65   37.60
   6  -6   4  487.75   34.10
   6  -6   4  474.85   35.60
  -7   6  -4  581.74   38.40
  -7   6  -4  517.85   42.00
   7  -6   4  519.85   40.00
   7  -6   4  544.45   39.60
  -8   6  -4  154.08   26.90
   8  -6   4  201.48   28.80
  -9   6  -4   24.70   20.40
   9  -6   4  -27.60   19.80
 -10   6  -4   74.29   22.40
  10  -6   4   25.10   25.40
 -11   6  -4  126.19   29.20
  11  -6   4  128.59   31.90
  12   5  -4    5.50   22.00
  12   5  -4    2.60   30.50
  11   5  -4    7.80   25.00
  11   5  -4   -4.20   19.40
  10   5  -4    9.60   18.60
  10   5  -4    8.10   22.40
   9   5  -4   45.00   20.40
   9   5  -4   39.00   20.90
  -9  -5   4    2.70   29.90
   8   5  -4   49.70   17.90
   8   5  -4   66.69   20.90
  -8  -5   4   43.60   19.30
   7   5  -4  -16.70   17.20
   7   5  -4   13.80   15.00
  -7  -5   4    7.30   13.90
   6   5  -4   13.60   13.00
   6   5  -4  -10.40   13.10
   6   5  -4   27.30   17.00
  -6  -5   4   23.00   15.20
   5   5  -4   23.70   13.30
   5   5  -4   21.50   13.80
   5   5  -4   17.00   13.60
  -5  -5   4   17.70   12.10
   4   5  -4   81.69   16.20
   4   5  -4  115.39   19.00
  -4  -5   4   98.19   17.90
  -4  -5   4   71.39   16.30
   3   5  -4  207.48   26.00
   3   5  -4  168.28   23.90
  -3  -5   4  217.08   23.90
  -3  -5   4  219.38   30.00
   2   5  -4  111.79   16.80
   2   5  -4   93.79   15.60
  -2  -5   4   84.09   15.90
  -2  -5   4   99.69   15.80
   1   5  -4   17.20   12.60
   1   5  -4   27.80   13.70
  -1  -5   4   28.90   12.80
  -1  -5   4   32.70   13.60
   0   5  -4   14.60   12.40
   0   5  -4   39.80   14.20
   0  -5   4    4.20   12.40
   0  -5   4   16.50   12.30
  -1   5  -4   97.89   17.60
  -1   5  -4  121.59   17.90
   1  -5   4   96.89   15.40
   1  -5   4   93.09   15.60
  -2   5  -4  202.18   25.80
  -2   5  -4  183.48   20.10
   2  -5   4  234.18   24.60
   2  -5   4  182.48   32.50
  -3   5  -4   83.29   21.60
  -3   5  -4  102.49   17.50
   3  -5   4   80.19   16.70
   3  -5   4  100.89   17.90
  -4   5  -4   63.49   17.90
  -4   5  -4   75.89   16.10
   4  -5   4   94.69   18.20
   4  -5   4   75.39   15.90
  -5   5  -4  115.49   19.10
  -5   5  -4   86.69   18.50
   5  -5   4  123.69   19.70
   5  -5   4  107.79   18.30
  -6   5  -4   16.00   15.00
  -6   5  -4  -14.80   14.30
   6  -5   4  -18.80   13.70
   6  -5   4   14.40   14.30
  -7   5  -4   36.40   18.60
  -7   5  -4   39.60   17.80
   7  -5   4   26.20   19.30
   7  -5   4   32.90   18.70
  -8   5  -4   19.50   18.80
   8  -5   4    4.20   17.60
   8  -5   4   -5.60   17.30
   8  -5   4   26.50   35.00
  -9   5  -4   13.20   18.10
   9  -5   4   27.00   21.60
   9  -5   4   -3.10   18.20
 -10   5  -4    9.20   18.70
  10  -5   4   29.70   23.70
 -11   5  -4   49.50   23.70
  11  -5   4   25.30   27.60
 -12   5  -4   31.00   24.80
  12  -5   4  -53.09   29.60
  12   4  -4  100.79   33.60
  12   4  -4   34.30   26.50
  11   4  -4  133.59   31.70
  11   4  -4   93.69   23.60
  10   4  -4    6.80   18.90
  10   4  -4   23.10   23.30
   9   4  -4   33.30   21.70
   9   4  -4   23.50   18.40
  -9  -4   4   -1.20   18.90
   8   4  -4  283.57   35.70
   8   4  -4  312.77   36.80
   8   4  -4  305.67   36.60
  -8  -4   4  322.87   35.40
   7   4  -4 1008.90   48.10
   7   4  -4 1002.40   46.70
   7   4  -4 1016.30   46.80
  -7  -4   4 1055.49   47.80
   6   4  -4 1127.09   45.90
   6   4  -4 1092.29   46.70
   6   4  -4 1091.89   44.90
  -6  -4   4 1216.28   48.00
   5   4  -4  546.05   32.00
   5   4  -4  527.95   39.10
   5   4  -4  549.15   34.30
   5   4  -4  549.65   33.40
  -5  -4   4  572.34   33.40
   4   4  -4  101.09   21.80
  -4  -4   4   61.89   15.50
   3   4  -4    5.60   11.50
   3   4  -4   15.70   13.00
  -3  -4   4   18.50   12.20
  -3  -4   4   10.70   11.80
   2   4  -4  361.76   26.20
   2   4  -4  329.77   23.30
  -2  -4   4  331.87   26.50
  -2  -4   4  367.56   23.40
   1   4  -4 1900.41   45.00
   1   4  -4 1996.00   49.00
  -1  -4   4 1962.40   49.50
  -1  -4   4 1989.50   44.50
   0   4  -4 1677.63   45.40
   0   4  -4 1538.25   46.40
   0  -4   4 1658.83   40.30
   0  -4   4 1695.13   46.20
  -1   4  -4  582.64   32.60
  -1   4  -4  558.14   30.20
   1  -4   4  551.34   29.80
   1  -4   4  546.55   25.70
  -2   4  -4  378.56   24.10
  -2   4  -4  392.76   28.30
   2  -4   4  358.06   27.00
   2  -4   4  386.56   24.80
  -3   4  -4   18.10   12.80
  -3   4  -4    6.30   13.00
   3  -4   4   16.10   12.90
   3  -4   4   25.00   13.60
  -4   4  -4  413.46   31.50
  -4   4  -4  414.26   27.00
   4  -4   4  504.75   32.50
   4  -4   4  443.96   28.50
  -5   4  -4  722.73   39.70
   5  -4   4  740.93   34.10
   5  -4   4  688.63   37.00
  -6   4  -4  627.14   36.00
  -6   4  -4  552.14   37.00
   6  -4   4  564.24   33.10
   6  -4   4  590.74   37.10
  -7   4  -4  541.55   41.40
  -7   4  -4  616.24   38.00
   7  -4   4  527.05   35.80
   7  -4   4  564.54   39.20
  -8   4  -4  278.17   35.20
   8  -4   4  315.17   39.90
   8  -4   4  350.46   35.20
   8  -4   4  336.77   37.90
  -9   4  -4   12.60   19.90
   9  -4   4    5.40   18.40
   9  -4   4  -22.30   21.10
 -10   4  -4   11.80   20.20
  10  -4   4   33.50   22.40
 -11   4  -4   95.89   26.70
  11  -4   4   68.59   26.90
 -12   4  -4  130.59   33.10
  12  -4   4  112.79   30.90
  12   3  -4  -36.30   20.20
  12   3  -4  -19.20   25.00
  11   3  -4  -23.20   17.70
  11   3  -4   -6.10   24.10
  10   3  -4   16.70   18.50
  10   3  -4   29.60   21.40
   9   3  -4  -43.10   28.70
   9   3  -4   32.10   16.70
  -9  -3   4   -6.00   18.90
   8   3  -4   32.90   16.90
   8   3  -4   13.30   18.10
   8   3  -4   37.10   20.10
  -8  -3   4   24.10   15.30
   7   3  -4   17.80   15.70
   7   3  -4   17.20   16.30
   7   3  -4   23.30   16.80
  -7  -3   4  -10.30   12.30
   6   3  -4   11.30   16.30
   6   3  -4   20.30   14.50
   6   3  -4   30.40   17.20
  -6  -3   4   32.10   15.20
   5   3  -4   -3.00   12.30
   5   3  -4    0.50   12.90
   5   3  -4    4.10   13.70
  -5  -3   4   17.40   12.60
   4   3  -4   80.49   15.70
   4   3  -4   52.89   15.10
   4   3  -4   63.69   15.80
  -4  -3   4   53.19   13.50
   3   3  -4   30.40   12.60
   3   3  -4   22.70   11.80
  -3  -3   4   47.00   13.20
   2   3  -4   17.20   11.50
   2   3  -4   26.20   11.20
  -2  -3   4    6.50   10.70
  -2  -3   4    4.80   10.70
   1   3  -4   32.00   11.50
   1   3  -4   26.40   10.40
  -1  -3   4   25.70   11.80
  -1  -3   4   13.50    9.80
   0   3  -4  117.29   17.50
   0   3  -4  102.39   14.90
   0  -3   4   87.79   13.80
   0  -3   4  108.29   15.80
  -1   3  -4   45.20   13.00
  -1   3  -4   80.39   12.50
   1  -3   4  117.49   17.30
   1  -3   4   78.49   13.90
  -2   3  -4   81.89   12.40
  -2   3  -4  121.19   16.60
   2  -3   4  112.49   14.10
   2  -3   4  108.89   15.70
  -3   3  -4   12.90   13.10
  -3   3  -4   -3.40   10.70
   3  -3   4   15.60   13.00
   3  -3   4   -0.50   10.60
  -4   3  -4   10.30   11.40
  -4   3  -4    2.00   14.70
   4  -3   4   11.10   11.60
   4  -3   4  -13.50   11.10
  -5   3  -4   29.60   15.90
  -5   3  -4   30.60   13.70
   5  -3   4   14.90   12.60
   5  -3   4   12.00   13.60
  -6   3  -4   -6.10   13.40
  -6   3  -4  -10.80   13.40
   6  -3   4    3.40   12.30
   6  -3   4   -4.30   12.40
  -7   3  -4   79.29   18.00
  -7   3  -4   69.29   19.70
   7  -3   4   47.40   16.40
   7  -3   4   69.29   20.10
  -8   3  -4   21.00   17.00
   8  -3   4   15.60   18.20
   8  -3   4   13.80   18.00
   8  -3   4   24.60   16.30
  -9   3  -4    3.60   18.00
   9  -3   4   32.50   20.20
   9  -3   4  -20.20   17.50
  10  -3   4   72.19   21.50
 -11   3  -4   54.19   23.80
  11  -3   4  -27.90   20.20
 -12   3  -4   12.30   28.50
  12  -3   4  -37.30   24.10
  12   2  -4  110.89   27.20
  12   2  -4  155.08   35.50
  11   2  -4   93.29   30.90
  11   2  -4   91.49   27.30
  10   2  -4  -15.80   16.00
  10   2  -4   19.30   22.60
   9   2  -4   43.50   21.00
   9   2  -4   77.99   21.30
  -9  -2   4   38.00   21.50
   8   2  -4  243.18   31.70
   8   2  -4  163.68   25.30
   8   2  -4  225.48   33.00
  -8  -2   4  179.78   24.90
   7   2  -4  719.03   42.50
   7   2  -4  759.32   41.80
   7   2  -4  810.22   44.50
  -7  -2   4  726.83   41.30
   6   2  -4 1419.56   51.29
   6   2  -4 1436.96   50.49
   6   2  -4 1356.76   49.10
  -6  -2   4 1391.36   51.09
   5   2  -4  474.05   30.10
   5   2  -4  438.06   31.50
   5   2  -4  485.15   31.70
  -5  -2   4  467.45   31.00
   4   2  -4   76.79   16.10
   4   2  -4   65.29   15.80
  -4  -2   4   84.89   16.20
   3   2  -4    9.70   11.80
   3   2  -4    1.60   11.20
   3   2  -4    1.90    3.30
   3   2  -4    9.70   10.60
  -3  -2   4   -4.20   10.10
   2   2  -4  937.71   33.00
   2   2  -4  897.31   29.20
  -2  -2   4  966.80   33.50
   1   2  -4 1771.52   37.00
   1   2  -4 1915.71   45.10
  -1  -2   4 1848.32   37.80
  -1  -2   4 1902.61   45.20
   0   2  -4 3304.47   55.19
   0   2  -4 3443.16   65.79
   0  -2   4 3636.14   66.69
   0  -2   4 3357.86   54.09
  -1   2  -4  476.05   27.50
   1  -2   4  459.55   26.40
  -2   2  -4  178.38   22.20
  -2   2  -4  182.88   15.80
   2  -2   4  150.38   15.40
   2  -2   4  170.28   22.60
  -3   2  -4   26.80   12.20
  -3   2  -4   12.60   12.20
   3  -2   4   14.70   11.80
   3  -2   4   18.20    9.80
  -4   2  -4  980.70   33.00
  -4   2  -4  980.50   38.70
   4  -2   4  987.00   38.40
   4  -2   4  980.30   32.70
  -5   2  -4 1429.46   42.60
  -5   2  -4 1395.36   47.30
   5  -2   4 1400.76   47.70
   5  -2   4 1297.77   48.20
  -6   2  -4 1042.20   44.40
  -6   2  -4 1149.39   41.80
   6  -2   4 1089.49   39.40
   6  -2   4 1045.20   42.80
  -7   2  -4  732.53   37.90
   7  -2   4  697.93   39.80
   7  -2   4  714.63   36.90
  -8   2  -4  253.07   34.00
   8  -2   4  296.27   34.20
   8  -2   4  273.47   36.10
   8  -2   4  280.97   33.80
  -9   2  -4    9.80   19.40
   9  -2   4   -5.50   16.40
   9  -2   4   12.00   23.10
   9  -2   4   27.10   19.70
 -10   2  -4  112.29   28.50
  10  -2   4  101.49   25.00
  11  -2   4   79.29   24.70
  12  -2   4   93.69   29.80
  12   1  -4   -6.90   23.90
  12   1  -4   -7.70   24.50
  11   1  -4  -18.50   24.20
  11   1  -4   -7.40   19.20
  10   1  -4   -3.00   18.60
  10   1  -4  -13.50   19.80
   9   1  -4    4.60   16.70
   9   1  -4  -13.40   16.70
   8   1  -4   45.30   20.00
   8   1  -4    8.70   17.00
   8   1  -4   33.90   17.30
  -8  -1   4   19.60   14.40
   7   1  -4   11.10   15.40
   7   1  -4  -11.70   15.20
   7   1  -4   23.80   16.60
  -7  -1   4   13.90   14.00
   6   1  -4   23.90   16.20
   6   1  -4   20.50   14.90
  -6  -1   4    6.90   12.80
   5   1  -4   12.40   14.40
   5   1  -4   12.30   13.40
  -5  -1   4   21.30   15.50
  -5  -1   4   31.00   12.10
   4   1  -4  272.77   26.10
   4   1  -4  229.48   23.10
  -4  -1   4  244.48   24.50
   3   1  -4   12.90   11.60
   3   1  -4   14.90   11.30
   3   1  -4   10.50   10.80
  -3  -1   4   10.30   10.70
   2   1  -4    1.10    3.30
   2   1  -4   -1.20    8.90
   2   1  -4    2.20    9.60
  -2  -1   4    1.90    9.70
   1   1  -4   11.10    8.50
   1   1  -4   24.50    9.00
   0   1  -4 1232.48   37.10
   0  -1   4 1213.98   35.20
  -1   1  -4 5183.78   86.79
   1  -1   4 5169.78   86.19
  -2   1  -4   68.49   13.50
   2  -1   4   76.19   13.00
  -3   1  -4    1.90    9.30
  -3   1  -4    1.40   10.00
   3  -1   4   17.70    9.10
   3  -1   4   -0.90   11.00
  -4   1  -4   -3.90   11.90
  -4   1  -4   -3.10   11.20
   4  -1   4  -14.90    9.80
   4  -1   4   -0.40   14.50
  -5   1  -4   32.10   14.10
  -5   1  -4   16.40   13.90
   5  -1   4   -3.70   11.10
   5  -1   4   22.20   11.10
  -6   1  -4    7.50   13.40
  -6   1  -4    6.80   14.30
   6  -1   4   13.00   11.00
   6  -1   4   -4.70   11.10
  -7   1  -4   18.00   16.00
   7  -1   4    2.80   13.10
   7  -1   4   16.70   14.40
   7  -1   4    7.00   14.80
  -8   1  -4  -12.80   15.70
   8  -1   4    5.70   16.30
   8  -1   4    8.10   20.20
   8  -1   4   11.00   18.10
  -9   1  -4  -13.30   18.00
   9  -1   4   23.00   18.70
   9  -1   4  -27.30   16.00
   9  -1   4    6.20   16.00
 -10   1  -4   22.70   19.70
  10  -1   4  -11.80   19.20
  11  -1   4  -24.20   18.70
  11  -1   4   12.90   23.30
  12  -1   4  -19.80   22.40
  12  -1   4    0.00   25.70
  12   0  -4   99.59   30.90
  12   0  -4   94.89   29.80
  11   0  -4   44.70   25.00
  11   0  -4   90.79   30.70
  10   0  -4    7.50   20.60
  10   0  -4   24.00   21.70
   9   0  -4   54.19   20.40
  -9   0   4   42.10   22.90
   8   0  -4  339.87   34.50
   8   0  -4  391.16   38.10
  -8   0   4  314.17   33.70
  -8   0   4  337.37   37.20
  -8   0   4  322.37   42.90
   7   0  -4  823.42   42.50
   7   0  -4  922.91   46.20
  -7   0   4  891.81   45.40
  -7   0   4  914.41   54.69
  -7   0   4  893.81   44.40
   6   0  -4 1320.17   50.09
   6   0  -4 1326.77   47.30
  -6   0   4 1313.17   60.79
  -6   0   4 1344.97   49.70
  -6   0   4 1344.87   49.40
   5   0  -4  859.91   39.70
   5   0  -4  860.41   37.00
  -5   0   4  878.61   38.00
  -5   0   4  880.01   49.50
  -5   0   4  893.31   38.20
   4   0  -4  131.79   17.60
   4   0  -4  131.39   17.00
  -4   0   4  135.79   17.80
  -4   0   4  173.48   23.40
   3   0  -4   59.39   13.00
   3   0  -4   73.69   13.60
  -3   0   4   52.79   12.90
  -3   0   4   50.69   12.90
   2   0  -4  448.96   21.40
   2   0  -4  461.85   25.00
  -2   0   4  438.16   24.70
  -2   0   4  475.45   36.10
  -2   0   4  463.45   21.90
   1   0  -4 6008.70   88.99
   1   0  -4 6384.56   99.89
  -1   0   4 6181.18   89.59
  -1   0   4 6300.87   97.89
  -1   0   4 6387.16  116.19
   0   0  -4 4686.33   91.49
   0   0  -4 4758.52   78.49
   0   0   4 4636.44   77.09
  -1   0  -4 9999.00  145.39
   1   0   4 9646.33  141.69
  -2   0  -4 5323.27   88.09
   2   0   4 5493.95   88.99
  -3   0  -4   49.00   12.50
  -3   0  -4   51.39   10.30
   3   0   4   39.60    9.60
   3   0   4   39.70   11.70
  -4   0  -4  531.65   25.60
  -4   0  -4  526.75   29.30
   4   0   4  564.74   29.00
   4   0   4  539.75   24.20
  -5   0  -4 1505.65   54.59
  -5   0  -4 1427.26   43.10
   5   0   4 1431.26   41.00
   5   0   4 1456.35   44.50
  -6   0  -4  395.36   32.30
  -6   0  -4  414.76   29.60
   6   0   4  386.26   29.30
   6   0   4  445.56   27.20
  -7   0  -4  458.45   33.70
   7   0   4  468.05   32.20
   7   0   4  412.76   29.60
  -8   0  -4  214.18   31.80
   8   0   4  199.78   26.30
   8   0   4  186.58   26.20
   8   0   4  264.57   28.00
   9   0   4   21.10   20.20
   9   0   4   34.10   18.60
   9   0   4   19.40   18.00
   9   0   4   21.80   17.80
  10   0   4  130.09   26.10
  10   0   4  129.79   29.70
  11   0   4  107.79   27.80
  11   0   4   94.69   29.50
  12   0   4   57.79   28.50
  12   0   4  120.19   33.80
  12  -1  -4    2.50   22.50
  12  -1  -4  -26.00   23.40
  11  -1  -4  -29.20   20.10
  10  -1  -4   19.50   20.40
 -10   1   4    0.60   21.10
 -10   1   4    1.30    5.00
   9  -1  -4   20.40   17.70
  -9   1   4   -1.20    4.20
  -9   1   4   -5.00   19.10
   8  -1  -4   32.50   15.50
   8  -1  -4   76.39   22.60
  -8   1   4   43.20   21.00
  -8   1   4    4.60   15.50
   7  -1  -4   17.10   15.20
   7  -1  -4   29.10   16.70
  -7   1   4   15.30   14.20
  -7   1   4    0.20   16.70
   6  -1  -4   40.20   15.60
   6  -1  -4   34.30   15.20
  -6   1   4   24.00   17.20
  -6   1   4   20.10   13.20
   5  -1  -4   23.90   14.50
   5  -1  -4   29.60   15.20
  -5   1   4   33.90   15.60
  -5   1   4   37.30   15.00
   4  -1  -4  232.48   26.30
   4  -1  -4  232.58   23.60
  -4   1   4  239.18   24.40
  -4   1   4  243.68   24.10
   3  -1  -4   21.10   11.50
   3  -1  -4    8.10   11.40
  -3   1   4   17.00   10.20
  -3   1   4   23.60   12.00
   2  -1  -4   -1.60   10.50
   2  -1  -4   -3.80    9.20
  -2   1   4    9.20   10.70
  -2   1   4   12.60    9.60
   1  -1  -4   42.80   20.70
   1  -1  -4   31.00    8.80
  -1   1   4   19.80    9.70
  -1   1   4   17.80    8.40
   0  -1  -4 1217.98   32.60
   0   1   4 1045.50   43.60
   0   1   4 1195.08   31.30
  -1  -1  -4 4991.60   80.59
   1   1   4 5131.59   79.99
  -2  -1  -4   72.79   12.00
   2   1   4   71.59   11.70
  -3  -1  -4    1.50    9.60
   3   1   4    0.00    8.90
   3   1   4   17.80    9.20
   3   1   4    9.10    9.90
  -4  -1  -4   -7.70   10.50
   4   1   4   -8.20    9.90
   4   1   4   -8.40    9.90
   4   1   4    8.20    9.80
  -5  -1  -4    5.70   11.10
   5   1   4   12.30   12.70
   5   1   4   13.30   10.80
   5   1   4   -5.60   11.30
   6   1   4   29.50   13.50
   6   1   4   33.80   14.50
   6   1   4   16.50   12.70
   6   1   4   23.60   12.70
   7   1   4   30.40   14.30
   7   1   4    7.90   11.80
   7   1   4    0.80   14.80
   7   1   4   18.50   13.20
   8   1   4   -8.30   14.60
   8   1   4   14.30   14.70
   8   1   4  -15.50   15.40
   8   1   4  -10.30   13.30
   9   1   4   17.20   16.70
   9   1   4  -18.20   15.30
   9   1   4  -23.90   17.30
   9   1   4    7.00   14.60
  10   1   4   22.00   33.00
  11   1   4    9.50   24.00
  11   1   4   -5.40   19.30
  12   1   4   -3.20   26.80
  12   1   4  -33.30   20.80
  12  -2  -4   99.39   30.00
 -12   2   4  180.98   36.10
  11  -2  -4   89.29   26.40
 -11   2   4  116.29   30.60
  10  -2  -4   27.70   17.60
 -10   2   4   22.20   21.30
   9  -2  -4   53.59   20.20
  -9   2   4   68.59   25.50
   8  -2  -4  291.27   36.80
   8  -2  -4  230.78   33.80
  -8   2   4  252.47   35.90
  -8   2   4  173.68   24.80
   7  -2  -4  778.52   44.60
   7  -2  -4  770.52   42.90
  -7   2   4  791.02   43.30
  -7   2   4  779.52   42.10
   6  -2  -4 1402.26   52.09
   6  -2  -4 1359.06   49.00
  -6   2   4 1370.26   49.99
  -6   2   4 1379.46   49.99
   5  -2  -4  487.05   30.60
   5  -2  -4  494.55   33.00
  -5   2   4  521.65   32.40
  -5   2   4  503.75   32.50
   4  -2  -4   61.69   15.20
  -4   2   4   63.99   15.70
  -4   2   4   67.79   14.50
   3  -2  -4   22.10   11.90
   3  -2  -4   -0.30   10.60
  -3   2   4    4.40   10.20
  -3   2   4    0.60   11.90
   2  -2  -4  882.11   28.60
   2  -2  -4  927.81   31.40
  -2   2   4  902.21   28.50
  -2   2   4  876.41   29.70
   1  -2  -4 1849.11   37.20
   1  -2  -4 1904.01   40.90
  -1   2   4 1770.72   36.50
  -1   2   4 1859.31   39.70
   0  -2  -4 3494.95   58.79
   0   2   4 3387.06   56.89
  -1  -2  -4  463.45   20.70
   1   2   4  463.25   20.10
  -2  -2  -4  177.48   17.60
  -2  -2  -4  185.58   14.60
   2   2   4  185.68   16.70
   2   2   4  157.28   14.00
  -3  -2  -4   16.50    9.90
   3   2   4   35.90   10.10
   3   2   4   20.10    9.80
  -4  -2  -4 1023.10   34.20
   4   2   4 1038.00   32.70
   4   2   4  995.30   33.70
   4   2   4 1031.50   32.40
   5   2   4 1381.66   42.90
   5   2   4 1460.25   44.40
   5   2   4 1465.95   43.90
   6   2   4 1124.69   40.00
   6   2   4 1134.79   41.40
   6   2   4 1103.99   39.80
   6   2   4 1143.39   42.10
   7   2   4  723.43   39.00
   7   2   4  711.73   36.60
   7   2   4  714.03   38.00
   7   2   4  710.93   36.10
   8   2   4  186.08   24.40
   8   2   4  224.78   27.70
   8   2   4  216.18   24.70
   8   2   4  222.08   32.00
   9   2   4   12.60   17.80
   9   2   4    8.70   14.30
   9   2   4  -12.80   18.10
   9   2   4  -26.20   15.90
  10   2   4   29.50   29.50
  11   2   4  132.19   30.10
  11   2   4  124.09   25.10
  12   2   4   92.49   31.40
  12   2   4  162.68   35.00
  12  -3  -4   -1.90   23.30
 -12   3   4  -10.10    5.70
 -12   3   4    0.00   23.00
  11  -3  -4    7.50   20.30
 -11   3   4   -3.40   22.90
  10  -3  -4   19.60   21.40
 -10   3   4   17.90   22.60
  -9   3   4  -31.80   31.50
   8  -3  -4   10.50   18.30
   8  -3  -4   29.20   20.90
  -8   3   4   -9.70   15.00
  -8   3   4   33.90   21.20
   7  -3  -4    4.70   17.00
   7  -3  -4   18.80   15.70
  -7   3   4   -4.50   17.30
  -7   3   4    7.20   13.20
   6  -3  -4    7.30   15.20
   6  -3  -4   25.10   16.10
  -6   3   4   27.40   14.40
  -6   3   4   29.50   17.00
   5  -3  -4  -13.00   13.30
   5  -3  -4    2.70   12.30
  -5   3   4    0.00   14.60
  -5   3   4  -26.50   11.10
   4  -3  -4   55.39   15.90
   4  -3  -4   44.70   14.00
  -4   3   4   64.49   14.50
  -4   3   4   69.19   17.00
   3  -3  -4   46.60   13.50
   3  -3  -4   34.80   12.70
  -3   3   4   22.10   11.20
  -3   3   4   41.00   13.50
   2  -3  -4   14.70   11.60
   2  -3  -4   11.00   10.20
  -2   3   4   20.20    9.90
  -2   3   4   27.00   11.90
   1  -3  -4   19.20    9.20
   1  -3  -4   18.60   11.10
  -1   3   4   19.10   10.00
  -1   3   4   24.00    8.40
   0  -3  -4   77.09   10.20
   0  -3  -4   91.99   12.00
   0   3   4   83.99   11.80
   0   3   4   73.59    9.10
  -1  -3  -4   74.69   10.90
  -2  -3  -4  105.59   15.30
   2   3   4  101.99   14.70
  -3  -3  -4  -10.30    8.30
  -3  -3  -4    0.20    9.50
   3   3   4   16.90    9.10
   3   3   4    7.00    9.30
  -4  -3  -4   15.00   10.80
   4   3   4    0.60   10.40
   4   3   4    5.80   11.10
   4   3   4    6.50   10.50
   5   3   4   25.70   10.60
   5   3   4   22.80   13.90
   5   3   4   36.00   10.60
   5   3   4   29.00   12.60
   6   3   4   16.10   11.80
   6   3   4   15.30   12.60
   6   3   4   -5.80   11.60
   6   3   4    7.20   13.90
   7   3   4   56.69   17.20
   7   3   4   54.39   15.20
   7   3   4   73.99   18.00
   7   3   4   69.59   17.00
   8   3   4   12.90   15.90
   8   3   4    9.10   16.10
   8   3   4   18.00   15.00
   8   3   4    9.70   16.10
   9   3   4   17.80   19.30
   9   3   4   37.50   18.70
   9   3   4    3.00   15.90
   9   3   4  -16.80   28.30
  10   3   4   46.10   20.90
  10   3   4   -0.80   19.10
  11   3   4   -9.60   17.30
  11   3   4   53.59   23.60
  12   3   4  -36.50   23.10
  12  -4  -4   96.99   32.60
 -12   4   4  184.08   35.20
  11  -4  -4   95.59   30.30
 -11   4   4  130.39   28.30
  10  -4  -4   16.30   20.80
 -10   4   4   14.30   21.20
   9  -4  -4   53.69   21.90
  -9   4   4   47.10   25.30
   8  -4  -4  294.47   35.50
   8  -4  -4  387.96   40.90
   8  -4  -4  376.96   40.60
  -8   4   4  341.77   37.10
   7  -4  -4  976.30   47.70
   7  -4  -4 1012.00   49.80
  -7   4   4 1020.10   46.60
  -7   4   4  964.90   47.80
   6  -4  -4 1071.89   45.90
   6  -4  -4 1088.09   47.20
  -6   4   4 1108.99   47.20
  -6   4   4 1036.10   44.50
   5  -4  -4  534.35   34.30
   5  -4  -4  565.74   33.50
  -5   4   4  618.04   33.00
  -5   4   4  609.34   35.50
   4  -4  -4   94.69   18.60
   4  -4  -4   71.29   16.10
  -4   4   4   95.19   14.70
   3  -4  -4   -7.60   12.70
   3  -4  -4   11.20   12.20
  -3   4   4   -2.30   10.30
  -3   4   4   25.90   13.10
   2  -4  -4  310.37   23.80
   2  -4  -4  319.67   23.40
  -2   4   4  360.86   20.50
  -2   4   4  277.97   23.30
   1  -4  -4 1972.80   41.20
   1  -4  -4 1958.20   45.10
  -1   4   4 2017.40   40.10
  -1   4   4 1869.21   43.40
   0  -4  -4 1650.13   40.20
   0   4   4 1617.14   44.20
  -1  -4  -4  625.34   25.50
   1   4   4  626.14   26.40
  -2  -4  -4  398.06   21.80
   2   4   4  379.06   21.60
  -3  -4  -4   25.30   11.80
   3   4   4   25.30    9.80
  -4  -4  -4  471.25   26.90
   4   4   4  479.65   22.80
   4   4   4  469.15   23.30
   4   4   4  427.86   25.00
   5   4   4  755.12   31.90
   5   4   4  750.62   29.90
   5   4   4  769.02   34.10
   5   4   4  803.02   31.00
   6   4   4  582.64   30.90
   6   4   4  561.04   30.50
   6   4   4  568.34   30.10
   6   4   4  599.54   32.80
   7   4   4  551.44   34.10
   7   4   4  547.85   36.00
   7   4   4  548.05   34.30
   7   4   4  519.35   33.40
   8   4   4  269.67   31.20
   8   4   4  249.68   30.60
   8   4   4  249.28   31.60
   8   4   4  309.77   33.40
   9   4   4   17.60   15.30
   9   4   4    0.90   17.90
   9   4   4   26.20   17.20
   9   4   4   11.50   15.70
  10   4   4  -17.90   18.70
  10   4   4    2.90   17.80
  10   4   4   34.90   21.30
  11   4   4   36.90   23.70
  11   4   4   49.40   23.00
  12   4   4  145.09   35.40
  12   4   4  114.59   26.10
  12  -5  -4   32.20   30.70
 -12   5   4   24.20   29.40
  11  -5  -4  -29.70   18.30
 -11   5   4   45.10   26.50
  10  -5  -4   17.50   19.40
 -10   5   4   13.60   22.40
   9  -5  -4   57.29   24.40
  -9   5   4   84.69   22.80
   8  -5  -4   80.89   19.60
   8  -5  -4   47.50   18.80
   8  -5  -4   87.79   25.70
  -8   5   4   96.29   24.00
   7  -5  -4   22.50   14.00
   7  -5  -4   26.30   16.60
  -7   5   4   -0.40   18.40
   6  -5  -4   -1.90   14.80
   6  -5  -4    8.20   15.50
  -6   5   4    6.30   14.00
  -6   5   4    0.60   16.80
   5  -5  -4   18.20   14.00
   5  -5  -4   27.70   16.30
  -5   5   4   30.20   12.10
  -5   5   4   27.40   16.30
   4  -5  -4  112.69   20.20
  -4   5   4   92.19   14.00
  -4   5   4   81.89   18.00
   3  -5  -4  205.88   25.80
   3  -5  -4  225.88   24.50
  -3   5   4  192.18   25.60
  -3   5   4  224.78   21.10
   2  -5  -4  110.29   18.10
   2  -5  -4   92.09   13.20
  -2   5   4   86.49   12.20
  -2   5   4   99.09   17.50
   1  -5  -4   44.00   14.40
   1  -5  -4   23.10    9.40
  -1   5   4   21.40   13.60
  -1   5   4   33.90    8.40
   0  -5  -4   42.60   13.90
  -1  -5  -4   94.49   16.10
   1   5   4  119.39   16.40
  -2  -5  -4  219.58   21.20
   2   5   4  225.28   23.00
  -3  -5  -4   92.19   15.00
   3   5   4  110.59   16.20
  -4  -5  -4   84.69   21.10
   4   5   4   76.69   14.70
   5   5   4  124.39   17.90
   5   5   4  119.49   14.60
   5   5   4  117.49   13.80
   6   5   4   -5.00   19.40
   6   5   4    3.70   12.70
   6   5   4   -6.50   13.60
   6   5   4    3.30   11.50
   7   5   4   61.99   16.70
   7   5   4   31.30   16.40
   7   5   4   38.50   15.10
   7   5   4   34.80   14.80
   8   5   4   -4.90   22.20
   8   5   4    5.10   15.50
   8   5   4   -9.80   17.20
   8   5   4   15.30   14.60
   9   5   4   16.90   16.10
   9   5   4   -7.40   17.70
   9   5   4    5.60   18.60
   9   5   4  -23.50   16.20
  10   5   4   20.10   17.20
  10   5   4  -16.80   18.20
  10   5   4  -29.00   16.30
  11   5   4   -9.00   20.70
  11   5   4   -1.50   16.70
  12   5   4  -19.40   20.50
  12   5   4  -29.30   24.30
  12  -6  -4   62.09   43.60
 -12   6   4  123.39   38.40
  11  -6  -4   57.29   24.70
 -11   6   4  105.29   27.20
  10  -6  -4   12.30   21.70
 -10   6   4   22.10   25.20
   9  -6  -4   35.40   21.00
  -9   6   4   40.20   20.10
   8  -6  -4   46.70   19.60
   8  -6  -4  146.19   43.10
   8  -6  -4  101.19   23.60
  -8   6   4   90.09   23.70
   7  -6  -4  319.77   47.40
   7  -6  -4  460.15   39.60
   7  -6  -4  455.45   40.70
  -7   6   4  397.36   39.10
   6  -6  -4  931.51   46.10
   6  -6  -4  873.21   45.40
   6  -6  -4  815.92   39.90
  -6   6   4  884.71   45.00
   5  -6  -4  404.16   34.00
   5  -6  -4  440.86   33.30
  -5   6   4  345.87   32.70
   4  -6  -4   61.59   15.10
   4  -6  -4   65.09   18.60
  -4   6   4   83.39   18.70
   3  -6  -4  187.58   27.70
   3  -6  -4  198.68   25.00
  -3   6   4  131.39   15.50
  -3   6   4  133.99   24.60
   2  -6  -4  867.81   31.50
   2  -6  -4  859.31   45.40
  -2   6   4  783.62   36.20
  -2   6   4  792.22   28.50
   1  -6  -4 1998.20   52.39
  -1   6   4 1974.80   51.59
   0  -6  -4 2441.76   57.69
   0   6   4 2361.56   56.59
  -1  -6  -4  610.54   31.40
   1   6   4  660.63   33.20
  -2  -6  -4  103.39   16.30
   2   6   4  117.89   17.20
  -3  -6  -4   61.49   14.50
   3   6   4   89.99   15.60
  -4  -6  -4  832.82   36.20
   4   6   4  771.32   55.09
  -5  -6  -4  838.62   38.20
   5   6   4  842.62   37.50
   6   6   4  466.65   30.20
   6   6   4  477.45   28.00
   6   6   4  485.25   34.00
   6   6   4  484.15   28.40
   7   6   4  587.94   32.60
   7   6   4  478.55   36.00
   7   6   4  557.84   31.90
   7   6   4  519.25   34.80
   8   6   4  156.28   22.40
   8   6   4  126.69   20.00
   8   6   4  154.68   26.10
   8   6   4  166.28   22.80
   9   6   4  -10.60   16.20
   9   6   4  -15.10   16.40
   9   6   4    2.70   20.10
  10   6   4   89.19   26.30
  10   6   4   22.10   18.50
  10   6   4   46.50   20.50
  11   6   4  -33.90   20.20
  11   6   4   60.39   25.20
  12   6   4   54.49   19.60
  12   6   4   49.20   32.20
 -12   7   4   42.80   24.40
  11  -7  -4   13.90   23.30
 -11   7   4   27.50   25.00
  10  -7  -4    6.10   20.60
 -10   7   4   18.90   23.00
   9  -7  -4   24.80   22.60
  -9   7   4   55.19   25.60
   8  -7  -4   30.60   20.70
   8  -7  -4   10.20   26.90
  -8   7   4  -18.90   22.50
   7  -7  -4   18.10   15.20
   7  -7  -4   10.90   19.50
   7  -7  -4   19.00   17.90
  -7   7   4   15.90   17.80
   6  -7  -4    2.00   16.50
   6  -7  -4    4.20   12.30
   6  -7  -4    7.60   18.70
  -6   7   4    0.30   17.80
   5  -7  -4   31.30   17.30
   5  -7  -4   33.30   13.90
   5  -7  -4   71.29   17.20
  -5   7   4   42.50   19.10
   4  -7  -4  186.78   26.70
   4  -7  -4  186.68   24.00
   4  -7  -4  190.28   22.70
  -4   7   4  168.98   23.20
   3  -7  -4  229.28   26.00
   3  -7  -4  229.48   21.90
   3  -7  -4  233.48   29.90
  -3   7   4  221.28   29.00
   2  -7  -4   11.40   10.80
   2  -7  -4   14.60   17.20
   2  -7  -4    7.00    8.70
  -2   7   4   27.00   32.50
   1  -7  -4   18.50   17.40
  -1   7   4   13.00   16.80
   0  -7  -4   23.10   15.10
   0   7   4    8.30   16.80
  -1  -7  -4  129.49   20.00
   1   7   4  121.49   20.40
  -2  -7  -4   70.79   31.00
   2   7   4   67.29   17.00
  -3  -7  -4    7.40   14.20
   3   7   4   15.00   15.90
  -4  -7  -4   28.40   13.70
   4   7   4   16.80   14.30
  -5  -7  -4    5.10   13.40
   5   7   4   16.30   14.70
  -6  -7  -4  -11.40   14.80
   6   7   4   33.50   17.10
   7   7   4   60.89   18.80
   7   7   4   54.19   26.60
   7   7   4   55.69   15.20
   7   7   4   41.70   17.70
   8   7   4   40.70   17.20
   8   7   4   38.50   17.60
   8   7   4   56.39   19.90
   8   7   4   35.10   16.40
   9   7   4   41.20   19.00
   9   7   4   15.20   15.90
   9   7   4   69.39   46.70
  10   7   4   62.09   22.00
  10   7   4   68.89   26.40
  10   7   4   30.80   17.30
  11   7   4  -18.50   24.70
  11  -8  -4   38.80   28.90
 -11   8   4   82.69   28.60
  10  -8  -4   25.60   23.00
 -10   8   4   -0.20   21.70
   9  -8  -4   13.30   21.20
  -9   8   4    0.80   21.80
   8  -8  -4  181.28   28.40
  -8   8   4  161.58   29.10
   7  -8  -4  449.46   36.80
   7  -8  -4  537.45   44.50
   7  -8  -4  454.65   46.70
  -7   8   4  516.35   42.80
   6  -8  -4  757.72   47.30
   6  -8  -4  719.53   40.20
   6  -8  -4  700.13   43.20
  -6   8   4  631.64   44.30
   5  -8  -4  604.14   41.70
   5  -8  -4  600.74   37.20
   5  -8  -4  596.24   33.60
  -5   8   4  490.35   39.20
   4  -8  -4   70.29   13.80
   4  -8  -4   69.19   19.70
   4  -8  -4   56.89   15.50
  -4   8   4   72.39   19.60
   3  -8  -4   14.10   12.60
   3  -8  -4   34.50   12.30
   3  -8  -4   27.00   17.80
  -3   8   4   13.40   16.20
   2  -8  -4  282.77   31.70
   2  -8  -4  236.18   22.40
   2  -8  -4  244.08   19.90
  -2   8   4  221.88   30.30
   1  -8  -4  683.83   37.50
  -1   8   4  688.63   38.80
   0  -8  -4  803.42   38.60
   0   8   4  819.42   64.89
  -1  -8  -4  605.94   35.10
  -2  -8  -4  320.17   28.90
   2   8   4  287.27   30.30
  -3  -8  -4   35.00   16.30
   3   8   4   48.50   16.80
  -4  -8  -4  466.15   32.00
   4   8   4  503.75   33.30
  -5  -8  -4  635.04   38.10
   5   8   4  573.94   37.80
  -6  -8  -4  384.86   33.00
   6   8   4  373.26   35.00
   7   8   4  309.87   35.30
   7   8   4  304.87   35.50
   8   8   4  125.39   23.00
   8   8   4   82.59   21.70
   8   8   4  103.49   17.70
   8   8   4   83.09   17.60
   9   8   4    2.70   19.10
   9   8   4   -8.10   14.40
   9   8   4    8.90   16.20
  10   8   4   60.79   24.40
  10   8   4   60.59   22.90
  11   8   4   93.49   32.40
  11  -9  -4  -17.90   25.40
 -11   9   4  -18.00   37.50
  10  -9  -4   43.30   24.20
 -10   9   4   90.89   26.40
   9  -9  -4   50.89   25.10
  -9   9   4   39.00   23.60
   8  -9  -4  -11.40   32.50
  -8   9   4   54.39   21.60
   7  -9  -4   -0.60   16.50
   7  -9  -4   -5.90   16.80
  -7   9   4   10.30   19.30
   6  -9  -4   31.80   24.10
   6  -9  -4   18.30   18.00
  -6   9   4    6.20   19.40
   5  -9  -4   41.70   17.80
   5  -9  -4   60.29   23.20
   5  -9  -4   24.70   14.30
  -5   9   4   46.40   21.80
   4  -9  -4  193.08   25.40
   4  -9  -4  231.18   33.90
   4  -9  -4  190.18   26.90
  -4   9   4  229.18   28.40
   3  -9  -4  250.77   22.90
   3  -9  -4  223.08   33.00
   3  -9  -4  280.87   26.10
  -3   9   4  234.78   28.50
   2  -9  -4   70.79   13.00
   2  -9  -4   57.69   21.10
   2  -9  -4   50.09   11.40
  -2   9   4   53.99   19.60
   1  -9  -4   -2.60   15.30
  -1   9   4    7.10   17.00
   0  -9  -4   17.00   16.80
   0   9   4   16.20   18.20
  -1  -9  -4   86.19   21.00
  -2  -9  -4  433.56   34.00
   2   9   4  404.46   36.40
  -3  -9  -4  274.47   29.70
   3   9   4  257.67   31.70
  -4  -9  -4   76.89   20.00
   4   9   4   77.69   20.90
  -5  -9  -4  119.29   22.60
   5   9   4  153.78   25.10
  -6  -9  -4  -24.20   17.10
   6   9   4   -4.60   17.30
  -7  -9  -4  -22.10   20.10
   7   9   4   25.80   18.60
   8   9   4   12.30   13.10
   8   9   4   12.20   21.50
   9   9   4   47.70   22.90
   9   9   4   72.59   17.70
  10   9   4   32.20   25.60
  11   9   4  -20.10   26.80
  11   9   4  -45.00   18.50
  11 -10  -4  -35.10   30.20
 -11  10   4    3.70   24.20
  10 -10  -4   -6.20   25.00
 -10  10   4   36.40   23.70
   9 -10  -4    1.10   23.80
  -9  10   4   -1.50   23.50
   8 -10  -4  112.99   27.70
  -8  10   4  137.89   28.60
   7 -10  -4  254.27   34.80
   7 -10  -4  343.47   38.60
  -7  10   4  360.56   42.20
   6 -10  -4  321.67   43.80
   6 -10  -4  307.37   32.00
   6 -10  -4  343.57   36.80
  -6  10   4  294.37   39.30
   5 -10  -4   61.39   24.90
   5 -10  -4   84.69   20.50
   5 -10  -4   76.69   17.70
  -5  10   4   65.69   23.80
   4 -10  -4   24.10   21.80
   4 -10  -4   30.90   15.50
   4 -10  -4   36.50   14.00
  -4  10   4   38.00   21.70
   3 -10  -4    3.80   10.80
   3 -10  -4   17.00   13.50
   3 -10  -4   18.60   20.50
  -3  10   4    9.00   20.10
   2 -10  -4  225.08   20.50
   2 -10  -4  286.27   24.00
   2 -10  -4  233.48   33.50
  -2  10   4  240.88   35.80
   1 -10  -4  805.12   44.00
  -1  10   4  791.72   45.50
   0 -10  -4  786.92   42.40
   0  10   4  677.03   43.60
  -1 -10  -4  504.05   38.00
   1  10   4  469.05   38.80
  -2 -10  -4  170.78   26.60
   2  10   4  180.28   26.40
  -3 -10  -4   14.60   16.10
   3  10   4   -5.90   17.60
  -4 -10  -4  204.58   28.50
   4  10   4  242.88   34.20
  -5 -10  -4  470.15   36.30
   5  10   4  402.16   37.50
  -6 -10  -4  256.87   33.10
   6  10   4  283.17   36.60
  -7 -10  -4  210.18   30.90
   8  10   4   17.30   22.30
   9  10   4  -12.50   21.80
  10  10   4   16.50   27.00
  10  10   4  -11.90   19.80
  10  10   4  -13.60   15.90
  11  10   4   14.80   28.70
  11  10   4  -35.10   23.10
  10 -11  -4  -42.20   26.10
 -10  11   4   38.20   26.30
   9 -11  -4   63.69   25.60
  -9  11   4   73.89   27.30
   8 -11  -4   66.59   25.00
  -8  11   4   58.89   24.60
   7 -11  -4  -22.00   15.30
   7 -11  -4   29.80   20.10
  -7  11   4   -4.60   23.20
   6 -11  -4   33.20   18.70
   6 -11  -4   50.49   20.30
   5 -11  -4   69.69   16.40
   5 -11  -4   22.80   25.20
   5 -11  -4   84.79   19.10
  -5  11   4   82.09   25.80
   4 -11  -4  185.68   25.80
   4 -11  -4  145.09   20.60
   4 -11  -4  134.59   30.20
  -4  11   4  198.58   29.50
   3 -11  -4  273.47   38.50
   3 -11  -4  270.17   25.10
  -3  11   4  260.57   32.20
   2 -11  -4   68.19   12.90
   2 -11  -4   76.19   23.70
  -2  11   4   61.09   23.80
   1 -11  -4   -1.30   18.50
  -1  11   4   26.50   21.40
   0 -11  -4   -4.10   19.80
   0  11   4   19.70   20.60
  -1 -11  -4  168.78   27.70
   1  11   4  185.98   27.00
  -2 -11  -4  426.36   38.30
   2  11   4  445.66   42.00
  -3 -11  -4  166.78   29.60
   3  11   4  139.19   26.00
   4  11   4  153.88   26.00
  -5 -11  -4   59.59   23.60
   6  11   4    4.70   18.30
   8  11   4   80.09   27.60
   9  11   4   19.70   25.00
  10  11   4   63.79   30.90
  10 -12  -4  -41.90   23.80
 -10  12   4   18.30   28.90
   9 -12  -4  -27.50   21.90
  -9  12   4   -0.90   24.30
   8 -12  -4   67.89   24.10
  -8  12   4  100.89   28.90
   7 -12  -4  147.69   25.20
   6 -12  -4  332.77   38.00
   6 -12  -4  333.77   40.50
  -6  12   4  268.07   36.20
   5 -12  -4  121.59   20.30
   5 -12  -4  157.48   22.80
  -5  12   4  135.29   32.40
   4 -12  -4    1.90   26.30
   4 -12  -4   44.10   16.50
   4 -12  -4   -3.10   15.50
  -4  12   4   17.80   20.90
   3 -12  -4   19.30   15.20
   3 -12  -4    2.70   13.50
   3 -12  -4  -17.00   24.30
  -3  12   4   17.80   22.40
   2 -12  -4  282.97   53.09
  -2  12   4  287.87   40.40
   1 -12  -4  586.64   44.70
  -1  12   4  550.04   47.10
   0 -12  -4  777.92   48.90
   0  12   4  775.62   50.29
  -1 -12  -4  534.35   44.00
   1  12   4  471.95   45.30
  -2 -12  -4  114.89   26.60
   2  12   4  103.89   25.70
  -3 -12  -4    2.40   41.40
   3  12   4   29.50   22.20
  -4 -12  -4   32.30   23.70
   4  12   4   65.09   24.80
  -5 -12  -4   87.29   26.80
   5  12   4  106.79   26.80
   6  12   4  199.38   38.60
   7  12   4   69.49   24.80
   8  12   4   11.50   25.00
   9  12   4  -40.50   24.90
  10  12   4   14.80   31.10
   9 -13  -4   37.10   28.50
  -9  13   4   49.90   28.30
   8 -13  -4   44.90   22.90
  -8  13   4   54.79   29.30
   7 -13  -4   33.80   23.60
  -7  13   4   28.30   23.50
   6 -13  -4   -6.00   18.10
   6 -13  -4   18.90   18.20
  -6  13   4   19.90   24.00
   5 -13  -4  113.19   19.20
   5 -13  -4   67.59   18.50
  -5  13   4  111.89   28.30
   4 -13  -4  311.97   36.20
   4 -13  -4  356.96   33.00
  -4  13   4  358.86   59.69
   3 -13  -4  376.86   46.50
   3 -13  -4  467.85   34.90
   3 -13  -4  443.96   33.60
  -3  13   4  433.36   45.80
   2 -13  -4  167.98   31.30
  -2  13   4  175.38   31.20
   1 -13  -4  107.39   29.00
  -1  13   4   85.99   27.30
   0 -13  -4   28.00   26.00
   0  13   4  -16.70   21.70
  -1 -13  -4   75.39   26.70
   1  13   4   80.09   27.90
  -2 -13  -4  173.68   30.20
   2  13   4  110.09   28.80
  -3 -13  -4    1.70   26.60
   3  13   4  122.29   29.80
  -4 -13  -4   74.19   24.00
   4  13   4   87.99   27.90
   5  13   4   52.79   41.90
   6  13   4   -1.50   21.10
   7  13   4   64.59   27.90
   8  13   4    1.80   24.60
   9  13   4   49.30   26.70
   9 -14  -4  -13.50   29.00
  -9  14   4   30.80   25.60
   8 -14  -4   30.10   25.50
  -8  14   4   85.29   27.30
   7 -14  -4   64.59   25.20
  -7  14   4   99.69   30.30
   6 -14  -4  179.58   27.00
  -6  14   4  157.28   33.10
   5 -14  -4  144.19   22.60
   5 -14  -4  156.78   23.70
  -5  14   4  185.18   31.60
   4 -14  -4   47.80   16.60
   4 -14  -4   51.99   19.90
  -4  14   4   47.30   23.50
   3 -14  -4   -9.40   14.20
   3 -14  -4   13.20   16.40
  -3  14   4  -16.50   19.40
  -2  14   4  111.79   29.00
   1 -14  -4   75.99   34.30
  -1  14   4  154.08   31.10
   0 -14  -4  167.88   33.00
   0  14   4  213.58   34.50
  -1 -14  -4  174.78   34.50
   1  14   4  256.97   36.70
  -2 -14  -4    8.90   27.00
   2  14   4   20.10   25.00
   3  14   4   61.19   28.00
   4  14   4  170.68   34.60
   5  14   4  210.98   34.60
   6  14   4  182.78   34.00
   7  14   4   97.59   31.40
   8  14   4  -23.20   27.20
   8 -15  -4    3.70   25.40
  -8  15   4   53.09   47.60
   7 -15  -4  -39.70   22.30
  -7  15   4   20.10   22.30
  -6  15   4   37.90   26.40
   5 -15  -4    7.80   19.60
   5 -15  -4   29.10   21.00
  -5  15   4   57.79   25.80
   4 -15  -4  122.39   23.20
   4 -15  -4  182.18   23.10
  -4  15   4  181.68   34.00
   3 -15  -4  278.47   33.00
  -3  15   4  209.88   36.90
  -2  15   4   39.30   24.50
  -1  15   4   -3.30   24.70
   0  15   4   28.50   27.90
   1  15   4  151.08   32.70
   2  15   4  357.96   50.49
   3  15   4  194.78   35.80
   4  15   4   92.09   32.70
   5  15   4   18.10   28.70
   6  15   4  -10.20   26.80
   7  15   4  -52.39   26.40
   8  15   4    9.40   30.30
   7 -16  -4   21.70   25.00
   6 -16  -4   90.79   48.20
  -6  16   4  127.49   31.30
   5 -16  -4   98.69   23.40
   5 -16  -4   46.40   24.30
  -5  16   4   67.89   28.30
   4 -16  -4   30.20   20.50
  -4  16   4   77.79   26.80
  -3  16   4    8.70   24.10
  -2  16   4   23.60   26.10
  -1  16   4  108.99   34.40
   0  16   4  236.58   36.90
   1  16   4  139.29   33.20
   2  16   4    3.40   28.50
   3  16   4  -24.80   25.00
   4  16   4   13.00   30.40
   5  16   4  121.49   36.50
   6  16   4   69.29   36.10
   7  16   4  -14.10   34.40
   5 -17  -4   18.30   23.30
   5 -17  -4   15.70   23.50
  -5  17   4   68.99   28.20
   4 -17  -4  115.89   23.00
   4 -17  -4   94.39   23.00
  -4  17   4  128.49   31.40
  -3  17   4  145.89   31.80
  -2  17   4  131.39   33.00
  -1  17   4   29.90   30.30
   0  17   4   -9.40   26.00
   1  17   4   13.50   28.10
   2  17   4  113.49   34.80
   3  17   4   22.70   30.50
   4  17   4   94.39   35.30
   5  17   4   18.00   32.40
   6  17   4  -62.49   31.30
   5 -18  -4   26.50   24.10
   5 -18  -4   28.00   28.60
  -5  18   4   41.00   31.30
   4 -18  -4   -2.00   26.10
   4 -18  -4  -35.70   21.10
  -4  18   4   43.00   25.90
  -3  18   4   49.99   29.30
  -2  18   4   85.29   31.50
  -1  18   4   51.69   33.50
   0  18   4  134.49   37.90
   1  18   4    6.30   29.80
   2  18   4  -19.90   30.50
   4  18   4  -52.09   32.00
   5  18   4  -34.00   36.50
  -3  19   4  186.78   62.09
  -2  19   4  120.19   37.00
  -1  19   4   53.59   34.70
   0  19   4  -20.50   30.10
   1  19   4   52.49   35.40
   2  19   4   39.90   37.00
   3  19   4   72.09   42.90
   2  19  -5    5.30   29.70
   1  19  -5   15.20   17.50
   1  19  -5    2.60   32.90
   0  19  -5   52.29   19.80
   0  19  -5  -42.30   28.60
  -1  19  -5  -21.00   28.80
  -1  19  -5   51.29   19.00
  -2  19  -5   15.80   18.40
  -2  19  -5  -22.50   30.40
   4  18  -5   78.79   19.00
   4  18  -5   31.90   40.40
   3  18  -5   41.80   17.90
   3  18  -5  -31.80   31.20
   2  18  -5   10.80   16.30
   2  18  -5  -13.40   32.90
   1  18  -5  -16.80   32.60
   1  18  -5   35.30   14.50
   0  18  -5  101.79   33.20
   0  18  -5   44.90   34.30
  -1  18  -5  153.18   25.80
  -1  18  -5  104.69   33.20
  -2  18  -5   97.89   36.90
  -2  18  -5   65.99   22.00
  -3  18  -5   63.59   23.20
  -3  18  -5   18.00   28.60
  -4  18  -5   17.10   25.80
  -4  18  -5   42.70   22.10
   6  17  -5   -8.40   29.10
   6  17  -5  -68.99   29.60
   5  17  -5   16.50   17.30
   5  17  -5  -62.99   26.00
   4  17  -5   12.30   32.90
  -4 -17   5  -25.50   20.00
   3  17  -5   86.89   36.60
   3  17  -5  133.19   21.00
   2  17  -5   62.49   32.20
   2  17  -5   90.69   20.10
  -2 -17   5   21.50   24.20
   1  17  -5   53.19   31.80
  -1 -17   5   27.60   25.60
   0  17  -5   74.49   30.10
   0  17  -5   65.89   20.60
  -1  17  -5  -17.40   27.30
  -1  17  -5   17.20   20.10
  -2  17  -5   51.39   19.50
  -2  17  -5   68.69   31.30
  -3  17  -5   72.29   30.80
  -3  17  -5   58.19   21.10
  -4  17  -5   89.09   32.00
  -4  17  -5   74.19   25.20
  -5  17  -5  111.29   31.30
  -5  17  -5   83.69   27.50
  -6  17  -5   62.29   31.20
  -6  17  -5   16.00   24.00
   7  16  -5   -7.10   19.80
   7  16  -5  -44.60   34.20
   6  16  -5   43.60   21.30
   6  16  -5   20.10   29.00
   5  16  -5  112.89   34.70
   5  16  -5  125.69   20.70
   4  16  -5   77.69   32.70
   4  16  -5  125.09   23.00
  -4 -16   5   25.90   23.00
   3  16  -5   21.40   16.30
   3  16  -5    7.90   27.80
   2  16  -5  -21.60   27.70
   2  16  -5   -9.00   14.10
  -2 -16   5  -35.60   21.40
   1  16  -5   22.40   30.20
   1  16  -5   20.40   17.40
  -1 -16   5  -22.40   22.50
   0  16  -5  117.89   22.00
   0  16  -5  107.89   32.20
   0 -16   5   57.39   26.60
  -1  16  -5  252.47   34.70
  -1  16  -5  219.98   37.10
   1 -16   5  145.39   28.90
  -2  16  -5  178.78   38.90
  -2  16  -5  163.08   26.30
  -3  16  -5   80.09   22.70
  -3  16  -5   12.00   25.90
  -4  16  -5   43.70   20.10
  -4  16  -5   40.20   30.10
  -5  16  -5   -3.80   19.70
  -5  16  -5   45.40   25.90
  -6  16  -5   67.19   26.30
  -6  16  -5   78.49   32.00
  -7  16  -5  109.29   29.90
  -7  16  -5  103.09   33.50
   8  15  -5    8.90   30.00
   8  15  -5  103.49   24.70
   7  15  -5   39.50   38.60
   7  15  -5    4.60   29.30
   6  15  -5    6.70   15.50
   6  15  -5    7.20   29.50
  -6 -15   5  -43.70   20.80
   5  15  -5    6.90   17.40
   5  15  -5    3.00   26.30
  -5 -15   5  -42.80   21.30
   4  15  -5   41.10   17.10
   4  15  -5   -2.50   24.70
  -4 -15   5  -22.60   23.10
   3  15  -5  165.28   37.60
   3  15  -5  171.18   24.30
   2  15  -5  121.49   21.90
   2  15  -5  135.59   32.40
   1  15  -5  335.97   35.00
   1  15  -5  266.67   38.90
  -1 -15   5  236.88   48.60
   0  15  -5  143.89   33.20
   0  15  -5  161.18   23.20
   0 -15   5  131.59   27.20
  -1  15  -5   21.20   15.90
  -1  15  -5  -30.50   24.00
   1 -15   5  -46.90   18.60
  -2  15  -5   66.69   18.10
  -2  15  -5   42.20   31.00
  -3  15  -5   72.49   24.90
  -3  15  -5  129.69   32.80
  -4  15  -5  169.18   27.50
  -4  15  -5  161.38   31.60
  -5  15  -5  144.09   32.10
  -5  15  -5  144.29   26.80
  -6  15  -5   39.00   21.60
  -6  15  -5   81.59   26.30
  -7  15  -5   -8.20   24.40
  -7  15  -5    6.50   26.30
  -8  15  -5   26.40   29.20
   8  14  -5  -35.80   16.70
   8  14  -5  -21.70   28.80
   7  14  -5   23.10   26.80
   7  14  -5   45.20   19.90
   6  14  -5   58.19   29.10
   6  14  -5   99.29   22.40
   5  14  -5  118.79   23.00
   5  14  -5  148.99   32.90
  -5 -14   5   77.69   26.20
   4  14  -5  189.18   25.80
   4  14  -5  259.97   37.20
  -4 -14   5  139.99   31.80
   3  14  -5   48.40   17.80
   3  14  -5   81.39   27.80
  -3 -14   5   39.90   19.80
   2  14  -5   13.70   48.60
   2  14  -5    4.20   15.50
  -2 -14   5  -27.60   19.40
   1  14  -5   56.89   26.90
   1  14  -5   32.40   15.30
  -1 -14   5   70.99   22.40
   0  14  -5   89.69   30.00
   0  14  -5  102.29   20.90
  -1  14  -5  360.56   50.19
  -1  14  -5  288.27   33.60
   1 -14   5  203.68   34.80
  -2  14  -5  107.39   21.00
  -2  14  -5  147.29   33.30
   2 -14   5   60.99   22.20
  -3  14  -5   29.10   17.80
   3 -14   5   33.10   21.30
  -4  14  -5   35.00   24.30
  -4  14  -5   25.60   33.40
  -5  14  -5   11.90   18.30
  -5  14  -5   30.30   24.10
  -6  14  -5  105.49   27.10
  -6  14  -5  118.39   24.40
  -7  14  -5   64.49   24.50
  -7  14  -5   72.99   29.20
  -8  14  -5   60.89   29.00
  -8  14  -5   30.50   23.80
   9  13  -5   40.60   23.00
   8  13  -5   76.39   25.50
   8  13  -5  134.49   31.20
   7  13  -5  129.49   32.00
   7  13  -5  145.29   25.00
   6  13  -5   72.19   26.20
   6  13  -5   83.99   20.90
   5  13  -5  -18.40   19.60
   5  13  -5   15.40   17.40
  -5 -13   5  -57.39   33.50
   4  13  -5   93.59   21.30
   4  13  -5   96.89   28.30
  -4 -13   5  127.49   25.90
   3  13  -5  325.17   34.50
   3  13  -5  364.06   46.00
  -3 -13   5  263.07   30.90
   2  13  -5  260.17   35.80
   2  13  -5  214.18   26.20
  -2 -13   5  275.57   35.20
  -2 -13   5  216.88   27.20
   1  13  -5  113.49   22.00
   1  13  -5  122.59   29.20
  -1 -13   5  106.29   22.40
  -1 -13   5   87.69   27.10
   0  13  -5   42.80   17.50
   0  13  -5   48.80   26.70
   0 -13   5   31.70   22.50
   0 -13   5   25.40   19.90
  -1  13  -5   26.70   17.50
  -1  13  -5   35.30   26.60
  -2  13  -5   66.89   28.40
   2 -13   5   41.60   23.20
   2 -13   5   -8.30   23.60
  -3  13  -5  125.39   31.70
  -3  13  -5  136.39   22.90
   3 -13   5  183.58   26.10
   3 -13   5  105.49   31.30
  -4  13  -5  398.46   39.70
  -4  13  -5  318.07   44.30
   4 -13   5  295.77   40.10
  -5  13  -5  312.77   41.00
  -5  13  -5  261.97   43.50
  -6  13  -5   49.40   25.80
  -6  13  -5   96.99   25.90
  -7  13  -5  -27.00   18.30
  -7  13  -5  -21.20   23.00
  -8  13  -5   35.70   24.10
  -8  13  -5   10.30   25.90
  -9  13  -5   91.59   28.70
   9 -13   5    5.40   28.70
   9  12  -5   21.10   27.30
   8  12  -5  -10.50   22.60
   8  12  -5   30.40   25.40
   7  12  -5   60.89   25.60
   7  12  -5   39.00   19.30
  -7 -12   5   16.90   20.30
   6  12  -5  133.89   23.90
   6  12  -5  129.69   28.80
   5  12  -5  198.38   38.90
   5  12  -5  236.88   33.10
  -5 -12   5  195.88   29.00
   4  12  -5  294.37   35.50
   4  12  -5  261.27   34.40
  -4 -12   5  259.57   37.80
  -4 -12   5  282.17   34.90
   3  12  -5   48.70   19.30
   3  12  -5   81.69   25.80
  -3 -12   5   31.40   18.50
  -3 -12   5   63.09   24.70
   2  12  -5    3.20   17.20
   2  12  -5   16.30   22.00
  -2 -12   5   -2.50   17.40
  -2 -12   5    9.40   20.10
   1  12  -5    4.20   15.50
   1  12  -5   32.20   23.40
  -1 -12   5  -28.10   30.20
  -1 -12   5   -7.90   17.30
   0  12  -5  159.38   29.80
   0  12  -5   94.19   19.60
   0 -12   5   85.49   29.70
   0 -12   5   80.79   20.70
  -1  12  -5  246.68   30.70
  -1  12  -5  251.27   34.00
   1 -12   5  252.17   38.90
   1 -12   5  257.27   35.70
  -2  12  -5  149.29   30.80
  -2  12  -5  124.59   22.30
   2 -12   5  120.09   22.20
   2 -12   5  153.18   46.40
  -3  12  -5   49.40   17.70
  -3  12  -5   18.70   24.30
   3 -12   5   42.10   22.30
   3 -12   5   13.90   23.90
  -4  12  -5   85.89   25.20
  -4  12  -5   33.20   19.00
   4 -12   5   23.30   27.60
  -5  12  -5    3.60   21.40
  -5  12  -5   -8.20   16.70
  -6  12  -5   78.09   21.30
  -7  12  -5  121.19   27.90
  -7  12  -5   76.19   23.90
  -8  12  -5   75.19   24.00
  -8  12  -5   43.80   22.90
  -9  12  -5   21.80   27.20
  10  11  -5    7.50   31.10
  10  11  -5  -27.10   19.90
   9  11  -5  138.09   33.40
   9  11  -5   91.29   25.10
   8  11  -5  143.09   30.60
   8  11  -5   82.29   26.50
   7  11  -5  184.18   27.50
   7  11  -5  222.78   32.70
  -7 -11   5  153.98   29.20
   6  11  -5  141.89   22.80
   6  11  -5  144.59   30.30
   5  11  -5    6.60   19.80
   5  11  -5   21.40   16.40
  -5 -11   5   27.50   18.30
   4  11  -5  170.28   24.20
   4  11  -5  207.58   32.00
  -4 -11   5  246.48   32.30
  -4 -11   5  160.98   25.20
   3  11  -5  394.06   35.30
   3  11  -5  429.16   41.30
  -3 -11   5  442.96   49.99
  -3 -11   5  401.96   37.50
   2  11  -5  524.75   37.20
   2  11  -5  484.25   44.00
  -2 -11   5  505.05   39.70
  -2 -11   5  523.65   39.40
   1  11  -5  522.45   42.90
   1  11  -5  497.25   35.60
  -1 -11   5  534.15   39.20
  -1 -11   5  475.05   39.10
   0  11  -5  183.58   28.40
   0  11  -5  255.47   30.80
   0 -11   5  247.28   34.50
   0 -11   5  289.67   32.80
  -1  11  -5    5.80   14.70
  -1  11  -5   24.40   23.70
   1 -11   5   14.70   18.50
   1 -11   5  -24.30   14.50
  -2  11  -5  113.59   20.30
  -2  11  -5  149.49   29.90
   2 -11   5  142.79   26.00
   2 -11   5  139.49   23.00
  -3  11  -5  371.16   43.40
  -3  11  -5  433.46   37.60
   3 -11   5  413.56   38.50
   3 -11   5  411.66   39.50
  -4  11  -5  387.86   38.80
  -4  11  -5  339.57   41.80
   4 -11   5  404.56   38.80
  -5  11  -5  279.07   39.50
  -5  11  -5  279.97   35.90
   5 -11   5  263.87   39.00
   5 -11   5  218.98   29.30
  -6  11  -5  109.39   26.70
  -6  11  -5   61.79   22.20
   6 -11   5   20.40   28.00
  -7  11  -5   39.60   25.30
  -7  11  -5   38.10   20.20
  -8  11  -5   23.90   22.80
  -8  11  -5   40.40   25.20
  -9  11  -5   88.59   27.60
 -10  11  -5  138.59   35.40
  10 -11   5   -8.20   48.40
  10  10  -5   36.20   23.70
  10  10  -5   22.40   26.30
   9  10  -5   -4.70   19.50
   9  10  -5    0.40   23.10
   8  10  -5   34.40   21.20
   8  10  -5   23.60   17.90
   7  10  -5   49.10   21.90
   7  10  -5   34.90   17.80
  -7 -10   5   25.90   20.80
   6  10  -5   20.50   16.50
   6  10  -5   29.00   21.00
  -6 -10   5    9.40   18.70
   5  10  -5   16.70   17.20
   5  10  -5   58.99   22.70
  -5 -10   5    1.20   16.00
  -5 -10   5    0.60   19.70
   4  10  -5  188.98   24.80
   4  10  -5  181.18   29.90
  -4 -10   5  245.88   32.10
   3  10  -5    2.40   14.70
   3  10  -5   13.70   20.00
  -3 -10   5   11.90   16.40
  -3 -10   5  -21.40   16.20
   2  10  -5   -1.60   13.50
   2  10  -5   -2.50   17.00
  -2 -10   5   -1.20   14.70
  -2 -10   5   -3.70   15.10
   1  10  -5   29.60   18.80
   1  10  -5   28.00   15.00
  -1 -10   5   20.10   16.30
  -1 -10   5    3.50   17.20
   0  10  -5  302.37   31.40
   0  10  -5  302.27   36.90
   0 -10   5  266.27   33.20
   0 -10   5  237.58   31.70
  -1  10  -5  538.65   42.70
  -1  10  -5  480.45   35.30
   1 -10   5  505.05   37.60
   1 -10   5  475.85   36.50
  -2  10  -5  219.78   30.90
  -2  10  -5  205.08   29.30
   2 -10   5  189.78   25.10
   2 -10   5  130.59   20.70
  -3  10  -5   30.40   16.70
  -3  10  -5   17.10   20.70
   3 -10   5    9.80   18.90
   3 -10   5   29.20   17.10
  -4  10  -5  -19.50   17.40
  -4  10  -5    0.30   14.70
   4 -10   5   25.80   21.50
   4 -10   5   19.70   21.40
  -5  10  -5  -13.30   17.30
  -5  10  -5   -2.20   21.10
   5 -10   5    3.70   16.00
   5 -10   5  -36.50   24.40
  -6  10  -5   85.89   24.90
  -6  10  -5   58.79   21.90
   6 -10   5   51.39   26.60
  -7  10  -5   91.39   25.30
  -7  10  -5   58.39   21.00
  -8  10  -5  125.79   26.60
  -8  10  -5   88.49   25.70
  -9  10  -5   63.89   25.20
 -10  10  -5   44.90   27.50
  10 -10   5  -46.00   22.60
  11   9  -5    8.30   32.70
  11   9  -5    4.20   22.70
  10   9  -5   45.90   23.00
  10   9  -5   74.69   29.70
   9   9  -5  141.39   26.80
   9   9  -5  165.18   32.90
   8   9  -5  257.87   35.10
   8   9  -5  278.67   37.40
  -8  -9   5  180.98   27.00
   7   9  -5  313.17   37.80
  -7  -9   5  241.48   30.40
   6   9  -5  124.39   21.60
   6   9  -5  170.78   27.90
  -6  -9   5  162.18   28.00
  -6  -9   5   94.39   22.10
   5   9  -5   26.60   17.10
   5   9  -5   11.20   16.80
  -5  -9   5    5.90   20.70
  -5  -9   5  -20.50   15.10
   4   9  -5   73.09   17.90
   4   9  -5   72.79   19.90
  -4  -9   5   56.99   19.80
  -4  -9   5   60.19   17.40
   3   9  -5  514.75   37.20
   3   9  -5  578.94   35.90
  -3  -9   5  582.14   39.10
  -3  -9   5  583.54   37.30
   2   9  -5  909.31   43.90
   2   9  -5  900.51   39.90
  -2  -9   5  891.11   41.70
  -2  -9   5  842.32   42.40
   1   9  -5  633.14   36.30
   1   9  -5  659.53   39.80
  -1  -9   5  683.33   37.40
  -1  -9   5  640.14   39.20
   0   9  -5   85.69   18.10
   0   9  -5   71.29   21.30
   0  -9   5  119.39   21.40
   0  -9   5   96.79   19.90
  -1   9  -5   11.70   19.60
  -1   9  -5   -3.10   12.40
   1  -9   5   10.20   13.30
   1  -9   5   30.90   17.20
  -2   9  -5  161.38   21.60
  -2   9  -5  181.08   26.40
   2  -9   5  223.18   29.50
   2  -9   5  220.68   29.80
  -3   9  -5  573.94   40.60
  -3   9  -5  555.44   38.00
   3  -9   5  521.65   36.80
   3  -9   5  587.14   37.70
  -4   9  -5  744.13   42.80
  -4   9  -5  656.83   43.00
   4  -9   5  653.23   42.80
   4  -9   5  710.53   41.30
  -5   9  -5  567.24   43.50
  -5   9  -5  592.44   41.80
   5  -9   5  552.14   43.70
   5  -9   5  521.65   40.10
  -6   9  -5  126.99   25.40
  -6   9  -5  139.59   26.00
   6  -9   5  137.49   53.89
  -7   9  -5    9.40   18.50
  -7   9  -5   12.80   19.30
   7  -9   5  -12.20   24.20
  -8   9  -5   47.60   25.60
  -8   9  -5   83.69   25.70
  -9   9  -5  150.78   27.90
 -10   9  -5  111.89   27.00
  10  -9   5   18.30   27.50
 -11   9  -5   32.10   25.40
  11  -9   5   80.19   34.10
  11   8  -5  -21.50   21.20
  11   8  -5  -28.50   24.70
  10   8  -5   -5.30   24.40
  10   8  -5    5.80   18.70
   9   8  -5   34.80   20.80
   9   8  -5   15.30   19.20
   8   8  -5   -6.80   19.10
   8   8  -5   26.70   19.10
  -8  -8   5  -38.90   18.10
   7   8  -5   55.99   20.40
   7   8  -5   38.20   19.30
   7   8  -5   47.30   25.90
  -7  -8   5   49.20   18.40
   6   8  -5   32.90   16.80
   6   8  -5   63.49   19.70
  -6  -8   5   37.20   17.40
  -6  -8   5   16.60   20.60
   5   8  -5  166.18   26.00
   5   8  -5  133.39   21.40
  -5  -8   5  142.69   23.50
  -5  -8   5  206.48   29.50
   4   8  -5  336.67   31.70
   4   8  -5  290.57   31.60
  -4  -8   5  248.38   30.20
  -4  -8   5  280.77   31.20
   3   8  -5    7.70   15.60
   3   8  -5    1.00   13.80
  -3  -8   5   11.80   13.00
  -3  -8   5   27.80   15.50
   2   8  -5   22.30   16.60
   2   8  -5   11.60   13.70
  -2  -8   5    2.00   13.30
  -2  -8   5   25.40   14.80
   1   8  -5   12.80   13.50
   1   8  -5   22.40   16.10
  -1  -8   5    2.10   14.30
  -1  -8   5   27.70   14.30
   0   8  -5  295.77   32.40
   0   8  -5  269.47   29.70
   0  -8   5  216.08   30.20
   0  -8   5  231.98   27.60
  -1   8  -5  537.85   37.90
  -1   8  -5  491.65   34.10
   1  -8   5  549.85   34.00
   1  -8   5  509.05   35.60
  -2   8  -5   97.29   18.60
  -2   8  -5  112.69   22.20
   2  -8   5  116.19   20.00
   2  -8   5  121.89   21.30
  -3   8  -5   98.09   19.40
   3  -8   5   79.49   17.50
   3  -8   5  135.89   21.90
  -4   8  -5   34.20   18.00
  -4   8  -5   52.69   18.60
   4  -8   5   27.40   16.50
   4  -8   5   36.60   18.90
  -5   8  -5   25.40   15.70
  -5   8  -5   37.20   18.60
   5  -8   5   11.80   20.70
   5  -8   5   25.50   17.50
  -6   8  -5  113.69   22.30
  -6   8  -5  103.79   23.60
   6  -8   5  131.69   23.60
   6  -8   5  141.89   27.20
  -7   8  -5    6.70   19.10
  -7   8  -5   15.90   20.00
   7  -8   5   50.89   22.40
  -8   8  -5   33.00   19.50
  -8   8  -5  -17.00   16.00
   8  -8   5  -32.90   22.90
  -9   8  -5   44.30   19.80
 -10   8  -5   33.70   23.40
  10  -8   5   -6.50   26.20
 -11   8  -5   55.89   24.20
  11  -8   5  -27.30   27.80
  11   7  -5   -0.40   22.20
  11   7  -5  -12.40   22.90
  10   7  -5   60.59   23.80
  10   7  -5   84.19   27.10
   9   7  -5  169.58   31.70
   9   7  -5   94.59   24.30
   8   7  -5  348.67   42.40
   8   7  -5  390.86   37.90
  -8  -7   5  353.76   39.90
   7   7  -5  307.97   35.90
   7   7  -5  352.66   37.00
   7   7  -5  407.86   38.20
   6   7  -5   91.19   20.30
   6   7  -5   90.89   22.20
  -6  -7   5   92.79   20.30
   5   7  -5   17.30   15.60
   5   7  -5   31.90   15.60
  -5  -7   5    4.70   14.30
  -5  -7   5   -4.40   15.00
   4   7  -5  271.37   29.10
   4   7  -5  282.87   28.90
  -4  -7   5  297.87   28.10
  -4  -7   5  279.17   30.60
   3   7  -5  506.35   32.80
   3   7  -5  572.44   33.70
  -3  -7   5  534.35   33.90
  -3  -7   5  506.25   31.00
   2   7  -5 1085.49   42.10
   2   7  -5 1058.29   41.90
  -2  -7   5 1075.99   40.50
  -2  -7   5 1132.09   45.90
   1   7  -5 1483.15   47.40
   1   7  -5 1455.05   47.50
  -1  -7   5 1525.15   50.89
  -1  -7   5 1519.75   46.90
   0   7  -5  576.34   34.90
   0   7  -5  580.64   34.90
   0  -7   5  616.24   39.70
   0  -7   5  598.04   36.10
  -1   7  -5  109.19   18.50
  -1   7  -5  175.28   23.00
   1  -7   5  132.59   20.30
   1  -7   5  173.18   24.70
  -2   7  -5   24.80   15.40
  -2   7  -5   24.40   18.10
   2  -7   5   34.10   14.40
   2  -7   5   33.60   16.60
  -3   7  -5  625.44   36.90
  -3   7  -5  649.34   42.10
   3  -7   5  617.84   35.40
   3  -7   5  540.95   35.20
  -4   7  -5 1272.97   45.60
  -4   7  -5 1315.97   51.49
   4  -7   5 1242.78   46.90
   4  -7   5 1312.67   50.19
  -5   7  -5  592.44   37.00
  -5   7  -5  680.83   41.80
   5  -7   5  609.04   38.90
   5  -7   5  608.14   38.80
  -6   7  -5  268.47   35.20
  -6   7  -5  238.38   32.90
   6  -7   5  261.37   33.90
   6  -7   5  268.57   34.40
  -7   7  -5   31.10   18.10
  -7   7  -5   32.80   19.50
   7  -7   5    8.40   18.00
   7  -7   5   15.70   20.60
  -8   7  -5   60.49   23.70
  -8   7  -5   39.30   22.60
  -9   7  -5  135.59   44.20
   9  -7   5  131.09   31.50
  10  -7   5   84.89   28.80
 -11   7  -5  126.19   28.40
  11  -7   5   68.59   31.20
  12   6  -5  -19.80   26.90
  12   6  -5   -1.20   23.60
  11   6  -5    1.00   25.70
  11   6  -5   -1.90   21.00
  10   6  -5   -2.60   22.70
  10   6  -5    3.00   19.90
   9   6  -5   -2.00   19.50
   9   6  -5  -21.30   15.50
   8   6  -5   19.30   19.30
   8   6  -5   10.70   18.90
  -8  -6   5  -24.90   16.00
   7   6  -5   11.90   16.80
   7   6  -5   31.40   17.60
   7   6  -5   28.00   18.70
  -7  -6   5   -9.90   19.00
   6   6  -5   70.09   20.40
   6   6  -5   66.79   18.30
   6   6  -5   38.30   17.00
  -6  -6   5   29.10   15.20
   5   6  -5  143.39   22.00
   5   6  -5  138.09   22.30
  -5  -6   5  111.19   20.20
  -5  -6   5  127.49   20.30
   4   6  -5  150.48   21.80
   4   6  -5  118.39   19.00
  -4  -6   5  132.89   19.90
  -4  -6   5  146.09   20.30
   3   6  -5    5.70   12.40
   3   6  -5   30.40   13.60
  -3  -6   5   27.30   14.00
  -3  -6   5    5.10   11.50
   2   6  -5  150.68   35.10
   2   6  -5  150.18   19.80
  -2  -6   5  152.08   19.70
  -2  -6   5  136.59   19.90
   1   6  -5   28.70   15.40
   1   6  -5   33.20   15.40
  -1  -6   5   21.60   14.50
  -1  -6   5   24.80   13.90
   0   6  -5  109.39   18.90
   0   6  -5   70.59   17.00
   0  -6   5  105.99   18.30
   0  -6   5   93.69   16.70
  -1   6  -5  455.85   50.99
  -1   6  -5  436.36   32.70
   1  -6   5  444.76   31.90
   1  -6   5  437.36   27.90
  -2   6  -5   49.30   18.20
  -2   6  -5   32.90   15.00
   2  -6   5   86.69   17.60
   2  -6   5   64.59   16.00
  -3   6  -5   11.20   13.70
  -3   6  -5   14.10   14.70
   3  -6   5   22.60   13.10
  -4   6  -5   43.10   27.30
  -4   6  -5   21.20   15.50
   4  -6   5   22.90   16.60
   4  -6   5   37.00   16.10
  -5   6  -5   10.90   15.70
  -5   6  -5   16.50   14.00
   5  -6   5   26.50   14.70
   5  -6   5    5.70   15.50
  -6   6  -5  124.29   23.10
  -6   6  -5   95.69   20.60
   6  -6   5  105.99   22.60
   6  -6   5   96.49   23.10
  -7   6  -5   14.80   17.90
  -7   6  -5   20.50   19.70
   7  -6   5   32.00   20.50
   7  -6   5   39.40   20.40
  -8   6  -5    7.10   18.60
  -8   6  -5   15.00   33.00
  -9   6  -5    7.50   19.70
   9  -6   5   29.00   23.00
 -10   6  -5   32.40   19.20
  10  -6   5    3.50   22.40
 -11   6  -5    4.20   20.60
  11  -6   5  -35.30   23.10
  12   5  -5   21.00   25.90
  12   5  -5  -51.69   38.80
  11   5  -5  -12.50   23.70
  11   5  -5   11.90   22.80
  10   5  -5   88.09   23.20
  10   5  -5   54.89   26.00
   9   5  -5  173.48   31.60
   9   5  -5  105.69   41.40
   8   5  -5  286.37   37.30
   8   5  -5  307.97   36.50
   8   5  -5  327.87   37.20
  -8  -5   5  226.38   30.40
   7   5  -5  285.97   35.10
   7   5  -5  292.07   32.00
   7   5  -5  260.37   33.40
  -7  -5   5  271.07   33.90
   6   5  -5  255.57   29.90
   6   5  -5  282.67   28.70
   6   5  -5  303.77   33.50
  -6  -5   5  263.87   30.80
   5   5  -5   54.79   17.30
   5   5  -5   16.20   13.00
   5   5  -5   21.40   15.10
  -5  -5   5   27.40   15.20
   4   5  -5  367.16   30.90
   4   5  -5  404.16   29.30
  -4  -5   5  443.76   32.40
  -4  -5   5  462.15   29.20
   3   5  -5 1332.17   45.40
   3   5  -5 1396.06   44.30
  -3  -5   5 1368.56   46.60
  -3  -5   5 1384.46   43.60
   2   5  -5 2495.35   58.09
   2   5  -5 2587.04   62.39
  -2  -5   5 2518.05   57.59
  -2  -5   5 2644.34   63.89
   1   5  -5 1504.15   46.40
   1   5  -5 1474.55   41.90
  -1  -5   5 1498.65   40.90
  -1  -5   5 1431.96   71.89
   0   5  -5  426.36   30.50
   0   5  -5  432.86   28.70
   0  -5   5  426.46   26.10
  -1   5  -5   43.90   15.80
  -1   5  -5   60.19   17.10
   1  -5   5   69.09   15.20
   1  -5   5   24.80   14.20
  -2   5  -5  148.49   19.20
  -2   5  -5  120.39   34.80
   2  -5   5  129.79   19.30
   2  -5   5  136.59   17.90
  -3   5  -5 1158.78   38.20
  -3   5  -5 1072.69   43.80
   3  -5   5 1119.39   44.10
   3  -5   5 1173.18   39.30
  -4   5  -5 1346.57   42.20
  -4   5  -5 1303.57   49.10
   4  -5   5 1255.27   47.80
   4  -5   5 1316.77   63.39
  -5   5  -5  491.25   36.70
  -5   5  -5  493.25   31.90
   5  -5   5  545.55   35.50
   5  -5   5  508.45   32.60
  -6   5  -5  186.58   25.30
  -6   5  -5  188.38   27.10
   6  -5   5  181.38   23.70
   6  -5   5  186.58   24.30
  -7   5  -5   53.19   18.30
  -7   5  -5   44.00   18.80
   7  -5   5   54.69   19.00
   7  -5   5   80.19   21.00
  -8   5  -5   46.80   20.20
  -8   5  -5   48.60   20.90
   8  -5   5  -12.40   38.20
  -9   5  -5  163.38   27.40
   9  -5   5  201.78   32.90
   9  -5   5  210.98   30.60
 -10   5  -5  109.89   24.10
  10  -5   5   68.59   24.10
 -11   5  -5  103.59   26.70
  11  -5   5   68.89   28.30
 -12   5  -5   94.99   29.60
  12  -5   5   84.79   56.39
  12   4  -5  -40.50   21.80
  12   4  -5  -23.10   34.50
  11   4  -5   -5.40   25.70
  11   4  -5   24.30   21.90
  10   4  -5   15.40   21.00
  10   4  -5   11.60   19.40
   9   4  -5  -43.70   31.20
   9   4  -5    8.20   21.80
   8   4  -5  -11.90   17.90
   8   4  -5   -0.20   15.40
   8   4  -5   16.00   19.70
  -8  -4   5    0.80   16.40
   7   4  -5   18.60   21.80
   7   4  -5   17.70   15.40
   7   4  -5    4.30   16.90
  -7  -4   5   18.80   16.10
   6   4  -5   66.59   18.50
   6   4  -5   79.19   19.50
   6   4  -5   44.10   16.50
  -6  -4   5   49.70   17.00
   5   4  -5  116.59   18.30
   5   4  -5   84.69   18.50
   5   4  -5   83.19   17.80
  -5  -4   5   63.69   16.00
   4   4  -5   21.20   13.70
   4   4  -5   24.80   15.10
   4   4  -5   13.80   12.90
  -4  -4   5   22.70   13.10
   3   4  -5   75.89   28.60
   3   4  -5   85.29   15.90
  -3  -4   5   87.89   17.20
  -3  -4   5   84.39   16.60
   2   4  -5   -3.10   12.20
   2   4  -5   -4.20   10.60
  -2  -4   5   -3.60   10.60
   1   4  -5    8.60   12.30
   1   4  -5   -2.70   11.10
  -1  -4   5    1.80    9.60
  -1  -4   5   -8.60   12.50
   0   4  -5  112.49   17.90
   0   4  -5  109.19   15.40
   0  -4   5   79.09   15.90
   0  -4   5   97.99   13.30
  -1   4  -5  189.98   26.70
  -1   4  -5  222.68   27.90
   1  -4   5  200.18   19.50
   1  -4   5  173.08   19.50
  -2   4  -5    9.40   12.90
  -2   4  -5   22.20   12.70
   2  -4   5   12.70   12.20
   2  -4   5   29.60   13.40
  -3   4  -5   -2.80   13.60
  -3   4  -5    1.60   11.80
   3  -4   5   13.10   13.30
   3  -4   5    7.20   13.40
  -4   4  -5    3.90   11.80
  -4   4  -5   -3.30   12.50
   4  -4   5  -17.30   11.50
   4  -4   5    0.40   13.10
  -5   4  -5   -0.50   12.30
  -5   4  -5   20.40   13.20
   5  -4   5   13.10   14.00
   5  -4   5    2.10   12.00
  -6   4  -5   76.89   20.00
  -6   4  -5   72.89   18.30
   6  -4   5   83.89   18.50
   6  -4   5   77.19   17.90
  -7   4  -5   65.09   19.50
  -7   4  -5   85.29   19.20
   7  -4   5   32.80   23.00
   7  -4   5   70.99   18.50
  -8   4  -5   28.00   18.90
  -8   4  -5   17.30   18.10
   8  -4   5   -1.50   18.30
   8  -4   5  -19.40   17.00
  -9   4  -5   34.80   21.80
   9  -4   5    3.50   19.60
   9  -4   5   77.79   22.00
 -10   4  -5   -1.10   19.90
  10  -4   5    3.50   21.10
 -11   4  -5   12.00   23.50
  11  -4   5  -24.00   20.80
 -12   4  -5   11.30   24.40
  12  -4   5    5.70   28.90
  12   3  -5  -29.00   24.40
  12   3  -5   22.20   24.80
  11   3  -5    6.00   20.90
  11   3  -5  -22.00   22.30
  10   3  -5   93.69   23.90
  10   3  -5  119.29   30.20
   9   3  -5  227.38   49.99
   9   3  -5  281.57   41.90
   8   3  -5  621.74   43.10
   8   3  -5  615.24   45.30
   8   3  -5  583.94   42.50
  -8  -3   5  582.64   42.20
   7   3  -5 1110.49   51.29
   7   3  -5 1117.09   47.70
   7   3  -5 1075.49   49.70
  -7  -3   5 1109.19   48.90
   6   3  -5  367.56   29.30
   6   3  -5  340.77   32.70
   6   3  -5  300.97   32.90
  -6  -3   5  321.07   31.60
   5   3  -5   29.30   15.40
   5   3  -5   51.89   14.80
   5   3  -5   37.20   15.10
  -5  -3   5   32.00   13.20
   4   3  -5  530.45   36.10
   4   3  -5  496.15   40.80
   4   3  -5  526.95   32.70
   4   3  -5  526.55   29.20
  -4  -3   5  520.25   31.70
   3   3  -5  731.03   34.70
   3   3  -5  741.03   31.30
   3   3  -5  769.52   46.70
   3   3  -5  741.13   30.70
  -3  -3   5  767.82   34.80
   2   3  -5 2281.87   55.09
   2   3  -5 2312.47   49.50
  -2  -3   5 2221.68   48.40
   1   3  -5 1699.83   46.70
  -1  -3   5 1697.23   46.80
  -1  -3   5 1611.24   37.20
   0   3  -5  107.49   13.20
   0   3  -5   84.59   15.70
   0  -3   5   63.59   14.70
   0  -3   5   88.69   11.60
  -1   3  -5   30.10   13.50
   1  -3   5   55.89   14.40
   1  -3   5   48.70   10.90
  -2   3  -5  117.69   17.10
  -2   3  -5  124.49   18.10
   2  -3   5  119.59   16.90
   2  -3   5  137.09   19.20
  -3   3  -5  852.21   37.60
  -3   3  -5  828.82   28.80
   3  -3   5  838.32   30.30
   3  -3   5  904.71   38.20
  -4   3  -5 1836.72   53.89
  -4   3  -5 1824.22   44.70
   4  -3   5 1809.92   53.99
   4  -3   5 1776.62   45.30
  -5   3  -5  648.64   31.20
  -5   3  -5  695.23   38.20
   5  -3   5  645.14   35.10
   5  -3   5  672.03   37.60
  -6   3  -5  366.56   33.90
  -6   3  -5  380.86   29.10
   6  -3   5  386.76   32.50
   6  -3   5  353.46   27.90
  -7   3  -5   31.60   15.00
  -7   3  -5   25.00   17.90
   7  -3   5   27.70   16.70
   7  -3   5   33.70   16.50
   8  -3   5   80.39   20.50
   8  -3   5  118.69   21.50
  -9   3  -5  221.88   30.60
 -10   3  -5  182.58   44.00
  10  -3   5  152.78   30.40
 -11   3  -5  190.38   31.60
  11  -3   5  163.38   34.50
 -12   3  -5  117.89   29.50
  12  -3   5   54.49   30.60
  12   2  -5   27.80   25.50
  11   2  -5    8.30   23.00
  11   2  -5   15.30   21.30
  10   2  -5   12.00   19.30
  10   2  -5   -4.80   23.00
   9   2  -5   -1.80   20.70
   8   2  -5   42.80   21.90
   8   2  -5   50.79   20.30
   8   2  -5   66.19   21.70
  -8  -2   5   41.80   19.20
   7   2  -5   13.60   15.90
   7   2  -5    5.20   14.20
   7   2  -5    9.80   17.00
  -7  -2   5   24.40   16.80
   6   2  -5    9.30   13.80
   6   2  -5   17.60   15.00
   6   2  -5   11.60   13.30
  -6  -2   5   -0.20   12.00
   5   2  -5   62.29   16.30
   5   2  -5   62.49   15.50
   5   2  -5   54.99   16.00
  -5  -2   5   52.89   14.60
   4   2  -5  172.28   23.90
   4   2  -5  186.98   22.70
   4   2  -5  191.08   26.90
  -4  -2   5  145.09   17.90
   3   2  -5   40.00   13.10
   3   2  -5   47.00   13.10
   3   2  -5   58.79   14.40
  -3  -2   5   61.89   15.00
   2   2  -5  -15.90    9.70
   2   2  -5    3.90    9.70
   2   2  -5   -1.20    3.60
   2   2  -5   29.70   12.30
  -2  -2   5   -0.60   10.70
   1   2  -5    8.10    8.50
   1   2  -5    2.20   11.80
  -1  -2   5   14.50   11.90
  -1  -2   5   -1.40    8.20
   0   2  -5  107.19   16.20
   0  -2   5  112.09   15.20
  -1   2  -5  137.79   18.40
   1  -2   5  154.28   17.80
  -2   2  -5   12.50   13.30
   2  -2   5   -6.80   11.40
  -3   2  -5    8.20   13.00
  -3   2  -5    7.70   11.10
   3  -2   5  -14.50   10.20
   3  -2   5  -24.50   21.60
  -4   2  -5   15.70   15.00
  -4   2  -5   14.30   11.10
   4  -2   5    1.70   10.40
   4  -2   5   14.80   12.90
  -5   2  -5    3.60   10.80
  -5   2  -5    3.40   14.10
   5  -2   5    6.60   11.90
   5  -2   5  -15.60    9.90
  -6   2  -5    4.90   14.10
  -6   2  -5   12.70   13.60
   6  -2   5    8.50   12.80
   6  -2   5   11.90   14.70
  -7   2  -5   24.10   15.80
  -7   2  -5   25.30   18.20
   7  -2   5   26.00   17.30
   7  -2   5    4.30   13.60
  -8   2  -5   -8.60   16.40
   8  -2   5   22.40   18.80
   8  -2   5   11.20   16.90
   8  -2   5   17.60   18.00
  -9   2  -5   22.20   21.30
   9  -2   5    0.80   18.10
   9  -2   5   10.90   18.20
 -10   2  -5   -8.70   19.70
  10  -2   5   17.70   20.70
 -11   2  -5   29.60   23.10
  11  -2   5  -16.00   22.60
  12  -2   5  -38.00   24.50
  12  -2   5   12.20   26.20
  12   1  -5    0.00   28.00
  12   1  -5   24.80   24.10
  11   1  -5   18.70   20.40
  11   1  -5   21.10   25.70
  10   1  -5  147.49   27.70
  10   1  -5  103.19   26.00
   9   1  -5  276.97   47.20
   8   1  -5  448.36   39.70
   8   1  -5  451.75   40.30
   8   1  -5  486.35   39.40
  -8  -1   5  518.15   41.10
   7   1  -5  872.91   44.80
   7   1  -5  803.12   42.30
   7   1  -5  837.72   45.90
  -7  -1   5  827.72   42.90
   6   1  -5  318.37   29.00
   6   1  -5  298.67   32.90
   6   1  -5  322.47   29.90
  -6  -1   5  301.17   29.00
   5   1  -5   -0.40   13.90
   5   1  -5   37.70   14.40
  -5  -1   5   26.30   12.50
   4   1  -5   66.59   23.30
   4   1  -5   99.59   16.40
   4   1  -5   92.09   16.50
  -4  -1   5  107.79   16.20
   3   1  -5 1158.78   36.10
   3   1  -5 1158.68   40.30
   3   1  -5 1050.59   34.60
   2   1  -5 2428.26   55.49
   2   1  -5 2408.56   48.60
   2   1  -5 2534.15   50.89
  -2  -1   5 2538.65   56.19
   1   1  -5 1544.05   33.10
   1   1  -5 1545.45   32.50
   1   1  -5 1643.84   43.30
   1   1  -5 1698.33   57.19
  -1  -1   5 1641.24   43.10
   0   1  -5  259.97   24.70
   0  -1   5  244.88   23.10
  -1   1  -5  323.57   25.50
   1  -1   5  282.17   23.50
  -2   1  -5  139.99   16.30
   2  -1   5  200.38   23.30
  -3   1  -5 1633.44   46.30
   3  -1   5 1715.53   47.40
  -4   1  -5 1884.01   43.30
  -4   1  -5 1852.71   51.59
   4  -1   5 1846.82   51.29
   4  -1   5 1808.92   42.00
  -5   1  -5 1010.20   34.80
  -5   1  -5 1014.30   40.70
   5  -1   5  990.20   33.90
   5  -1   5 1002.20   39.80
  -6   1  -5  494.55   35.20
  -6   1  -5  486.55   33.80
   6  -1   5  493.65   28.20
   6  -1   5  471.95   32.50
  -7   1  -5  137.19   22.30
  -7   1  -5   93.99   19.30
   7  -1   5  144.39   21.30
   7  -1   5  132.29   20.70
  -8   1  -5   86.79   22.80
   8  -1   5   81.19   20.60
   8  -1   5  105.09   21.20
   8  -1   5  102.49   23.50
  -9   1  -5  287.97   37.30
   9  -1   5  338.57   36.70
   9  -1   5  243.78   31.00
   9  -1   5  283.37   39.60
  10  -1   5  221.58   32.10
  11  -1   5  149.88   31.10
  11  -1   5  193.58   34.40
  12  -1   5   52.59   28.30
  12  -1   5   72.69   31.90
  12   0  -5  -40.20   23.40
  11   0  -5   25.20   24.10
  11   0  -5   20.40   20.00
  10   0  -5   10.20   20.30
  10   0  -5   21.50   20.60
   8   0  -5    7.40   17.30
   8   0  -5   -7.70   15.50
  -8   0   5   -2.40    4.90
  -8   0   5   18.90   19.20
  -8   0   5   -7.90   15.50
   7   0  -5  -19.90   14.20
   7   0  -5    1.30   15.50
  -7   0   5  -14.10   13.10
  -7   0   5   -4.70    4.60
  -7   0   5  -13.00   16.20
   6   0  -5    4.00   13.10
   6   0  -5   -3.90   13.40
  -6   0   5    8.10   17.00
  -6   0   5   -0.10    4.70
  -6   0   5   19.20   12.20
   5   0  -5   -3.60   11.90
   5   0  -5   -7.30   12.30
  -5   0   5    4.10    4.00
  -5   0   5   10.60   11.40
  -5   0   5    8.00   13.50
   4   0  -5    9.70   13.40
  -4   0   5   16.40   14.10
  -4   0   5   12.70   10.40
   3   0  -5   -2.30   11.60
  -3   0   5   23.00   12.20
  -3   0   5    2.30    4.00
  -3   0   5    6.70   12.10
   1   0  -5   26.60   11.60
  -1   0   5   14.60   10.40
   0   0  -5   -0.30   10.70
   0   0  -5    1.20    3.40
   0   0   5   -1.80   10.10
  -1   0  -5    0.70    1.60
  -1   0  -5   -7.30   10.50
   1   0   5    3.40   10.40
  -2   0  -5   -4.90   10.50
   2   0   5   -5.90   10.40
  -3   0  -5   12.40   11.90
   3   0   5    5.30   10.80
  -4   0  -5  -15.00   11.10
  -4   0  -5    9.00   12.20
   4   0   5   -9.30   18.80
   4   0   5   -3.90   10.30
  -5   0  -5   21.10   13.70
  -5   0  -5   22.50   12.50
   5   0   5   -3.20   11.30
   5   0   5    6.20   10.80
  -6   0  -5    0.00   13.30
  -6   0  -5  -18.00   19.90
   6   0   5    6.60   12.70
   6   0   5    4.40   12.10
  -7   0  -5   -2.40   14.30
   7   0   5  -11.10   14.20
   7   0   5   -6.20   12.40
   8   0   5   18.70   16.10
   8   0   5   28.80   17.40
   8   0   5   13.30   16.20
   9   0   5    4.20   17.90
   9   0   5   38.00   18.80
   9   0   5  -22.40   15.10
   9   0   5    6.50   19.80
  10   0   5    2.70   19.10
  11   0   5  -40.30   21.10
  11   0   5    3.50   20.70
  12   0   5   -9.70   28.80
  12   0   5  -16.50   23.90
  12  -1  -5    3.50   28.70
  12  -1  -5   33.60   23.30
  11  -1  -5  -13.90   20.70
  10  -1  -5  131.39   28.10
 -10   1   5  157.88   30.70
   9  -1  -5  188.98   45.30
  -9   1   5  250.37   48.90
   8  -1  -5  539.75   41.20
   8  -1  -5  404.06   41.00
  -8   1   5  429.36   49.10
  -8   1   5  462.25   38.40
  -8   1   5  468.55   40.50
   7  -1  -5  812.72   42.20
   7  -1  -5  821.22   46.10
  -7   1   5  789.02   44.30
  -7   1   5  843.22   44.40
   6  -1  -5  326.87   33.60
   6  -1  -5  322.57   28.90
  -6   1   5  313.27   30.00
  -6   1   5  312.47   32.70
   5  -1  -5   20.10   13.50
   5  -1  -5   21.10   15.30
  -5   1   5   16.50   13.70
  -5   1   5   35.80   14.30
   4  -1  -5  117.09   19.60
  -4   1   5  111.89   17.90
  -4   1   5   80.79   16.20
   3  -1  -5 1079.89   34.70
   3  -1  -5 1149.08   39.90
  -3   1   5 1139.39   38.20
  -3   1   5 1134.59   35.10
   2  -1  -5 2524.65   49.50
   2  -1  -5 2580.04   56.29
  -2   1   5 2615.64   55.89
  -2   1   5 2539.45   56.39
   1  -1  -5 1620.94   41.50
  -1   1   5 1724.63   41.10
  -1   1   5 1631.34   56.59
   0  -1  -5  259.77   22.40
   0   1   5  249.38   20.80
   0   1   5  259.87   29.90
  -1  -1  -5  319.17   23.40
   1   1   5  329.17   21.60
  -2  -1  -5  159.58   21.00
   2   1   5  125.79   14.70
  -3  -1  -5 1760.42   44.70
   3   1   5 1786.52   44.50
  -4  -1  -5 2021.40   50.59
   4   1   5 1950.90   45.00
   4   1   5 1906.91   43.30
   4   1   5 1908.51   49.70
  -5  -1  -5  964.00   40.20
   5   1   5  939.61   33.50
   5   1   5 1029.90   35.50
   5   1   5  966.30   37.10
  -6  -1  -5  524.05   33.70
   6   1   5  460.05   27.90
   6   1   5  509.85   36.60
   6   1   5  418.66   30.30
   7   1   5  104.29   19.50
   7   1   5  118.09   21.90
   7   1   5  152.08   21.50
   7   1   5  102.69   19.60
   8   1   5   83.69   20.70
   8   1   5   87.49   22.30
   8   1   5   84.49   18.30
   8   1   5   65.39   18.80
   9   1   5  252.57   33.90
   9   1   5  230.88   27.20
   9   1   5  344.67   37.00
   9   1   5  305.07   36.00
  10   1   5  165.58   42.80
  10   1   5  245.98   33.60
  11   1   5  224.18   31.10
  11   1   5  161.78   32.40
  12   1   5  127.49   36.40
  12   1   5   72.69   26.40
  12  -2  -5  -30.60   23.00
  11  -2  -5  -23.40   20.00
 -11   2   5   53.89   28.40
  10  -2  -5    2.90   19.90
 -10   2   5   -0.50    6.00
 -10   2   5    8.40   21.80
   9  -2  -5    8.70   20.20
   8  -2  -5   55.59   20.20
   8  -2  -5   60.69   22.00
  -8   2   5   49.20   22.80
  -8   2   5   37.50   18.90
   7  -2  -5   35.10   16.00
   7  -2  -5   27.30   16.90
  -7   2   5   37.00   15.00
  -7   2   5    5.10   16.10
   6  -2  -5    8.10   14.90
   6  -2  -5   12.10   14.10
  -6   2   5   -1.50   16.20
  -6   2   5   13.80   13.00
   5  -2  -5   50.79   16.40
   5  -2  -5   44.60   15.60
  -5   2   5   50.19   17.70
  -5   2   5   52.39   14.80
   4  -2  -5  179.68   24.50
   4  -2  -5  180.08   20.60
  -4   2   5  172.58   23.40
  -4   2   5  184.68   24.40
   3  -2  -5   38.30   13.20
   3  -2  -5   38.60   13.30
  -3   2   5   32.80   11.40
  -3   2   5   52.59   13.90
   2  -2  -5   15.70   10.80
   2  -2  -5    9.10   10.30
  -2   2   5    9.40   10.20
  -2   2   5   -2.30    9.70
   1  -2  -5    3.70   10.60
   1  -2  -5   -7.20    8.80
  -1   2   5   -5.90    7.90
  -1   2   5    3.90    9.00
   0  -2  -5   93.79   15.20
   0   2   5  107.89   12.00
  -1  -2  -5   98.69   13.10
   1   2   5  139.59   16.90
   1   2   5  134.99   25.20
  -2  -2  -5    8.70   18.90
   2   2   5   -3.80    7.80
  -3  -2  -5    6.80   10.30
   3   2   5   -3.80    8.80
   3   2   5   -6.40    9.30
   3   2   5    9.40    8.90
  -4  -2  -5   16.50   11.70
   4   2   5   28.00   11.40
   4   2   5    3.80    9.30
   4   2   5    8.20   10.80
  -5  -2  -5   28.60   11.80
   5   2   5   13.40   10.70
   5   2   5   18.60   11.60
   5   2   5  -12.30   11.40
   6   2   5   13.00   11.30
   6   2   5   12.30   11.60
   6   2   5    3.60   13.50
   7   2   5    2.90   14.30
   7   2   5   -6.20   14.20
   7   2   5   11.40   13.70
   7   2   5   25.00   14.80
   8   2   5   21.20   15.70
   8   2   5  -14.50   17.60
   8   2   5  -21.80   14.60
   8   2   5   15.70   16.60
   9   2   5   -8.20   16.90
   9   2   5  -15.30   15.30
   9   2   5  -17.70   17.10
   9   2   5   10.80   16.50
  10   2   5   14.20   19.50
  10   2   5  -17.40   21.00
  11   2   5   -6.30   19.60
  11   2   5  -48.30   20.40
  12   2   5  -31.20   23.80
  12   2   5   19.90   28.60
  12  -3  -5    5.70   27.30
 -12   3   5   21.20   25.30
  11  -3  -5   -6.60   22.60
 -11   3   5    1.70   24.00
  10  -3  -5  128.29   27.20
 -10   3   5  133.19   30.40
   9  -3  -5  332.77   40.70
  -9   3   5  304.57   43.30
   8  -3  -5  640.34   45.80
   8  -3  -5  656.23   43.90
  -8   3   5  565.64   41.90
  -8   3   5  555.74   43.10
   7  -3  -5 1028.30   46.60
   7  -3  -5 1093.09   51.59
  -7   3   5 1075.99   49.60
  -7   3   5 1024.70   48.90
   6  -3  -5  363.36   33.90
   6  -3  -5  364.46   30.70
  -6   3   5  313.37   32.20
  -6   3   5  344.77   31.20
   5  -3  -5   64.79   17.40
   5  -3  -5   56.39   16.30
  -5   3   5   46.90   15.30
  -5   3   5   57.49   17.30
   4  -3  -5  511.85   36.60
   4  -3  -5  548.35   31.50
  -4   3   5  494.25   31.10
  -4   3   5  538.95   30.30
   3  -3  -5  849.02   35.70
   3  -3  -5  711.53   31.30
  -3   3   5  712.73   31.50
  -3   3   5  783.22   32.10
   2  -3  -5 2326.57   50.39
   2  -3  -5 2400.56   53.59
  -2   3   5 2332.07   49.70
  -2   3   5 2342.77   50.89
   1  -3  -5 1652.13   40.10
   1  -3  -5 1619.84   37.50
  -1   3   5 1605.64   36.70
  -1   3   5 1659.53   38.50
   0  -3  -5   83.89   12.10
   0   3   5   84.79   10.50
  -1  -3  -5   33.70   10.30
   1   3   5   55.39    9.70
  -2  -3  -5  155.48   17.50
   2   3   5  145.79   16.30
  -3  -3  -5  885.11   28.10
  -3  -3  -5  915.21   29.30
   3   3   5  913.61   29.60
   3   3   5  895.71   28.10
  -4  -3  -5 1894.11   45.70
   4   3   5 1873.51   44.40
   4   3   5 1880.91   45.40
   4   3   5 1919.71   46.30
  -5  -3  -5  710.43   31.90
   5   3   5  653.03   30.40
   5   3   5  674.33   30.00
   5   3   5  673.83   34.80
   6   3   5  392.36   27.90
   6   3   5  371.36   27.70
   6   3   5  449.56   30.20
   6   3   5  425.96   28.80
   7   3   5   41.00   16.80
   7   3   5   38.50   15.40
   7   3   5   26.90   16.70
   7   3   5   22.50   14.80
   8   3   5   97.09   21.50
   8   3   5   62.69   18.90
   8   3   5   51.49   16.60
   8   3   5   76.09   19.20
   9   3   5  234.48   27.50
   9   3   5  184.78   25.30
   9   3   5  199.68   28.80
   9   3   5  169.58   26.40
  10   3   5  139.19   44.70
  10   3   5  127.79   41.20
  10   3   5  124.29   23.80
  11   3   5   89.59   26.90
  11   3   5  151.28   29.30
  12   3   5   43.50   28.90
  12   3   5   71.69   25.10
  12  -4  -5  -10.80   42.00
 -12   4   5   40.80   31.70
  11  -4  -5   -0.40   22.20
 -11   4   5    9.20   25.00
  10  -4  -5   15.50   20.90
 -10   4   5    6.70   22.50
   9  -4  -5  -17.40   18.20
  -9   4   5    4.10   20.40
   8  -4  -5   -3.80   18.00
   8  -4  -5   -0.70   18.60
  -8   4   5   -4.80   16.10
  -8   4   5  -19.40   17.00
   7  -4  -5   24.50   18.30
   7  -4  -5   55.29   20.10
  -7   4   5  -14.00   21.80
  -7   4   5   19.10   17.20
   6  -4  -5   10.50   15.80
   6  -4  -5   45.90   17.30
  -6   4   5   56.99   15.80
  -6   4   5   40.80   19.00
   5  -4  -5  113.09   19.80
   5  -4  -5   81.59   17.00
  -5   4   5   96.49   18.50
  -5   4   5  126.79   20.50
   4  -4  -5   37.00   14.20
   4  -4  -5   17.20   14.60
  -4   4   5    8.70   13.70
  -4   4   5    5.10   12.10
   3  -4  -5   67.59   15.00
   3  -4  -5   58.89   15.90
  -3   4   5   64.29   11.90
  -3   4   5   67.29   15.80
   2  -4  -5   19.80   13.20
   2  -4  -5   18.10   11.70
  -2   4   5   15.30   12.50
  -2   4   5    3.80    9.80
   1  -4  -5   -2.70   12.40
   1  -4  -5   12.90   10.00
  -1   4   5    1.00    7.80
  -1   4   5  -11.20   10.20
   0   4   5   87.09   16.10
  -1  -4  -5  218.78   19.60
   1   4   5  227.68   20.70
  -2  -4  -5   20.40   10.50
   2   4   5   31.50   13.00
  -3  -4  -5    0.30   10.20
   3   4   5   -7.50    9.30
  -4  -4  -5   14.60   10.50
   4   4   5   12.10   10.10
   4   4   5    2.10   10.40
   5   4   5   11.20   11.00
   5   4   5   -4.40   10.80
   5   4   5   13.00    9.70
   5   4   5   23.30   11.50
   6   4   5  127.59   17.00
   6   4   5  123.49   19.20
   6   4   5  114.69   17.60
   6   4   5   93.99   18.40
   7   4   5   92.59   19.70
   7   4   5   51.79   16.90
   7   4   5   69.19   16.50
   7   4   5   61.99   16.60
   8   4   5   -0.90   16.00
   8   4   5   -4.10   16.80
   8   4   5   33.30   16.40
   8   4   5   13.40   17.00
   9   4   5   23.60   18.70
   9   4   5   16.70   21.50
   9   4   5   12.50   17.70
   9   4   5   12.90   18.00
  10   4   5  -15.50   18.40
  10   4   5   15.30   17.10
  11   4   5  -16.20   19.20
  11   4   5    3.30   23.20
  12   4   5   -1.30   27.20
  12   4   5  -23.00   21.50
  12  -5  -5   -7.20   31.30
 -12   5   5   26.20   53.89
  11  -5  -5   13.60   22.70
 -11   5   5   31.30   24.50
  10  -5  -5   63.79   25.00
 -10   5   5   62.39   25.20
   9  -5  -5  129.09   28.00
  -9   5   5  177.68   31.00
   8  -5  -5  334.57   41.90
   8  -5  -5  351.96   39.00
  -8   5   5  357.36   39.90
   7  -5  -5  263.47   36.60
   7  -5  -5  261.77   34.60
  -7   5   5  274.07   38.90
  -7   5   5  280.67   36.10
   6  -5  -5  293.27   31.20
   6  -5  -5  254.87   32.90
  -6   5   5  271.77   29.40
  -6   5   5  270.07   33.40
   5  -5  -5   39.60   16.20
   5  -5  -5   15.10   16.80
  -5   5   5   15.60   12.30
  -5   5   5    4.00   16.00
   4  -5  -5  451.95   31.30
   4  -5  -5  444.86   31.30
  -4   5   5  404.76   30.90
  -4   5   5  427.46   28.60
   3  -5  -5 1413.26   44.70
   3  -5  -5 1366.26   45.00
  -3   5   5 1300.07   42.40
  -3   5   5 1427.66   41.70
   2  -5  -5 2680.63   57.59
   2  -5  -5 2567.24   58.89
  -2   5   5 2617.44   58.19
  -2   5   5 2619.34   54.89
   1  -5  -5 1603.84   58.49
   1  -5  -5 1518.05   42.80
  -1   5   5 1540.75   35.80
  -1   5   5 1448.46   40.70
   0  -5  -5  398.26   26.50
   0   5   5  391.56   26.40
  -1  -5  -5   35.90   13.00
   1   5   5   63.29   14.40
  -2  -5  -5  147.99   19.50
   2   5   5  197.98   22.90
  -3  -5  -5 1168.68   36.50
   3   5   5 1149.89   37.00
  -4  -5  -5 1315.27   40.70
   4   5   5 1341.47   40.50
   5   5   5  500.95   29.90
   5   5   5  503.95   25.90
   5   5   5  474.95   26.80
   5   5   5  503.05   25.60
   6   5   5  209.18   24.30
   6   5   5  216.68   25.30
   6   5   5  206.98   28.30
   6   5   5  227.78   24.70
   7   5   5   26.30   14.70
   7   5   5   62.49   16.70
   7   5   5   52.49   14.80
   7   5   5   42.00   18.20
   8   5   5   59.39   15.90
   8   5   5   49.80   16.30
   8   5   5   49.70   18.70
   8   5   5   80.09   20.10
   9   5   5  202.58   26.10
   9   5   5  208.88   24.20
   9   5   5  193.58   24.80
   9   5   5  208.78   30.30
  10   5   5   85.99   23.90
  10   5   5  119.49   24.30
  11   5   5   69.99   24.80
  11   5   5   82.59   26.20
  12   5   5  109.69   32.30
  12   5   5   41.50   22.90
  12  -6  -5  -34.10   27.30
 -12   6   5    8.30   28.70
  11  -6  -5   12.90   23.20
 -11   6   5    4.50   26.60
  10  -6  -5    6.20   22.20
 -10   6   5   66.19   25.40
   9  -6  -5    7.70   19.90
  -9   6   5   28.10   22.60
   8  -6  -5   37.80   25.80
   8  -6  -5   33.40   20.30
  -8   6   5    9.90   18.20
   7  -6  -5    6.40   15.90
   7  -6  -5   46.20   21.20
   7  -6  -5   35.70   18.80
  -7   6   5   15.80   18.80
   6  -6  -5   75.49   21.40
   6  -6  -5   60.59   17.50
  -6   6   5   41.30   17.60
  -6   6   5   58.59   16.10
   5  -6  -5  112.69   18.80
   5  -6  -5  170.08   23.20
  -5   6   5  122.49   22.30
  -5   6   5  128.79   17.90
   4  -6  -5  173.38   22.80
   4  -6  -5  147.59   19.60
  -4   6   5  141.79   20.40
   3  -6  -5   12.50   16.10
   3  -6  -5   12.90   12.40
  -3   6   5   15.70   15.30
  -3   6   5   20.60   12.00
   2  -6  -5  138.69   16.00
  -2   6   5  142.59   19.70
  -2   6   5  164.18   18.20
   1  -6  -5   37.60   15.30
  -1   6   5   27.40   14.90
   0  -6  -5  165.68   24.10
   0   6   5  112.89   19.20
  -1  -6  -5  440.16   28.40
   1   6   5  484.95   31.00
  -2  -6  -5   41.10   14.00
   2   6   5   65.09   17.30
  -3  -6  -5   -0.50   11.70
   3   6   5    5.40   12.90
  -4  -6  -5   26.50   12.90
   4   6   5   21.10   13.80
  -5  -6  -5  -21.70   13.10
   5   6   5    2.30   12.20
   6   6   5  113.19   19.40
   6   6   5   94.89   14.20
   6   6   5   91.89   14.50
   6   6   5   94.69   17.30
   7   6   5   26.50   14.70
   7   6   5   30.70   16.20
   7   6   5   39.00   19.40
   7   6   5   26.20   14.00
   8   6   5   48.10   15.40
   8   6   5   24.50   16.00
   8   6   5   55.39   18.50
   8   6   5   33.40   19.80
   9   6   5  -14.10   15.90
   9   6   5   16.80   18.30
   9   6   5   -1.50   16.40
   9   6   5   -2.10   18.10
  10   6   5   16.90   19.90
  10   6   5  -26.80   14.90
  10   6   5   -5.10   17.90
  11  -7  -5  -20.60   23.30
 -11   7   5   46.60   25.40
  10  -7  -5   35.80   21.50
 -10   7   5  142.59   29.40
   9  -7  -5  124.29   27.30
  -9   7   5  203.08   35.30
   8  -7  -5  395.46   42.20
  -8   7   5  360.76   51.39
   7  -7  -5  382.66   34.90
   7  -7  -5  359.06   40.00
   7  -7  -5  418.46   40.90
  -7   7   5  377.26   39.50
   6  -7  -5  111.69   22.30
   6  -7  -5  133.09   20.20
   6  -7  -5  127.59   24.20
  -6   7   5  117.69   23.20
   5  -7  -5   12.40   13.00
   5  -7  -5   12.90   17.30
  -5   7   5   -3.60   16.60
   4  -7  -5  305.47   29.20
   4  -7  -5  348.17   32.60
  -4   7   5  280.57   30.30
   3  -7  -5  561.34   35.10
   3  -7  -5  577.54   31.90
  -3   7   5  515.45   33.10
   2  -7  -5 1062.09   36.20
   2  -7  -5 1044.40   42.10
  -2   7   5 1072.59   32.80
  -2   7   5  966.10   48.80
   1  -7  -5 1556.94   50.19
  -1   7   5 1425.16   46.90
   0  -7  -5  613.44   33.70
   0   7   5  565.14   34.20
  -1  -7  -5  165.68   24.30
   1   7   5  159.48   21.90
  -2  -7  -5   20.20   27.30
   2   7   5   26.80   16.40
  -3  -7  -5  602.64   31.70
   3   7   5  555.64   33.60
  -4  -7  -5 1327.97   44.70
   4   7   5 1352.06   46.10
  -5  -7  -5  589.64   34.60
   5   7   5  617.94   34.80
   6   7   5  228.58   30.50
   7   7   5   32.50   19.20
   7   7   5   16.80   12.40
   7   7   5    7.20   15.20
   8   7   5   30.70   16.30
   8   7   5    8.80   18.00
   8   7   5   65.79   19.50
   8   7   5   39.90   16.10
   9   7   5  105.79   29.60
   9   7   5  150.28   22.20
   9   7   5  133.99   21.70
  10   7   5  134.69   23.20
  10   7   5   95.59   24.30
  10   7   5   80.59   25.60
  11   7   5  108.79   32.70
  11   7   5   70.49   28.70
  11  -8  -5   27.10   27.00
 -11   8   5   45.90   27.40
  10  -8  -5   32.10   23.70
 -10   8   5   59.49   27.20
   9  -8  -5  -21.50   19.20
  -9   8   5    2.70   21.40
   8  -8  -5   26.40   32.40
  -8   8   5    3.00   21.20
   7  -8  -5   21.70   22.10
   7  -8  -5   50.49   16.40
   7  -8  -5   62.29   20.70
  -7   8   5   47.40   21.10
   6  -8  -5   44.40   18.00
   6  -8  -5   95.19   25.00
   6  -8  -5   61.29   16.90
  -6   8   5   25.20   19.50
   5  -8  -5  196.88   26.40
   5  -8  -5  203.78   29.40
   5  -8  -5  230.78   32.40
  -5   8   5  155.68   25.80
   4  -8  -5  301.27   27.80
   4  -8  -5  321.17   30.30
   4  -8  -5  290.77   32.50
  -4   8   5  295.07   33.10
   3  -8  -5   12.50   16.80
   3  -8  -5   -0.90   11.50
   3  -8  -5   16.70   12.90
  -3   8   5  -11.00   15.00
   2  -8  -5   25.90   17.20
   2  -8  -5   12.40   10.80
   2  -8  -5    8.00    9.70
  -2   8   5   23.00   16.40
   1  -8  -5   27.50   15.70
  -1   8   5    9.60   16.10
   0  -8  -5  229.48   28.70
   0   8   5  233.78   44.30
  -1  -8  -5  486.55   33.10
  -2  -8  -5  127.19   20.10
   2   8   5  109.59   21.10
  -3  -8  -5  115.29   19.80
   3   8   5  141.29   21.40
  -4  -8  -5   32.60   16.70
   4   8   5   26.40   16.90
  -5  -8  -5   29.40   17.60
   5   8   5   29.00   16.30
  -6  -8  -5  108.59   21.20
   6   8   5  103.19   21.20
   7   8   5   14.50   18.30
   7   8   5    7.60   26.50
   8   8   5   20.10   14.20
   8   8   5   17.40   16.20
   8   8   5    4.40   14.20
   8   8   5   22.60   18.50
   9   8   5   55.79   23.10
   9   8   5   51.09   17.70
  10   8   5  -31.40   16.30
  10   8   5    2.60   22.40
  11   8   5  -16.70   17.40
  11   8   5   10.10   26.90
  11  -9  -5  -30.30   26.90
 -11   9   5   45.00   33.70
  10  -9  -5   53.09   26.30
 -10   9   5   45.00   24.80
   9  -9  -5  149.09   29.20
  -9   9   5  147.99   29.60
   8  -9  -5  270.77   35.00
  -8   9   5  333.77   43.00
   7  -9  -5  346.77   41.60
   7  -9  -5  323.37   36.10
  -7   9   5  289.17   51.49
   6  -9  -5  142.39   24.40
   6  -9  -5  171.18   23.90
   6  -9  -5  159.08   30.40
  -6   9   5  184.68   28.90
   5  -9  -5    6.40   15.00
   5  -9  -5   -4.90   13.00
  -5   9   5   15.30   17.00
   4  -9  -5   51.29   16.60
   4  -9  -5   69.39   22.00
   4  -9  -5   69.59   14.90
  -4   9   5   50.49   21.30
   3  -9  -5  586.24   40.10
   3  -9  -5  562.24   28.00
   3  -9  -5  564.04   33.00
  -3   9   5  561.24   37.90
   2  -9  -5  941.01   45.20
   2  -9  -5  955.30   31.40
   2  -9  -5  926.91   34.30
  -2   9   5  898.41   43.20
   1  -9  -5  636.94   39.70
  -1   9   5  647.34   41.00
   0  -9  -5  108.19   22.50
   0   9   5  116.69   21.60
  -1  -9  -5    4.60   16.40
   1   9   5   21.50   18.40
  -2  -9  -5  181.38   24.30
   2   9   5  241.18   33.00
  -3  -9  -5  628.14   37.50
   3   9   5  534.55   38.80
  -4  -9  -5  728.63   40.40
   4   9   5  716.13   40.60
  -5  -9  -5  522.55   38.40
   5   9   5  542.65   38.80
  -6  -9  -5  165.08   27.00
   6   9   5  145.39   25.30
   7   9   5   19.10   19.90
   8   9   5   45.80   22.60
   9   9   5  118.09   20.30
  10   9   5   25.70   24.50
  10   9   5   59.09   19.90
  10   9   5   58.89   19.60
  11   9   5   51.59   22.70
  11   9   5   45.80   29.00
  11   9   5    9.70   22.00
  10 -10  -5  -23.10   20.80
 -10  10   5    6.80   24.90
   9 -10  -5   -1.40   19.80
  -9  10   5   14.90   24.20
   8 -10  -5   20.20   20.70
  -8  10   5    0.80   21.30
   7 -10  -5    5.00   18.70
   7 -10  -5    4.00   19.00
  -7  10   5    2.00   19.10
   6 -10  -5   17.30   22.40
   6 -10  -5   27.00   40.40
   6 -10  -5    5.90   17.30
  -6  10   5   38.10   22.00
   5 -10  -5  -14.10   21.80
   5 -10  -5   -4.90   17.40
   5 -10  -5   20.50   15.40
  -5  10   5   44.70   21.20
   4 -10  -5  174.78   29.40
   4 -10  -5  222.58   26.30
   4 -10  -5  163.78   23.00
  -4  10   5  183.98   27.00
   3 -10  -5   10.50   19.20
   3 -10  -5   18.70   15.20
   3 -10  -5   23.20   11.90
  -3  10   5   12.90   19.50
   2 -10  -5   22.70   18.50
  -2  10   5    7.60   19.60
   1 -10  -5   25.00   18.90
  -1  10   5   24.80   21.30
   0 -10  -5  252.07   33.10
   0  10   5  261.77   29.90
  -1 -10  -5  513.45   39.20
   1  10   5  486.95   41.20
  -2 -10  -5  164.78   25.20
   2  10   5  168.48   28.40
  -3 -10  -5   30.10   15.90
   3  10   5   28.40   21.40
  -4 -10  -5   18.60   20.30
   4  10   5   16.40   17.90
  -5 -10  -5    7.80   18.80
   5  10   5   31.50   20.50
  -6 -10  -5   91.59   26.90
   6  10   5   97.39   23.70
  -7 -10  -5   41.40   26.00
   7  10   5   87.99   23.90
   8  10   5  127.49   27.60
   9  10   5  -26.60   19.20
  10  10   5   20.30   28.20
  10 -11  -5  -11.50   25.20
 -10  11   5   23.50   26.90
   9 -11  -5  109.09   31.30
  -9  11   5  193.28   37.10
   8 -11  -5  143.09   29.50
  -8  11   5  152.48   28.30
   7 -11  -5  210.88   31.30
   7 -11  -5  189.58   35.90
  -7  11   5  236.48   33.40
   6 -11  -5  174.88   24.50
   6 -11  -5  129.29   24.70
  -6  11   5  145.49   28.10
   5 -11  -5   -6.00   14.30
   5 -11  -5  -37.50   22.60
   5 -11  -5   28.80   17.20
  -5  11   5   38.30   20.30
   4 -11  -5  186.98   23.90
   4 -11  -5  239.08   29.20
   4 -11  -5  211.58   32.80
  -4  11   5  220.68   30.80
   3 -11  -5  445.76   28.80
   3 -11  -5  403.56   45.30
  -3  11   5  349.57   40.10
   2 -11  -5  517.25   42.40
  -2  11   5  459.25   42.30
   1 -11  -5  485.35   39.80
  -1  11   5  483.15   43.80
   0 -11  -5  195.98   28.60
   0  11   5  270.17   38.90
  -1 -11  -5    7.10   18.40
   1  11   5   25.50   20.90
  -2 -11  -5  150.58   24.10
   2  11   5  184.48   29.70
  -3 -11  -5  408.96   37.50
   3  11   5  326.67   41.30
  -4 -11  -5  371.16   38.60
   4  11   5  393.36   40.30
  -5 -11  -5  233.48   32.00
   5  11   5  318.57   39.40
  -6 -11  -5  101.19   27.10
   6  11   5   65.99   23.60
   7  11   5    4.40   40.60
   8  11   5   13.30   24.30
   9  11   5   30.60   25.50
  10  11   5   69.29   34.70
   9 -12  -5   10.90   24.80
  -9  12   5   40.30   24.80
   8 -12  -5   13.20   23.90
  -8  12   5    5.40   24.30
   7 -12  -5   15.00   21.10
  -7  12   5   17.50   22.90
   6 -12  -5  105.39   23.50
   6 -12  -5  134.39   22.70
  -6  12   5   83.89   26.00
   5 -12  -5  254.57   32.40
   5 -12  -5  218.48   27.40
   4 -12  -5  302.77   30.10
   4 -12  -5  310.37   39.90
   4 -12  -5  313.57   35.40
  -4  12   5  341.67   39.40
   3 -12  -5   75.89   15.30
   3 -12  -5   62.39   27.60
   3 -12  -5   78.69   18.30
  -3  12   5   57.79   24.10
   2 -12  -5   10.90   24.30
  -2  12   5   21.00   24.50
   1 -12  -5   13.40   22.80
  -1  12   5   -9.20   20.50
   0 -12  -5   82.09   25.60
   0  12   5   93.69   26.50
  -1 -12  -5  276.57   33.30
   1  12   5  348.27   43.20
  -2 -12  -5  162.58   27.20
   2  12   5  169.08   29.80
   3  12   5   71.39   25.80
  -4 -12  -5  -17.90   20.80
   4  12   5   21.90   24.50
  -5 -12  -5  -29.80   21.40
   5  12   5   -5.80   20.80
   6  12   5   45.80   26.10
   7  12   5   66.29   26.40
   8  12   5   28.90   25.30
   9  12   5   -0.90   28.60
   9 -13  -5  104.49   30.80
  -9  13   5   66.79   32.20
   8 -13  -5  104.69   26.30
  -8  13   5  144.99   31.10
   7 -13  -5  114.19   28.70
   6 -13  -5   70.79   23.50
   6 -13  -5   35.10   22.20
  -6  13   5   86.59   27.10
   5 -13  -5   23.40   18.20
   5 -13  -5   12.50   16.30
  -5  13   5    6.10   19.00
   4 -13  -5  130.09   21.00
   4 -13  -5  120.89   23.50
  -4  13   5  131.99   44.00
   3 -13  -5  406.66   32.50
   3 -13  -5  327.97   29.70
   3 -13  -5  334.87   47.50
  -3  13   5  310.77   38.00
   2 -13  -5  280.67   38.90
  -2  13   5  242.08   34.80
   1 -13  -5  125.89   29.30
  -1  13   5  135.59   30.50
   0 -13  -5    5.60   23.20
   0  13   5   43.90   24.90
  -1 -13  -5  -26.80   20.90
   1  13   5   29.80   24.40
  -2 -13  -5  -30.00   22.70
   2  13   5   11.30   23.50
  -3 -13  -5  137.99   29.30
   3  13   5  118.19   29.70
  -4 -13  -5  299.57   43.60
   4  13   5  407.66   45.90
   5  13   5  260.57   43.30
   6  13   5  103.29   27.80
   7  13   5   26.30   25.00
   8  13   5    5.00   25.20
   9  13   5   19.70   29.50
   8 -14  -5  -13.70   24.40
  -8  14   5    1.90   24.60
   7 -14  -5    9.20   24.00
  -7  14   5   32.00   27.40
   6 -14  -5  101.39   20.60
   6 -14  -5   54.09   21.40
  -6  14   5   86.79   27.50
   5 -14  -5  146.09   21.70
   5 -14  -5  128.39   24.90
  -5  14   5  150.88   30.20
   4 -14  -5  246.38   31.40
   4 -14  -5  199.68   25.90
  -4  14   5  209.38   32.50
  -3  14   5   92.99   28.20
  -2  14   5   -9.70   26.10
  -1  14   5   36.20   24.80
   0 -14  -5   45.70   26.00
   0  14   5  120.29   31.30
  -1 -14  -5  204.38   34.10
   1  14   5  206.08   34.50
  -2 -14  -5   22.50   32.30
   2  14   5  147.39   31.30
   3  14   5   44.50   27.30
   4  14   5   37.10   26.50
   5  14   5   13.40   25.00
   6  14   5   82.89   29.90
   7  14   5   32.00   26.20
   8  14   5   17.90   31.30
   8 -15  -5   39.50   27.90
  -8  15   5   81.99   30.70
   7 -15  -5    1.60   26.10
  -7  15   5   58.69   25.80
   6 -15  -5   61.69   25.60
  -6  15   5   38.90   27.80
   5 -15  -5  -19.90   28.60
   5 -15  -5   -1.80   21.00
  -5  15   5   41.20   23.80
   4 -15  -5   16.40   19.60
   4 -15  -5    6.90   17.50
  -4  15   5   38.40   25.50
  -3  15   5  211.98   34.30
  -2  15   5  208.68   34.60
  -1  15   5  316.37   41.70
   0  15   5  135.89   31.40
   1  15   5   23.60   30.50
   2  15   5   31.80   27.60
   3  15   5   99.09   30.80
   4  15   5  134.99   36.90
   5  15   5   84.69   33.40
   6  15   5   17.00   29.80
   7  15   5  -47.20   28.10
   8  15   5  -29.00   29.20
   7 -16  -5    2.60   25.80
  -7  16   5   63.59   37.30
   6 -16  -5   24.80   25.80
  -6  16   5  114.99   28.40
   5 -16  -5  118.59   25.50
   5 -16  -5  161.38   26.20
  -5  16   5  151.38   32.50
   4 -16  -5   69.09   21.30
   4 -16  -5   67.59   20.30
  -4  16   5   72.79   27.30
  -3  16   5   23.70   24.80
  -2  16   5   50.29   28.60
  -1  16   5   -0.10   26.20
   0  16   5  124.79   34.60
   1  16   5  230.98   38.10
   2  16   5  160.48   35.80
   3  16   5   28.80   30.80
   4  16   5   44.70   31.00
   6  16   5   -8.20   30.80
   7  16   5  -35.30   30.70
   6 -17  -5  -10.20   24.00
  -6  17   5   37.80   35.60
   5 -17  -5   35.70   25.10
  -5  17   5   88.49   31.90
   4 -17  -5   -3.60   18.70
   4 -17  -5   -6.80   22.80
  -4  17   5   80.59   28.90
  -3  17   5  136.99   35.00
  -2  17   5  110.79   31.90
  -1  17   5   67.69   30.10
   0  17   5   39.50   31.30
   1  17   5  -11.60   25.90
   2  17   5  -11.00   28.40
   3  17   5   56.29   35.50
   4  17   5   97.29   38.50
   5  17   5   29.30   33.70
   6  17   5  -67.39   31.90
  -4  18   5  116.19   35.00
  -3  18   5   59.89   31.10
  -2  18   5   22.60   25.30
  -1  18   5   36.90   31.20
   0  18   5   58.49   33.80
   1  18   5  163.18   38.60
   2  18   5   99.49   36.20
   3  18   5   24.90   35.50
  -2  19   5   31.70   39.50
  -1  19   5   49.30   32.50
   0  19   5    0.40   33.70
   1  19   5   -6.90   32.70
   2  19   5  -12.10   35.60
   1  19  -6  115.09   23.50
   1  19  -6   43.80   55.09
   0  19  -6   47.30   36.10
  -1  19  -6   44.60   36.30
  -1  19  -6   50.59   17.50
   4  18  -6   34.60   20.30
   3  18  -6   -7.20   35.40
   2  18  -6    7.60   32.10
   2  18  -6   27.20   17.30
   1  18  -6  -15.60   31.80
   1  18  -6   20.10   17.70
   0  18  -6   32.60   19.40
   0  18  -6  -22.30   31.50
  -1  18  -6   21.30   30.50
  -1  18  -6   54.39   22.10
  -2  18  -6   60.09   22.90
  -2  18  -6   45.70   33.90
  -3  18  -6   45.90   22.00
  -3  18  -6   40.10   33.10
  -4  18  -6   63.59   26.70
  -4  18  -6   46.70   30.40
   5  17  -6   18.70   35.80
   4  17  -6    0.30   18.00
   4  17  -6   -6.60   32.20
   3  17  -6  -22.40   27.60
   3  17  -6  -43.60   29.20
   2  17  -6   64.99   31.60
   2  17  -6   -6.10   28.80
   1  17  -6   95.99   33.60
   1  17  -6  196.48   45.60
   0  17  -6  191.18   39.50
   0  17  -6  168.88   25.10
  -1  17  -6   96.39   35.90
  -1  17  -6  106.69   22.80
  -2  17  -6   24.80   18.50
  -2  17  -6   -5.80   27.40
  -3  17  -6   28.70   30.80
  -3  17  -6    5.60   20.70
  -4  17  -6   45.70   25.70
  -4  17  -6   83.69   32.70
  -5  17  -6   80.49   28.50
   6  16  -6   16.40   29.80
   5  16  -6    5.10   29.30
   5  16  -6    5.10   21.40
   4  16  -6   38.70   31.40
   3  16  -6  125.49   23.90
   3  16  -6  108.69   32.30
   2  16  -6   76.89   19.10
   2  16  -6   72.99   33.40
   1  16  -6   -2.90   28.30
   1  16  -6   38.60   17.40
  -1 -16   6  -29.50   20.40
   0  16  -6  -33.80   24.00
   0  16  -6   17.80   16.60
  -1  16  -6   91.09   37.70
  -1  16  -6   88.79   33.50
  -2  16  -6   98.29   22.90
  -2  16  -6   85.39   31.40
  -3  16  -6  137.69   24.50
  -3  16  -6   84.09   29.60
  -4  16  -6  120.59   24.00
  -4  16  -6  119.99   31.50
  -5  16  -6   50.59   24.60
  -5  16  -6   98.19   30.40
  -6  16  -6   -4.90   20.80
  -6  16  -6   69.29   28.70
   7  15  -6   20.00   17.10
   7  15  -6    8.70   29.70
   6  15  -6   82.99   23.70
   6  15  -6   52.69   33.30
   5  15  -6   32.60   22.00
   5  15  -6   25.30   28.40
   4  15  -6  -32.60   25.10
   4  15  -6    4.50   16.10
   3  15  -6  -12.70   25.00
  -3 -15   6  -47.80   21.40
   2  15  -6   49.20   29.50
   2  15  -6   76.99   22.00
  -2 -15   6    8.00   23.10
   1  15  -6  133.19   23.10
   1  15  -6  113.89   32.80
  -1 -15   6  117.49   27.50
   0  15  -6  132.69   34.40
   0  15  -6  156.38   22.90
   0 -15   6  138.29   28.90
  -1  15  -6  123.49   23.10
  -1  15  -6  132.89   34.90
  -2  15  -6  -31.70   29.80
  -2  15  -6   14.90   28.30
  -3  15  -6   23.60   27.70
  -3  15  -6   28.80   20.10
  -4  15  -6   49.40   28.80
  -4  15  -6   34.50   21.40
  -5  15  -6   96.59   22.20
  -5  15  -6  111.79   29.70
  -6  15  -6  137.59   33.00
  -6  15  -6   63.89   26.00
  -7  15  -6   51.89   31.10
  -7  15  -6   26.10   25.90
   8  14  -6   40.00   32.70
   8  14  -6  -39.20   19.20
   7  14  -6    5.10   19.60
   7  14  -6  -28.10   23.10
   6  14  -6   32.30   22.60
   6  14  -6   -0.40   28.30
   5  14  -6   91.19   30.90
   5  14  -6   82.99   20.60
  -5 -14   6   41.00   24.20
   4  14  -6  220.88   34.10
  -4 -14   6  176.98   29.70
   3  14  -6  204.78   34.80
   3  14  -6  247.58   35.40
  -3 -14   6  192.88   30.80
   2  14  -6  140.69   31.50
   2  14  -6  124.79   22.50
  -2 -14   6   97.19   27.40
   1  14  -6   42.00   34.80
   1  14  -6   45.10   15.80
  -1 -14   6   -6.80   21.70
   0  14  -6    8.30   28.00
   0  14  -6   -9.80   15.60
   0 -14   6  -33.80   18.30
  -1  14  -6  105.69   21.90
  -1  14  -6  106.19   32.80
   1 -14   6   51.99   22.10
  -2  14  -6  164.18   24.50
  -2  14  -6  168.28   35.70
   2 -14   6  137.49   26.80
  -3  14  -6   93.69   51.69
  -4  14  -6  148.09   29.40
  -4  14  -6   97.09   23.40
  -5  14  -6   52.49   23.70
  -5  14  -6   49.10   24.60
  -6  14  -6    2.20   18.00
  -6  14  -6   47.20   24.70
  -7  14  -6   92.59   28.10
  -7  14  -6   48.00   27.00
  -8  14  -6   65.79   28.40
  -8  14  -6   97.59   31.40
   9  13  -6  -24.40   20.80
   9  13  -6  -28.60   30.90
   8  13  -6   -7.10   21.70
   8  13  -6   78.79   31.20
   7  13  -6   57.09   26.70
   7  13  -6   89.49   23.70
   6  13  -6   61.09   22.20
   6  13  -6   95.99   31.50
  -6 -13   6   12.20   24.30
   5  13  -6   51.99   21.10
   5  13  -6   27.60   24.10
  -5 -13   6   29.60   22.70
   4  13  -6   -9.60   24.60
   4  13  -6   22.50   17.90
  -4 -13   6  -22.10   20.60
   3  13  -6   30.50   18.10
   3  13  -6   43.30   25.00
   2  13  -6  122.59   29.10
   2  13  -6   71.19   20.20
  -2 -13   6  101.69   25.30
  -2 -13   6   36.70   24.20
   1  13  -6  264.57   33.80
   1  13  -6  257.37   37.70
  -1 -13   6  196.28   29.50
  -1 -13   6  206.08   32.00
   0  13  -6  324.97   48.40
   0  13  -6  334.27   35.20
   0 -13   6  338.97   42.20
  -1  13  -6   83.59   20.60
  -1  13  -6  126.49   30.50
   1 -13   6   90.59   25.10
   1 -13   6  122.19   31.00
  -2  13  -6    9.80   16.70
  -2  13  -6   -6.10   25.40
   2 -13   6   -0.70   22.90
   2 -13   6    5.20   19.50
  -3  13  -6  -26.20   23.50
  -3  13  -6   20.60   17.70
   3 -13   6  -41.50   23.10
  -4  13  -6   47.70   24.30
  -4  13  -6   17.20   34.20
  -5  13  -6  125.39   27.30
  -5  13  -6   87.69   27.30
  -6  13  -6  144.49   27.30
  -6  13  -6  140.69   30.20
  -7  13  -6   46.60   26.60
  -7  13  -6   70.09   24.70
  -8  13  -6   15.00   23.20
  -8  13  -6   60.49   26.80
  -9  13  -6   47.40   30.50
  -9  13  -6   73.19   28.80
   9  12  -6   44.80   27.60
   9  12  -6   64.99   24.60
   8  12  -6   90.19   31.00
   8  12  -6   63.49   23.20
   7  12  -6  -27.90   34.70
   7  12  -6    0.50   24.30
   6  12  -6  -21.30   20.70
   6  12  -6   -0.40   18.20
  -6 -12   6  -36.70   18.20
   5  12  -6  113.89   27.60
   5  12  -6   88.89   21.90
  -5 -12   6   64.09   25.40
   4  12  -6  369.36   44.70
   4  12  -6  491.75   39.70
  -4 -12   6  369.16   52.09
   3  12  -6  486.25   45.50
   3  12  -6  488.85   38.70
  -3 -12   6  358.66   43.40
  -3 -12   6  386.96   40.50
   2  12  -6  270.37   34.00
   2  12  -6  270.27   34.80
  -2 -12   6  248.18   31.30
  -2 -12   6  202.48   27.30
   1  12  -6   28.10   18.00
   1  12  -6   31.90   24.80
  -1 -12   6   -5.20   16.70
  -1 -12   6   17.10   20.20
   0  12  -6   82.79   19.40
   0  12  -6   76.49   27.30
   0 -12   6   70.39   22.30
  -1  12  -6  374.56   36.50
  -1  12  -6  449.16   48.10
   1 -12   6  293.37   34.40
   1 -12   6  356.56   61.09
  -2  12  -6  449.26   48.10
  -2  12  -6  500.55   39.90
   2 -12   6  367.16   47.20
   2 -12   6  476.55   42.00
  -3  12  -6  379.46   47.00
  -3  12  -6  408.46   40.60
   3 -12   6  304.57   41.00
   3 -12   6  378.26   40.90
  -4  12  -6  163.28   29.40
  -4  12  -6  118.69   23.60
   4 -12   6  177.38   44.90
   4 -12   6  118.09   29.80
  -5  12  -6    2.50   21.70
  -5  12  -6    5.40   20.10
  -6  12  -6   41.00   20.10
  -7  12  -6   84.29   23.80
  -7  12  -6   92.09   26.80
  -8  12  -6   80.29   28.50
  -8  12  -6   67.39   25.50
  -9  12  -6  104.79   29.60
  -9  12  -6   39.90   27.50
  10  11  -6   28.80   46.00
  10  11  -6  -14.00   21.80
   9  11  -6   -9.50   19.60
   9  11  -6  -14.50   24.70
   8  11  -6   87.29   30.50
   8  11  -6   45.30   22.00
   7  11  -6   65.79   21.40
   7  11  -6   71.79   25.60
   6  11  -6   95.09   27.40
   6  11  -6  110.39   24.00
  -6 -11   6   61.79   22.40
   5  11  -6  111.79   22.30
   5  11  -6  149.99   30.10
  -5 -11   6   68.79   26.70
   4  11  -6  -25.40   16.20
   4  11  -6    2.80   19.70
  -4 -11   6  -13.80   18.20
   3  11  -6   67.99   24.50
   3  11  -6   79.59   20.00
  -3 -11   6   52.29   23.40
  -3 -11   6   71.99   21.50
   2  11  -6   71.49   19.00
   2  11  -6   87.89   25.30
  -2 -11   6   78.09   20.80
  -2 -11   6   46.60   19.80
   1  11  -6   38.90   18.20
   1  11  -6   67.29   23.90
  -1 -11   6   63.19   20.30
   0  11  -6  259.27   33.80
   0  11  -6  334.17   41.20
   0 -11   6  314.17   36.70
   0 -11   6  302.67   36.00
  -1  11  -6  158.88   25.00
   1 -11   6  112.09   24.20
   1 -11   6   96.39   24.20
  -2  11  -6   24.70   24.80
  -2  11  -6   17.90   16.40
   2 -11   6  -13.40   16.10
   2 -11   6    8.00   21.20
  -3  11  -6    3.80   22.10
  -3  11  -6   14.40   18.60
   3 -11   6  -13.20   20.30
   3 -11   6    6.50   17.50
  -4  11  -6   32.30   18.40
  -4  11  -6    9.30   21.60
   4 -11   6   41.60   21.90
  -5  11  -6  226.68   31.20
  -5  11  -6  217.58   31.00
   5 -11   6  159.28   32.00
  -6  11  -6  184.78   29.80
  -6  11  -6  176.78   27.90
  -7  11  -6  103.09   29.20
  -7  11  -6    0.60   20.80
  -8  11  -6   53.79   22.30
  -8  11  -6   61.69   27.40
  -9  11  -6   13.10   24.70
  -9  11  -6   30.00   23.20
 -10  11  -6   24.30   25.00
  10 -11   6  -61.29   26.00
  10  10  -6  107.59   28.70
  10  10  -6   81.29   31.00
   9  10  -6  128.69   31.10
   9  10  -6   83.29   23.80
   8  10  -6  102.09   22.80
   8  10  -6   83.29   26.80
   7  10  -6   10.80   21.80
   7  10  -6    5.20   17.60
   6  10  -6    6.90   16.90
   6  10  -6   28.60   21.90
  -6 -10   6  -21.20   18.10
   5  10  -6  207.58   26.60
  -5 -10   6  199.88   27.50
  -5 -10   6  211.88   30.30
   4  10  -6  485.45   37.90
   4  10  -6  433.06   39.60
  -4 -10   6  521.55   42.20
  -4 -10   6  491.65   39.60
   3  10  -6  550.54   39.10
   3  10  -6  620.44   42.70
  -3 -10   6  558.44   38.90
  -3 -10   6  547.35   40.40
   2  10  -6  346.27   38.00
   2  10  -6  360.36   34.80
  -2 -10   6  372.36   36.30
  -2 -10   6  392.76   35.40
   1  10  -6   20.20   16.40
   1  10  -6   47.50   21.00
  -1 -10   6   20.80   17.50
  -1 -10   6   44.80   18.60
   0  10  -6   50.39   22.60
   0  10  -6   45.90   17.60
   0 -10   6   59.89   18.10
   0 -10   6   47.90   17.70
  -1  10  -6  357.16   39.40
  -1  10  -6  329.67   33.10
   1 -10   6  346.27   34.50
   1 -10   6  355.16   35.60
  -2  10  -6  655.23   45.90
  -2  10  -6  608.94   38.90
   2 -10   6  593.04   41.20
   2 -10   6  634.94   40.90
  -3  10  -6  529.15   38.50
  -3  10  -6  553.24   44.50
   3 -10   6  534.95   41.20
   3 -10   6  549.25   41.70
  -4  10  -6  252.07   35.30
  -4  10  -6  355.76   38.50
   4 -10   6  351.16   38.40
   4 -10   6  284.27   39.10
  -5  10  -6   94.09   21.80
  -5  10  -6   79.29   23.60
   5 -10   6  104.89   30.70
   5 -10   6   98.89   23.30
  -6  10  -6   21.70   21.10
  -6  10  -6   28.30   21.90
   6 -10   6  -43.10   24.40
  -7  10  -6  157.88   28.30
  -7  10  -6  169.28   31.30
  -8  10  -6  222.38   32.40
  -8  10  -6  314.07   39.00
  -9  10  -6  137.89   29.70
  -9  10  -6  130.19   27.30
 -10  10  -6  113.19   29.20
  10 -10   6   22.50   28.30
  10   9  -6  -15.40   24.90
  10   9  -6  -14.10   22.20
   9   9  -6   35.40   24.30
   9   9  -6   -3.60   18.00
   8   9  -6   79.29   27.00
   8   9  -6   66.39   26.20
   7   9  -6  125.79   24.10
   7   9  -6   68.49   26.70
  -7  -9   6   77.89   20.60
   6   9  -6    7.30   19.60
   6   9  -6   40.60   18.50
  -6  -9   6   11.80   19.80
  -6  -9   6   45.70   17.70
   5   9  -6   56.69   18.40
   5   9  -6   99.39   24.30
  -5  -9   6   65.49   20.80
  -5  -9   6   91.79   24.20
   4   9  -6   24.00   17.10
   4   9  -6   29.90   19.80
  -4  -9   6   49.40   17.10
  -4  -9   6   27.00   19.60
   3   9  -6  108.69   21.80
   3   9  -6   85.69   20.90
  -3  -9   6   66.79   19.60
  -3  -9   6   48.00   18.10
   2   9  -6   66.39   18.70
   2   9  -6   48.90   20.00
  -2  -9   6   41.60   18.40
  -2  -9   6   51.49   16.70
   1   9  -6   93.79   18.40
   1   9  -6  141.59   23.30
  -1  -9   6  113.89   22.20
  -1  -9   6  127.89   22.50
   0   9  -6  453.45   34.30
   0   9  -6  428.96   38.60
   0  -9   6  404.66   32.30
   0  -9   6  393.96   35.50
  -1   9  -6  154.48   22.80
  -1   9  -6  165.58   25.90
   1  -9   6  225.98   29.50
   1  -9   6  163.98   22.80
  -2   9  -6  -18.80   19.20
   2  -9   6    0.60   14.40
   2  -9   6   12.10   16.80
  -3   9  -6  -15.10   16.60
  -3   9  -6    9.60   19.20
   3  -9   6  -27.00   17.30
   3  -9   6  -17.70   14.20
  -4   9  -6   49.10   21.10
  -4   9  -6   26.10   19.80
   4  -9   6   52.19   21.80
  -5   9  -6  279.17   34.30
  -5   9  -6  295.27   39.10
   5  -9   6  223.78   31.10
   5  -9   6  288.37   37.50
  -6   9  -6  158.48   24.80
  -6   9  -6  120.49   23.60
   6  -9   6  136.39   35.90
  -7   9  -6   20.00   20.50
  -7   9  -6   28.90   19.70
  -8   9  -6   29.10   20.90
  -8   9  -6   26.50   21.70
  -9   9  -6    5.40   19.20
  -9   9  -6    2.40   19.80
  10  -9   6   17.40   27.20
  11   8  -6   38.90   50.39
  11   8  -6   48.00   25.90
  10   8  -6  197.58   37.50
  10   8  -6  182.48   30.70
   9   8  -6  212.68   33.50
   9   8  -6  153.98   28.80
   8   8  -6   63.49   23.80
   8   8  -6   79.09   27.70
   7   8  -6   20.90   20.80
   7   8  -6    7.10   17.10
  -7  -8   6    4.30   18.10
   6   8  -6  172.88   28.70
   6   8  -6  118.39   23.40
   5   8  -6  287.27   35.00
   5   8  -6  261.07   33.70
  -5  -8   6  282.07   33.10
  -5  -8   6  217.38   28.40
   4   8  -6  501.35   36.80
   4   8  -6  518.85   37.10
  -4  -8   6  447.26   34.40
  -4  -8   6  584.44   38.70
   3   8  -6  982.40   43.90
   3   8  -6 1042.10   44.90
  -3  -8   6 1005.50   43.60
  -3  -8   6 1015.90   48.70
   2   8  -6  609.54   37.90
   2   8  -6  639.14   38.60
  -2  -8   6  678.63   39.20
  -2  -8   6  595.54   34.80
   1   8  -6   97.09   19.20
   1   8  -6   67.19   18.90
  -1  -8   6   50.39   17.20
  -1  -8   6   78.29   19.50
   0   8  -6   87.39   20.20
   0   8  -6   61.49   17.80
   0  -8   6   52.59   16.90
   0  -8   6   34.70   16.80
  -1   8  -6  291.07   34.30
  -1   8  -6  301.77   32.70
   1  -8   6  233.78   30.60
   1  -8   6  269.27   27.90
  -2   8  -6  714.13   41.00
  -2   8  -6  732.93   41.40
   2  -8   6  747.23   41.30
   2  -8   6  775.22   37.80
  -3   8  -6 1023.00   44.40
  -3   8  -6  950.70   47.50
   3  -8   6  993.80   44.70
   3  -8   6 1031.10   47.90
  -4   8  -6  528.05   35.30
  -4   8  -6  497.05   39.10
   4  -8   6  509.75   38.60
   4  -8   6  499.05   38.00
  -5   8  -6  106.29   21.30
  -5   8  -6   77.49   21.00
   5  -8   6  105.09   23.60
   5  -8   6  133.49   22.70
  -6   8  -6    2.30   17.40
  -6   8  -6   -5.40   17.50
   6  -8   6   14.20   18.20
   6  -8   6  -24.90   20.60
  -7   8  -6  181.28   27.20
  -7   8  -6  163.98   32.10
   7  -8   6  129.59   29.00
  -8   8  -6  317.57   44.20
  -8   8  -6  378.76   40.20
   8  -8   6  273.67   34.70
  -9   8  -6  248.98   34.60
  -9   8  -6  361.16   42.90
 -10   8  -6  132.39   27.80
  10  -8   6  114.19   34.60
 -11   8  -6   52.59   27.70
  11  -8   6  -39.50   28.00
  11   7  -6  -16.90   26.20
  11   7  -6  -35.40   20.20
  10   7  -6   32.40   24.80
  10   7  -6   18.00   19.90
   9   7  -6    6.70   16.10
   9   7  -6   10.40   22.80
   8   7  -6   63.09   20.50
   8   7  -6   83.09   25.60
   7   7  -6  130.49   23.50
   7   7  -6  175.48   26.40
   7   7  -6  135.29   26.30
  -7  -7   6  102.69   22.90
   6   7  -6   97.69   21.80
   6   7  -6  102.09   21.10
   6   7  -6   78.89   22.50
  -6  -7   6   53.49   19.90
   5   7  -6  167.58   24.70
   5   7  -6  110.79   21.10
  -5  -7   6  183.08   26.40
  -5  -7   6  120.79   21.90
   4   7  -6    0.10   13.60
   4   7  -6   13.20   14.20
  -4  -7   6   -9.80   14.50
  -4  -7   6    1.40   13.50
   3   7  -6   39.80   15.90
   3   7  -6   48.80   16.50
  -3  -7   6   40.00   16.40
  -3  -7   6   71.29   18.00
   2   7  -6   12.50   15.50
   2   7  -6   36.10   15.50
  -2  -7   6    9.30   14.50
  -2  -7   6   17.90   15.50
   1   7  -6   66.59   21.30
   1   7  -6   61.09   17.40
  -1  -7   6   43.30   15.20
  -1  -7   6   31.80   16.00
   0   7  -6  294.37   30.80
   0   7  -6  309.27   30.90
   0  -7   6  317.77   27.70
   0  -7   6  302.07   31.70
  -1   7  -6  283.07   31.30
  -1   7  -6  314.77   32.20
   1  -7   6  343.47   32.20
   1  -7   6  273.17   30.80
  -2   7  -6   16.20   15.30
  -2   7  -6    1.30   16.00
   2  -7   6   12.20   14.40
   2  -7   6    8.10   14.70
  -3   7  -6    8.30   26.80
  -3   7  -6   14.20   15.40
   3  -7   6   -2.00   15.80
   3  -7   6   55.29   18.20
  -4   7  -6   29.30   17.10
  -4   7  -6   -1.90   15.10
   4  -7   6   21.50   18.00
   4  -7   6   35.40   15.50
  -5   7  -6   99.59   20.70
  -5   7  -6   85.49   19.90
   5  -7   6  101.89   21.40
   5  -7   6   96.69   23.10
  -6   7  -6   78.29   21.40
  -6   7  -6  136.09   24.50
   6  -7   6   80.19   21.00
   6  -7   6  111.29   24.10
  -7   7  -6  -10.00   17.00
  -7   7  -6   -6.30   17.90
   7  -7   6   23.70   21.80
  -8   7  -6   18.60   19.70
  -8   7  -6   -7.60   19.50
   8  -7   6   18.70   20.70
  -9   7  -6   31.70   24.40
  -9   7  -6   38.00   23.70
 -10   7  -6   58.69   19.80
  10  -7   6   -4.20   23.70
 -11   7  -6   50.99   27.20
  11  -7   6    3.30   31.00
  11   6  -6   90.49   29.90
  11   6  -6   51.39   30.00
  10   6  -6  262.97   40.30
  10   6  -6  217.98   32.10
   9   6  -6  220.68   32.80
   9   6  -6  176.58   30.00
   8   6  -6  168.38   27.60
   8   6  -6  100.89   44.90
  -8  -6   6   97.69   32.60
   7   6  -6   71.29   21.10
   7   6  -6   66.29   20.10
   7   6  -6   78.39   23.00
  -7  -6   6   78.29   21.30
   6   6  -6   55.19   18.60
   6   6  -6   90.49   19.10
   6   6  -6   43.70   20.10
  -6  -6   6   49.70   17.00
   5   6  -6  425.16   31.90
   5   6  -6  438.16   35.90
   5   6  -6  422.06   32.70
   5   6  -6  389.16   44.40
  -5  -6   6  341.57   33.60
   4   6  -6 1048.80   42.70
   4   6  -6 1010.80   44.40
  -4  -6   6 1064.19   42.10
  -4  -6   6 1031.10   45.80
   3   6  -6 1233.28   46.50
   3   6  -6 1174.38   42.60
  -3  -6   6 1239.48   47.20
  -3  -6   6 1302.37   44.60
   2   6  -6  707.33   34.30
   2   6  -6  666.93   37.70
  -2  -6   6  656.43   31.60
  -2  -6   6  705.73   38.80
   1   6  -6   28.20   14.80
   1   6  -6   19.20   13.90
  -1  -6   6   17.00   14.50
  -1  -6   6   29.20   13.20
   0   6  -6   53.29   16.10
   0   6  -6   13.80   14.90
   0  -6   6   30.50   14.30
  -1   6  -6  442.96   33.60
  -1   6  -6  435.16   32.20
   1  -6   6  474.65   28.30
   1  -6   6  498.45   34.10
  -2   6  -6 1114.19   40.90
  -2   6  -6 1134.19   46.40
   2  -6   6 1129.19   45.40
   2  -6   6 1182.58   39.90
  -3   6  -6 1208.98   48.20
  -3   6  -6 1274.37   41.50
   3  -6   6 1157.28   47.30
   3  -6   6 1185.08   49.70
  -4   6  -6  711.23   41.40
  -4   6  -6  677.03   54.19
   4  -6   6  650.83   38.50
   4  -6   6  619.94   35.10
  -5   6  -6   75.89   19.00
  -5   6  -6   82.39   17.80
   5  -6   6   74.49   20.20
   5  -6   6   86.49   18.70
  -6   6  -6   15.60   15.60
  -6   6  -6   25.60   18.70
   6  -6   6    6.00   18.40
   6  -6   6   18.60   16.00
  -7   6  -6  122.99   24.20
  -7   6  -6  141.49   25.70
   7  -6   6  154.28   25.30
   7  -6   6  160.88   25.40
  -8   6  -6  424.96   38.50
  -8   6  -6  418.06   43.20
   8  -6   6  366.16   39.20
  -9   6  -6  212.98   35.10
  -9   6  -6  256.47   35.00
   9  -6   6  203.48   51.99
  10  -6   6   21.40   25.60
 -11   6  -6    9.40   23.70
  12   5  -6  -14.50   27.10
  12   5  -6   -8.80   25.00
  11   5  -6   26.50   25.30
  11   5  -6  -27.00   19.30
  10   5  -6  -10.30   19.10
  10   5  -6   -5.30   22.30
   9   5  -6  -13.40   17.40
   9   5  -6  -16.10   17.70
   8   5  -6   37.70   20.10
   8   5  -6   42.00   19.70
  -8  -5   6    0.50   17.20
   7   5  -6   -6.60   15.50
   7   5  -6   63.59   18.30
   7   5  -6   17.70   17.30
  -7  -5   6   22.10   18.20
   6   5  -6    5.10   17.50
   6   5  -6   29.40   16.20
   6   5  -6   45.20   15.80
  -6  -5   6   -0.80   14.90
   5   5  -6  110.09   20.80
   5   5  -6  115.59   19.40
   5   5  -6  129.79   20.40
  -5  -5   6  104.19   19.00
   4   5  -6   58.19   16.50
   4   5  -6   36.10   16.20
  -4  -5   6   19.90   13.90
   3   5  -6   97.89   29.10
   3   5  -6   35.80   15.50
  -3  -5   6   52.49   13.80
  -3  -5   6   30.30   13.50
   2   5  -6   58.09   17.50
   2   5  -6   72.49   16.30
  -2  -5   6   84.89   14.80
  -2  -5   6   71.09   17.40
   1   5  -6   76.29   16.70
   1   5  -6  118.59   17.30
  -1  -5   6   79.89   17.30
  -1  -5   6  126.29   16.30
   0   5  -6  143.09   20.40
   0  -5   6  106.19   18.80
   0  -5   6  150.28   20.10
  -1   5  -6   92.39   19.30
  -1   5  -6   90.39   18.00
   1  -5   6   69.59   16.60
   1  -5   6   99.09   14.60
  -2   5  -6    0.50   13.90
  -2   5  -6   -8.20   12.30
   2  -5   6   12.10   13.10
   2  -5   6    7.90   12.30
  -3   5  -6   -2.50   12.90
  -3   5  -6   14.10   15.00
[truncated: 453,548 more chars]
